# Supplementary material for: Refining epigenetic prediction of chronological and biological age
Source: Genome Med. 2023 Feb 28;15:12. doi: 10.1186/s13073-023-01161-y (PMC9976489; doi:10.1186/s13073-023-01161-y)
Supplement: Supplementary file 4 — Additional file 4. Table S1. Top 10,000 epigenome-wide significant associations between CpG and age. Table S2. Top 10,000 epigenome-wide significant associations between CpG^2 and age. Table S3. Epigenome-wide significant CpG associations with all-cause mortality. Table S4. Epigenome-wide significant CpG associations with all-cause mortality, replicated using the coxme R package to account for relatedness. Table S5. Gene-set enrichment results for mortality EWAS hits, as returned by FUMA. Table S6. Model performance as a function of CpG subset size input into elastic net. Table S7. Model performance as a function of CpG2 subset size input into elastic net, in addition to top 10K linear CpG-age associated sites. Table S8. Components of cAge predictor, along with their respective weights. Table S9. Components of log(cAge) predictor, along with their respective weights. Table S10. bAge predictor components, along with their weights. Table S11. bAgeAccel and GrimAgeAccel associations to mortality across 6 datasets. Table S12. bAgeAccel, GrimAgeAccel, PhenoAgeAccel, and DunedinPACEAccel associations to mortality across 2 datasets. Table S13. bAgeAccel associations to mortality across 2 datasets, including another biological age clock as a covariate (GrimAgeAccel, PhenoAgeAccel, or DunedinPACEAccel). Table S14. Schoenfeld residuals and HR as a function of TTE cut-off in bAge prediction. (XLSX 5.3Mb). [file 13073_2023_1161_MOESM4_ESM.xlsx]

## Sheet: S1
Table S1. Top 10,000 epigenome-wide significant associations between CpG and age (p < 3.6 x 10-8).
CpG	Chrom	Position	Gene	Beta	SE	p
cg16867657	6	11044877	ELOVL2	6.88943	0.0769195	<1e-300
cg08097417	7	130419133	KLF14	4.98812	0.070074	<1e-300
cg24724428	6	11044888	ELOVL2	4.77915	0.0781656	<1e-300
cg17110586	19	36454623	NA	4.73024	0.0912377	<1e-300
cg12841266	3	9594093	LHFPL4	4.3897	0.101634	<1e-300
cg08637691	9	134989631	NA	4.33322	0.0845182	<1e-300
cg06639320	2	106015739	FHL2;FHL2;FHL2;FHL2	4.08154	0.0735275	<1e-300
cg21572722	6	11044894	ELOVL2	4.05885	0.0882009	<1e-300
cg23606718	2	131513927	FAM123C;FAM123C;FAM123C;FAM123C;FAM123C;FAM123C	4.04869	0.0703877	<1e-300
cg13649056	9	136474626	NA	3.98811	0.0904371	<1e-300
cg10501210	1	207997020	NA	-3.96258	0.0708704	<1e-300
cg07547549	20	44658225	SLC12A5;SLC12A5	3.93426	0.0878857	<1e-300
cg06493994	6	25652602	SCGN;SCGN	3.93265	0.0821818	<1e-300
cg24866418	3	9594082	LHFPL4	3.91874	0.0972146	<1e-300
cg16717122	15	51973920	SCG3;SCG3;SCG3;SCG3	3.78767	0.0956166	<1e-300
cg18633600	12	1940452	LRTM2;LRTM2;CACNA2D4;LRTM2	3.70861	0.0881649	<1e-300
cg22454769	2	106015767	FHL2;FHL2;FHL2;FHL2	3.64961	0.06985	<1e-300
cg17268658	2	106015745	FHL2;FHL2;FHL2;FHL2	3.5988	0.07266	<1e-300
cg27320127	2	47798396	KCNK12	3.58179	0.0832335	<1e-300
cg24214068	8	24771265	NEFM;NEFM	3.54301	0.0811256	<1e-300
cg25273039	7	8473512	NXPH1	3.45791	0.0833571	<1e-300
cg03555227	5	170289070	RANBP17	3.43042	0.085219	<1e-300
cg13206721	10	25463350	GPR158;GPR158-AS1	3.36978	0.0642945	<1e-300
cg06784991	1	53308768	ZYG11A	3.16204	0.0711234	<1e-300
cg26921969	5	92948217	NA	3.15894	0.0802819	<1e-300
cg07502389	8	24771259	NEFM;NEFM	3.07936	0.07473	<1e-300
cg03032497	14	61108227	NA	3.03275	0.0705332	<1e-300
cg22736354	6	18122719	NHLRC1	3.01848	0.0697152	<1e-300
cg21620282	14	93389628	CHGA;CHGA;CHGA;CHGA	2.98513	0.0719493	<1e-300
cg27099280	15	72612204	CELF6;CELF6	2.95524	0.06206	<1e-300
cg22353329	17	77814357	CBX4	2.95492	0.060498	<1e-300
cg24570371	4	36258130	LOC439933;LOC439933	-2.92138	0.0577325	<1e-300
cg11071401	17	48637194	CACNA1G;CACNA1G;CACNA1G;CACNA1G;CACNA1G;CACNA1G;CACNA1G;CACNA1G;CACNA1G;CACNA1G;CACNA1G;CACNA1G;CACNA1G;CACNA1G;CACNA1G	2.80544	0.0661875	<1e-300
cg04875128	15	31775895	OTUD7A	2.74809	0.0653328	<1e-300
cg00358895	4	36258205	LOC439933;LOC439933	-2.72573	0.0546397	<1e-300
cg17621438	5	63461216	RNF180;RNF180	-2.72426	0.0576037	<1e-300
cg14692377	17	28562685	SLC6A4;SLC6A4	2.67861	0.0623027	<1e-300
cg06210197	8	24771256	NEFM;NEFM	2.59115	0.0565319	<1e-300
cg09018739	16	57180107	CPNE2	-2.52253	0.0629497	<1e-300
cg07850154	5	63461232	RNF180;RNF180	-2.50397	0.0549729	<1e-300
cg07955995	7	130419159	KLF14	2.41319	0.0482948	<1e-300
cg07553761	3	160167977	TRIM59	2.39029	0.0588304	<1e-300
cg10239319	4	6073656	JAKMIP1;JAKMIP1	2.38506	0.0522304	<1e-300
cg22083892	12	21928661	KCNJ8	-2.34032	0.0573311	<1e-300
cg03607117	3	53080440	SFMBT1;SFMBT1;SFMBT1	2.28585	0.0576275	<1e-300
cg03230469	5	37837704	GDNF	2.14773	0.0502021	<1e-300
cg18468088	6	35490818	NA	2.06939	0.0453388	<1e-300
cg25090514	5	2038743	NA	2.04062	0.0470007	<1e-300
cg21186299	7	100808810	VGF;VGF	1.92197	0.0482241	<1e-300
cg24150153	1	94703463	ARHGAP29	2.97663	0.0758977	<1e-300
cg26290632	8	91094847	CALB1	2.66564	0.0681638	<1e-300
cg16419235	8	57360613	PENK	2.69994	0.0693602	<1e-300
cg07328316	1	1690235	NADK;NADK;NADK;NADK	1.64269	0.0426466	<1e-300
cg14674720	2	219827930	NA	3.74952	0.098935	<1e-300
cg01873886	14	54419825	BMP4;BMP4;BMP4	1.75733	0.0463783	<1e-300
cg18064714	7	20824556	SP8;SP8	3.42859	0.0911854	4.46e-298
cg21680729	17	17426422	PEMT;PEMT;PEMT	2.01778	0.0537413	2.95e-297
cg18446045	7	100809055	VGF	3.36364	0.0900344	1.95e-294
cg00059225	5	151304357	GLRA1;GLRA1;GLRA1;GLRA1	2.91816	0.0785668	3.61e-291
cg05991454	4	147558435	NA	2.45276	0.0666778	7.84e-286
cg01673856	10	114847319	TCF7L2;TCF7L2;TCF7L2;TCF7L2;TCF7L2;TCF7L2;TCF7L2;TCF7L2;TCF7L2;TCF7L2;TCF7L2;TCF7L2;TCF7L2	-2.00372	0.0545134	2.11e-285
cg01620164	2	164590272	FIGN	-1.68343	0.046008	6.25e-283
cg04084157	7	100809049	VGF	3.37796	0.0925588	1.57e-281
cg21184711	7	122488330	CADPS2;CADPS2;CADPS2	2.03625	0.0558441	4.7e-281
cg18758922	22	37099785	CACNG2	3.28856	0.0905049	3.56e-279
cg13327545	10	22623548	NA	2.36417	0.0654774	8.23e-276
cg03566174	2	95709308	MAL;MAL;MAL;MAL	1.76755	0.0489599	9.62e-276
cg14911690	19	19729395	PBX4	1.74256	0.0485175	5.02e-273
cg10402995	1	248903325	LOC646627	-2.5459	0.0708948	5.96e-273
cg03875157	17	42345515	SLC4A1	1.73399	0.0483285	1.73e-272
cg26716451	17	25893703	KSR1	1.65745	0.0462914	2.1e-271
cg23384027	12	54688344	NFE2;NFE2	2.10754	0.0589714	1.94e-270
cg02858060	3	95441017	NA	-1.90115	0.0533119	2.56e-269
cg13108341	17	11608711	DNAH9	-2.11894	0.0594795	8.59e-269
cg00590036	6	158957433	TMEM181	2.36437	0.0664511	3.73e-268
cg03473532	7	131008743	MKLN1	-1.92378	0.0541278	1.37e-267
cg15628888	15	72612209	CELF6;CELF6	2.04894	0.0578402	6.77e-266
cg14556683	19	15342982	EPHX3;EPHX3	2.67998	0.0756877	1.14e-265
cg22358580	12	54426725	HOXC4;HOXC5;HOXC5	2.46279	0.0696756	8.84e-265
cg23500537	5	140419819	NA	2.16704	0.0614288	8.78e-264
cg01834974	22	42818139	NFAM1	-2.37074	0.0674639	7.89e-262
cg26519582	11	67115713	LOC100130987	1.59084	0.045524	4.91e-259
cg12959488	16	73094343	NA	-1.58452	0.0453535	6.36e-259
cg01185345	13	99218287	STK24	1.43712	0.0412854	4.15e-257
cg26225814	14	100485695	NA	1.46719	0.0424662	1.97e-253
cg26161329	17	56832991	PPM1E	1.91083	0.055554	2.85e-251
cg16743273	19	2076833	MOBKL2A	-1.69016	0.0492349	2.52e-250
cg18518074	11	64642316	EHD1	-1.98513	0.0580545	1.91e-248
cg21531089	1	24718669	STPG1;STPG1;STPG1;STPG1	-2.14236	0.0627259	6.89e-248
cg06648759	13	40892751	NA	1.86942	0.0548024	2.67e-247
cg07132386	2	207139218	ZDBF2;ZDBF2	1.81237	0.0532902	7.19e-246
cg19718817	3	196352455	NA	-3.10367	0.091318	1.45e-245
cg17243289	18	45458021	SMAD2;SMAD2;SMAD2	1.74719	0.0514364	2.71e-245
cg06784448	22	37099804	CACNG2	1.86173	0.0548917	1.4e-244
cg15857661	10	104196243	MIR146B	1.42723	0.0421396	6.36e-244
cg03545227	2	220173100	PTPRN	3.42178	0.101291	1.03e-242
cg26079664	3	51740956	GRM2;GRM2	1.93291	0.0572418	1.62e-242
cg05404236	13	110437093	IRS2	2.02743	0.0603309	2.79e-240
cg00116699	2	240205260	HDAC4	-2.424	0.0721655	4.61e-240
cg15358893	21	45510426	TRAPPC10	-2.01245	0.0599332	6.56e-240
cg00748589	12	11653486	NA	2.78379	0.0830934	7.32e-239
cg17331032	9	97370520	FBP1;FBP1	2.75505	0.0823006	1.69e-238
cg20964505	2	131094852	NA	1.63923	0.0489972	3.16e-238
cg06799152	12	57561189	LRP1	1.48096	0.0443523	2.43e-237
cg01331772	2	131094827	NA	1.66992	0.0500802	1.04e-236
cg12687824	8	128992875	PVT1	-2.35732	0.0707675	3.02e-236
cg26189283	1	155109378	RAG1AP1;RAG1AP1;RAG1AP1	1.43066	0.0429569	3.67e-236
cg00664406	3	51740875	GRM2;GRM2	1.93886	0.0584529	2.53e-234
cg18284157	22	37099802	CACNG2	1.87625	0.0567302	5.16e-233
cg04090392	15	83952774	BNC1	3.06696	0.0928267	1.48e-232
cg18982073	17	42275458	ATXN7L3;ATXN7L3;ATXN7L3;ATXN7L3	1.46716	0.044445	3.63e-232
cg17176619	13	99218657	STK24	1.56243	0.0474518	4.98e-231
cg14676592	16	49910862	NA	2.39541	0.0728396	1.76e-230
cg22362956	1	120313840	NA	1.47471	0.0448595	2.56e-230
cg01832549	1	19774989	CAPZB	1.46254	0.0445592	1.27e-229
cg00218090	14	100485810	NA	1.44358	0.0440639	8.48e-229
cg26031947	6	111139131	AMD1	1.37231	0.0419175	1.72e-228
cg16532938	2	164584635	FIGN	-1.59583	0.0487475	1.81e-228
cg03468041	14	75688953	NA	-1.92679	0.0589645	1.14e-227
cg00094518	7	130418549	KLF14	1.93484	0.0593502	1.22e-226
cg02464519	15	41158367	NA	1.59148	0.0489985	4.94e-225
cg08046044	14	54419614	BMP4;BMP4;BMP4	1.48186	0.045727	4.73e-224
cg14201874	19	41802965	HNRNPUL1;HNRNPUL1;HNRNPUL1	1.5391	0.0475804	2.9e-223
cg03242028	9	35754421	MSMP	1.55914	0.0482586	9.7e-223
cg20591472	1	110008990	SYPL2	2.52178	0.0780632	1.08e-222
cg04104329	7	39681794	RALA	1.58548	0.0490812	1.12e-222
cg08160085	12	2045730	NA	1.50235	0.0465205	1.47e-222
cg09401099	3	156534380	NA	1.80749	0.0559819	1.83e-222
cg16672782	3	95425173	NA	-1.63489	0.0506929	5.55e-222
cg15338967	13	49175326	NA	1.52457	0.0473564	3.2e-221
cg26947034	7	33935438	NA	-2.41434	0.0751087	1.42e-220
cg16916987	20	45982166	ZMYND8;ZMYND8;ZMYND8;ZMYND8;ZMYND8;ZMYND8;ZMYND8;ZMYND8;ZMYND8;ZMYND8;ZMYND8;ZMYND8;ZMYND8;ZMYND8;ZMYND8;ZMYND8;ZMYND8;ZMYND8	1.86895	0.0581458	1.51e-220
cg15143725	13	111829925	ARHGEF7;ARHGEF7;ARHGEF7;ARHGEF7	1.35543	0.0422132	4.18e-220
cg04940570	11	12696758	TEAD1	2.00138	0.0623651	7.19e-220
cg19557110	17	4082271	ANKFY1	-1.93183	0.0603052	4.06e-219
cg25078444	14	29235193	FOXG1	1.94918	0.0608555	4.68e-219
cg11176990	2	39187533	LOC375196;LOC100271715	1.6685	0.052098	5.21e-219
cg11535178	8	141501811	NA	1.28871	0.0402441	5.86e-219
cg20426994	7	130418324	KLF14	1.67269	0.0523315	3.5e-218
cg05339037	19	13951168	NA	1.73977	0.0546211	1.02e-216
cg03985718	2	105924245	TGFBRAP1;TGFBRAP1	-1.75046	0.0549638	1.16e-216
cg10111599	7	1573451	MAFK	1.41866	0.0445606	1.61e-216
cg22906442	1	1690260	NADK;NADK;NADK;NADK	1.63659	0.0515096	1.11e-215
cg04501188	1	47904171	FOXD2	1.476	0.0465547	8.63e-215
cg17740900	14	64266659	NA	-1.82519	0.0576788	5.33e-214
cg13442016	10	104196339	MIR146B	1.4104	0.0448162	9.53e-212
cg09478021	19	54431145	CACNG7	2.15894	0.0686735	2.56e-211
cg08128421	7	6330297	NA	1.54192	0.049059	3.23e-211
cg11935615	16	15699179	KIAA0430;KIAA0430;KIAA0430	-1.5561	0.0495718	1.04e-210
cg19881433	7	24922755	OSBPL3;OSBPL3;OSBPL3;OSBPL3;OSBPL3;OSBPL3	1.56378	0.0498673	2.7e-210
cg21227325	9	78776599	PCSK5	-2.4692	0.0788493	9.79e-210
cg06737494	3	172167644	GHSR;GHSR	1.87803	0.0600201	2.08e-209
cg08018825	4	25865188	SEL1L3	2.51417	0.0803957	3.52e-209
cg07570835	1	22029963	USP48	1.52816	0.0489249	1.07e-208
cg21899500	3	51740850	GRM2;GRM2	1.71883	0.0550308	1.11e-208
cg00548098	16	11295667	NA	1.3438	0.0430397	1.56e-208
cg06710464	17	79047695	BAIAP2;BAIAP2;BAIAP2;BAIAP2	-1.59467	0.0510766	1.62e-208
cg12757011	2	162281111	TBR1	2.52487	0.0810687	1.55e-207
cg12641578	16	47177648	ITFG1-AS1;ITFG1-AS1;NETO2;NETO2;NETO2;NETO2	1.373	0.0442641	6.53e-206
cg24750513	2	127819455	BIN1;BIN1;BIN1;BIN1;BIN1;BIN1;BIN1;BIN1;BIN1;BIN1	1.51596	0.0490076	8e-205
cg02154074	2	74756234	HTRA2;HTRA2;AUP1	1.74949	0.0565731	1.04e-204
cg21347949	1	230193574	GALNT2;GALNT2	-2.07075	0.0670999	6.74e-204
cg08101174	10	104196541	NA	1.3727	0.0445047	1.1e-203
cg21042265	4	146848440	ZNF827;ZNF827	1.53958	0.0499491	2.03e-203
cg00484358	1	110610995	ALX3	2.35543	0.0766221	2.26e-202
cg07040244	1	231555522	EGLN1	1.7615	0.0574924	4.46e-201
cg01105878	19	59029659	ZBTB45	1.49347	0.0487538	5.29e-201
cg25478614	3	187387866	SST	1.80879	0.0590682	7.25e-201
cg04453050	3	51740896	GRM2;GRM2	1.72976	0.0565042	9.47e-201
cg16659834	20	11899739	BTBD3;BTBD3;BTBD3;BTBD3;BTBD3;BTBD3;BTBD3;BTBD3;BTBD3;BTBD3	1.32862	0.0434292	1.71e-200
cg13029847	17	27333273	SEZ6;SEZ6	1.71484	0.0560726	2.3e-200
cg22992279	4	26414901	RBPJ;RBPJ;RBPJ;RBPJ	-2.50656	0.0820242	4.59e-200
cg15480367	14	93389485	CHGA;CHGA	2.64105	0.086613	3.15e-199
cg03431084	20	45948853	LOC100131496;ZMYND8;ZMYND8;ZMYND8;ZMYND8;ZMYND8;ZMYND8;ZMYND8;ZMYND8;ZMYND8;ZMYND8;ZMYND8;ZMYND8;ZMYND8;ZMYND8;ZMYND8;ZMYND8;ZMYND8;ZMYND8	1.5279	0.0501267	4.43e-199
cg18267374	8	24771273	NEFM;NEFM;NEFM	2.48333	0.0815054	6.36e-199
cg04287977	9	103190378	MSANTD3;MSANTD3;MSANTD3;MSANTD3	1.74645	0.0573362	8.14e-199
cg04978384	15	58358310	ALDH1A2;ALDH1A2;ALDH1A2	1.99722	0.0655936	1.13e-198
cg21489364	16	75035957	ZNRF1	1.62204	0.0533512	4.21e-198
cg00506062	20	45981165	ZMYND8;ZMYND8;ZMYND8;ZMYND8;ZMYND8;ZMYND8;ZMYND8;ZMYND8;ZMYND8;ZMYND8;ZMYND8;ZMYND8;ZMYND8;ZMYND8;ZMYND8;ZMYND8;ZMYND8;ZMYND8	1.46721	0.0482696	5.17e-198
cg03738025	6	105388694	NA	2.44232	0.0804247	1.17e-197
cg16448702	2	234072980	INPP5D;INPP5D	-1.69325	0.0557668	1.34e-197
cg10012394	5	63461371	RNF180;RNF180	-1.32192	0.0435388	1.39e-197
cg10066901	8	56784256	NA	-2.46069	0.0812537	1.32e-196
cg18240463	1	3164415	PRDM16;PRDM16	-1.31633	0.0434911	2.18e-196
cg00634542	2	219254588	SLC11A1	-1.68421	0.0556762	3.5e-196
cg09432590	10	22624205	NA	1.53559	0.050862	1.91e-195
cg07060551	19	51198381	SHANK1	2.61141	0.0865901	4.93e-195
cg24758273	7	101584380	CUX1;CUX1;CUX1;CUX1;CUX1;CUX1;CUX1	1.54575	0.0512676	6.16e-195
cg10163342	6	105585239	BVES-AS1;BVES;BVES;BVES	1.47549	0.0490372	3.59e-194
cg20366862	3	47098794	SETD2	-1.65423	0.0550081	5.81e-194
cg05445320	20	45985736	ZMYND8;ZMYND8;ZMYND8;ZMYND8;ZMYND8;ZMYND8;ZMYND8;ZMYND8;ZMYND8;ZMYND8;ZMYND8;ZMYND8;ZMYND8;ZMYND8;ZMYND8;ZMYND8;ZMYND8;ZMYND8	1.96663	0.0654362	9.81e-194
cg17885226	6	105388731	NA	2.54664	0.084748	1.12e-193
cg11700071	11	2847778	KCNQ1;KCNQ1	3.07032	0.102267	2.42e-193
cg25236230	15	40212502	GPR176;GPR176	1.6184	0.0539759	7.38e-193
cg12080831	2	121697428	GLI2	1.56172	0.0521607	2.54e-192
cg27110338	8	116504507	TRPS1;TRPS1;TRPS1	1.32379	0.0442293	3.41e-192
cg16477091	17	56833000	PPM1E	2.43611	0.0814046	3.85e-192
cg17781958	17	79428404	BAHCC1	-1.47879	0.0494868	1.33e-191
cg09636302	12	96389483	HAL	-1.38647	0.0464152	1.85e-191
cg10380546	11	942218	AP2A2;AP2A2	1.48727	0.0498462	4.85e-191
cg17015290	20	36850842	KIAA1755;KIAA1755	-1.68876	0.0566368	8.5e-191
cg19671120	2	98962974	CNGA3;CNGA3;CNGA3;CNGA3	3.11023	0.104368	1.37e-190
cg03523785	14	29234981	FOXG1	2.43451	0.0817045	1.54e-190
cg07372520	1	180086434	NA	-1.91524	0.0642911	1.84e-190
cg01464761	17	42345773	SLC4A1	1.67341	0.0561996	2.75e-190
cg13018715	5	108105182	FER;FER;FER	-1.4858	0.0499247	4.24e-190
cg09990962	1	3164431	PRDM16;PRDM16	-1.25369	0.0421673	9.82e-190
cg23249922	10	134231549	NA	-1.68521	0.0567494	2.7e-189
cg09658958	8	56904259	LYN;LYN	-3.14646	0.106033	4.95e-189
cg21475097	1	3164642	PRDM16;PRDM16	-1.35966	0.04582	5.02e-189
cg11668844	13	113655622	MCF2L;MCF2L	2.50472	0.0844281	6.09e-189
cg22039458	2	74756240	HTRA2;HTRA2;AUP1	1.74236	0.0588234	2.3e-188
cg26663696	3	160121275	MIR15B;MIR16-2;SMC4;SMC4;SMC4	1.41057	0.0476258	2.46e-188
cg19653417	12	132654924	NA	1.39558	0.0471734	6.37e-188
cg03450842	10	80834947	ZMIZ1	1.3104	0.044336	1.4e-187
cg24707573	7	101961796	SH2B2	1.38149	0.046794	3.6e-187
cg17723958	12	124429295	CCDC92	-2.07636	0.070464	1.73e-186
cg23510764	5	166419955	NA	-1.56891	0.0532907	3.63e-186
cg03972466	16	9184155	C16orf72	2.14423	0.0728839	6.53e-186
cg08917131	21	43671130	ABCG1;ABCG1;ABCG1;ABCG1;ABCG1;ABCG1	1.36083	0.0462985	1.4e-185
cg10472537	2	105348800	NA	1.97053	0.0671212	3.73e-185
cg20294744	13	48978285	RB1	1.17169	0.039956	9.51e-185
cg22130713	20	24853268	NA	1.3267	0.0452618	1.36e-184
cg11255208	17	42275334	ATXN7L3;ATXN7L3	1.36863	0.046713	1.95e-184
cg04880546	12	120868468	NA	2.04204	0.0697369	3.12e-184
cg00481951	3	187387650	SST	1.99241	0.0681189	7.88e-184
cg25427880	10	102322128	NA	1.93073	0.0660152	8.37e-184
cg22158769	2	39187539	LOC375196;LOC100271715	1.47841	0.0505929	1.68e-183
cg07806886	3	120626899	STXBP5L	1.74185	0.0596205	2e-183
cg04594986	14	21492472	NDRG2;NDRG2;NDRG2;NDRG2;NDRG2;NDRG2;NDRG2;NDRG2;NDRG2;NDRG2;NDRG2;NDRG2;NDRG2;MIR6717;NDRG2	-2.1016	0.0719951	3.99e-183
cg02018902	15	79576149	ANKRD34C	2.26239	0.0775055	4.08e-183
cg25520710	20	45981300	ZMYND8;ZMYND8;ZMYND8;ZMYND8;ZMYND8;ZMYND8;ZMYND8;ZMYND8;ZMYND8;ZMYND8;ZMYND8;ZMYND8;ZMYND8;ZMYND8;ZMYND8;ZMYND8;ZMYND8;ZMYND8	1.39073	0.0477633	3.13e-182
cg12772987	19	4841297	PLIN3;PLIN3;PLIN3	1.33489	0.0458486	3.29e-182
cg06864759	7	76989316	GSAP	1.41158	0.048504	4.69e-182
cg16935839	15	40212488	GPR176;GPR176;GPR176;GPR176	1.68161	0.0577945	5.56e-182
cg16625765	16	29838413	MVP;MVP	-1.96031	0.0674098	8.64e-182
cg21994794	14	21492413	NDRG2;NDRG2;NDRG2;NDRG2;NDRG2;NDRG2;NDRG2;NDRG2;NDRG2;NDRG2;NDRG2;NDRG2;NDRG2;MIR6717;NDRG2	-1.73706	0.0597515	1.11e-181
cg15148145	2	164539743	FIGN	-1.34973	0.0464343	1.24e-181
cg19401340	17	56833197	PPM1E	1.40721	0.0485274	8.52e-181
cg16475038	1	156719795	HDGF;HDGF;HDGF	1.6167	0.0557571	9.2e-181
cg12738529	14	56039435	NA	1.33567	0.0460873	1.36e-180
cg16545019	9	14277484	NFIB;NFIB;NFIB	-1.38427	0.0477718	1.55e-180
cg03619256	7	105515219	ATXN7L1;ATXN7L1	1.3547	0.0467763	2.37e-180
cg24217948	18	42261980	SETBP1;SETBP1	-1.40216	0.0484483	4.11e-180
cg03208974	5	14190574	TRIO	1.25584	0.0434032	5.02e-180
cg15866367	13	49796387	MLNR	-1.58493	0.0548011	7.15e-180
cg11299543	9	5510595	PDCD1LG2;PDCD1LG2	-1.54293	0.0533663	9.25e-180
cg04987734	14	103415873	CDC42BPB	-1.59087	0.0550418	1.19e-179
cg00459593	11	9700385	SWAP70;SWAP70	-2.39209	0.0828265	2.21e-179
cg12497914	20	2674285	EBF4	1.49897	0.0519075	2.4e-179
cg17783401	8	54790518	RGS20	1.91288	0.0662653	3.23e-179
cg09099868	10	22622793	NA	2.06506	0.0715921	5.94e-179
cg18780100	17	78682785	RPTOR;RPTOR	-1.4423	0.0501216	3.97e-178
cg25953130	10	63753550	ARID5B	1.40075	0.0487091	6.64e-178
cg18062555	3	108100656	MYH15	1.28886	0.04485	1.16e-177
cg17417856	19	50191637	PRMT1;C19orf76;PRMT1;PRMT1	1.24539	0.0433763	2.37e-177
cg11847601	16	57180054	CPNE2	-1.64734	0.0574779	9.58e-177
cg20150812	9	124029753	GSN;GSN;GSN;GSN;GSN;GSN;GSN	-1.88196	0.0656652	9.68e-177
cg21775304	11	98472148	NA	-1.38687	0.0484009	1.14e-176
cg08644356	1	8388411	SLC45A1	-2.421	0.0845129	1.4e-176
cg19598498	2	161963724	NA	1.93183	0.06744	1.45e-176
cg27390501	17	63060893	NA	1.46684	0.0512481	2.71e-176
cg10184289	2	64870490	SERTAD2	1.54395	0.0539504	3.07e-176
cg21165089	11	64739736	C11orf85;C11orf85	2.26432	0.0791329	3.4e-176
cg07323488	3	168185313	EGFEM1P	-2.14124	0.0748762	5.43e-176
cg19543782	10	35775490	CCNY;CCNY;CCNY;CCNY;CCNY	-2.01792	0.0706311	1.15e-175
cg16538682	7	122083059	CADPS2;CADPS2;CADPS2	1.30416	0.0456568	1.33e-175
cg22682811	20	21372462	NA	1.90908	0.0668679	1.97e-175
cg15125707	22	30942910	SEC14L6	-1.76206	0.061734	2.41e-175
cg21778644	2	105924383	TGFBRAP1;TGFBRAP1	-1.44656	0.0507122	3.92e-175
cg03247739	16	3910867	CREBBP;CREBBP	-1.97466	0.0692521	5.27e-175
cg13648527	14	24075370	NA	1.68463	0.0590831	5.43e-175
cg23094569	16	75097612	ZNRF1	1.41544	0.0496623	7.46e-175
cg01908954	15	51973764	SCG3;SCG3;SCG3;SCG3	2.33102	0.0817863	7.46e-175
cg16038120	14	29235196	FOXG1	1.7539	0.0615413	7.82e-175
cg11362044	1	19772738	CAPZB;CAPZB;CAPZB;CAPZB	1.31755	0.0462558	1.2e-174
cg15059474	7	97990184	BAIAP2L1	1.32666	0.0466164	2.36e-174
cg11832534	1	3563998	WDR8	-1.33562	0.0469393	2.7e-174
cg11970349	4	8582287	GPR78	2.41955	0.0850716	3.84e-174
cg16659510	16	87996870	BANP;BANP	1.28137	0.0450728	5.38e-174
cg01410991	14	75081499	NA	-1.79594	0.0631971	7.24e-174
cg03860038	10	134231517	NA	-1.34252	0.0472488	8.1e-174
cg07812957	19	16466298	NA	-1.98032	0.0697299	1.19e-173
cg21567504	15	28344477	OCA2	1.66319	0.0586354	3.07e-173
cg25410668	1	28241577	RPA2	1.60712	0.0566915	4.81e-173
cg10151367	11	2847642	KCNQ1;KCNQ1	2.04025	0.0719933	6.15e-173
cg06570224	3	157812475	NA	2.72106	0.0961249	1.46e-172
cg15303073	12	21928451	KCNJ8	-1.23224	0.043536	1.61e-172
cg21159778	9	117266918	DFNB31;DFNB31	1.55149	0.0548512	2.67e-172
cg02669012	10	58382013	NA	-1.7134	0.0605785	2.77e-172
cg09409865	20	33169887	PIGU	1.21471	0.0429521	3.04e-172
cg01606885	5	53765871	NA	-1.46883	0.0519928	6.85e-172
cg19958309	3	195638936	NA	2.2503	0.0796613	7.27e-172
cg04171038	12	132512619	EP400	-2.11921	0.0750236	7.51e-172
cg04027548	12	21926447	KCNJ8	-1.17187	0.0415097	1.16e-171
cg03253449	9	14213559	NFIB;NFIB;NFIB	1.1596	0.0410958	1.7e-171
cg17093748	18	74124270	ZNF516	-2.13587	0.0757131	2.05e-171
cg18450254	3	64200005	PRICKLE2	-1.88585	0.0668855	3.07e-171
cg03947688	5	79866382	ANKRD34B	2.38351	0.0845368	3.09e-171
cg15962547	1	204183337	GOLT1A	2.05674	0.0729522	3.26e-171
cg18815943	1	47882314	FOXE3	1.56269	0.0554488	4.32e-171
cg01949324	2	209431307	NA	-1.43236	0.0508375	5.26e-171
cg23885431	3	144051973	NA	-1.60353	0.0569411	7.7e-171
cg05660634	15	38965109	NA	-1.68984	0.06002	9.18e-171
cg01499988	9	35755346	MSMP	1.418	0.0504638	4.08e-170
cg00994936	19	1423902	DAZAP1;DAZAP1	-1.66111	0.0591175	4.19e-170
cg06582079	15	75341777	PPCDC;PPCDC;PPCDC;PPCDC;PPCDC;PPCDC;PPCDC	1.48319	0.0528205	6.94e-170
cg16824319	1	248903933	LOC646627	-1.67936	0.0598417	1.08e-169
cg23008153	5	63461305	RNF180;RNF180	-1.21692	0.0433776	1.39e-169
cg20322193	7	39664614	RALA	1.21297	0.0432565	1.95e-169
cg06458239	19	58038573	ZNF549	1.43682	0.0512548	2.45e-169
cg21703994	4	183666668	TENM3	1.17202	0.0418244	3.24e-169
cg04455146	7	122078449	CADPS2;CADPS2;CADPS2	1.35982	0.0485608	5.56e-169
cg14343513	17	78753273	RPTOR;RPTOR	-1.4673	0.0524434	1.05e-168
cg01435315	10	72348420	NA	1.20276	0.0429965	1.21e-168
cg20412911	8	52874006	NA	-2.21521	0.0792065	1.42e-168
cg21242642	1	175121384	NA	1.92187	0.0687358	1.73e-168
cg01464849	3	160120481	SMC4;SMC4;SMC4;SMC4;SMC4;SMC4	1.26447	0.045285	4.76e-168
cg20395094	8	97779438	CPQ	-1.57317	0.0563487	5.31e-168
cg24466241	1	53308908	ZYG11A	1.73945	0.0623233	6.62e-168
cg09479650	16	85578516	NA	-1.58535	0.0568075	7.12e-168
cg14322760	3	160120464	SMC4;SMC4;SMC4;SMC4;SMC4;SMC4	1.21323	0.0434782	7.75e-168
cg20842915	7	39665132	RALA	1.24494	0.0446269	9.49e-168
cg21279706	3	128710636	KIAA1257	-2.21147	0.0792784	9.93e-168
cg05399785	1	3564031	WDR8	-1.33638	0.0479143	1.1e-167
cg24170996	6	13614640	SIRT5;SIRT5;SIRT5;NOL7	1.7631	0.0632358	1.43e-167
cg12744300	8	141351456	TRAPPC9;TRAPPC9	2.06861	0.0743153	4.86e-167
cg00353899	18	59999037	TNFRSF11A;TNFRSF11A;TNFRSF11A;TNFRSF11A;TNFRSF11A	-1.54625	0.0555586	5.52e-167
cg17230002	12	54689504	NFE2;NFE2;NFE2	1.62768	0.0585228	8.96e-167
cg21296230	15	33010536	GREM1	2.05722	0.074002	1.28e-166
cg14292963	5	78936661	PAPD4;PAPD4;PAPD4;PAPD4;PAPD4;PAPD4;PAPD4;PAPD4;PAPD4;PAPD4	1.14135	0.0410659	1.51e-166
cg13571904	1	31468099	PUM1;PUM1	-1.52744	0.0549714	1.83e-166
cg00549876	16	85890442	NA	-1.80088	0.0648139	1.86e-166
cg14013083	5	10310709	NA	1.47006	0.0529099	1.92e-166
cg01682111	16	1430087	UNKL	1.1891	0.0428078	2.28e-166
cg04093298	6	158140564	NA	1.09659	0.0394997	3.47e-166
cg09361817	12	81469660	NA	-1.18742	0.0427777	3.87e-166
cg04478095	6	27599145	NA	1.81651	0.0654527	4.42e-166
cg18206515	2	113478848	NA	-1.97902	0.0713131	4.64e-166
cg20425731	12	129850240	TMEM132D	1.27801	0.0460705	6.21e-166
cg20359994	6	27599141	NA	1.84442	0.0665748	1.61e-165
cg01528542	12	81468232	NA	-1.89316	0.06838	2.64e-165
cg04260676	1	1774322	GNB1	-2.37209	0.0856808	2.69e-165
cg04761231	9	127623571	RPL35	1.92682	0.0696544	4.91e-165
cg19001023	14	105899307	MTA1	-1.54604	0.0558934	5.18e-165
cg24247370	13	99142703	STK24;STK24	1.44604	0.0523227	9.7e-165
cg07930159	8	80964882	TPD52;TPD52;TPD52;TPD52;TPD52;TPD52;TPD52;TPD52;TPD52;TPD52;TPD52;TPD52	1.6618	0.0601641	1.48e-164
cg03523676	14	24540235	CPNE6	-1.36573	0.0494523	1.64e-164
cg16381169	21	16031542	NA	-1.75147	0.0634444	2.18e-164
cg22162281	2	207139197	ZDBF2	1.36717	0.0495431	2.91e-164
cg10416312	7	6631252	C7orf26;C7orf26	-2.5287	0.0917195	5.73e-164
cg26799474	2	202098951	CASP8;CASP8;CASP8;CASP8	1.13802	0.0412877	6.85e-164
cg21697426	6	112311269	NA	-2.10466	0.0763668	7.49e-164
cg05251190	10	104196206	MIR146B	1.54142	0.0559429	8.86e-164
cg11358405	15	91382972	NA	2.24088	0.0815189	4.88e-163
cg00782811	6	46293734	RCAN2	-2.00171	0.0728299	5.47e-163
cg07392009	22	34249731	LARGE;LARGE	-1.28387	0.0467374	8.1e-163
cg17177141	6	105775576	PREP	1.22927	0.0448042	1.95e-162
cg08944236	16	53242355	CHD9	2.74105	0.0999099	2.02e-162
cg06303168	12	56322959	WIBG	-2.09385	0.0763327	2.28e-162
cg15379564	1	120413812	NA	-2.32946	0.0850419	6.34e-162
cg25914821	8	128899514	NA	-1.61828	0.059129	1.17e-161
cg23105522	8	141123778	TRAPPC9;TRAPPC9	-1.81265	0.0663008	2.5e-161
cg24506320	1	211509713	TRAF5;TRAF5	1.43785	0.052635	4.51e-161
cg14331923	11	31964693	NA	-1.84985	0.0677971	1.05e-160
cg19855470	22	40060836	CACNA1I;CACNA1I	2.41868	0.0886699	1.29e-160
cg02151519	9	35955041	NA	-2.11713	0.0776463	1.72e-160
cg01901101	1	9486939	NA	1.8656	0.0684283	1.85e-160
cg13645530	12	116756948	NA	-1.56095	0.0572828	2.64e-160
cg15901598	2	113478871	NA	-1.59725	0.0586246	2.98e-160
cg16755922	17	80536214	FOXK2	-1.28258	0.0471045	4.66e-160
cg21714061	17	42275551	ATXN7L3;ATXN7L3	1.38461	0.0508764	6.57e-160
cg02571816	19	38747378	PPP1R14A	1.70965	0.0628332	7.66e-160
cg20801278	2	170254326	NA	-1.33318	0.049025	1.15e-159
cg15039460	1	9376492	SPSB1	1.35133	0.0497017	1.31e-159
cg19711579	2	182545562	NEUROD1	1.77877	0.0654882	2.67e-159
cg13876222	9	139399348	NOTCH1	-1.46309	0.0538894	3.63e-159
cg18315160	19	815275	LPPR3;LPPR3	-1.71738	0.06326	3.81e-159
cg22488164	12	14716910	PLBD1	-1.316	0.0484912	4.84e-159
cg12600265	7	5422883	TNRC18	1.32056	0.048685	7.01e-159
cg09197783	11	57176720	SLC43A3;SLC43A3;SLC43A3	1.25378	0.0462448	9.83e-159
cg10383568	11	6589761	DNHD1	1.29276	0.0477013	1.3e-158
cg22178392	5	150459690	TNIP1	2.13787	0.0789409	2.14e-158
cg21620736	11	48037919	PTPRJ;PTPRJ	-1.44229	0.0533027	3.94e-158
cg24251283	16	87267712	NA	1.39886	0.0516985	3.98e-158
cg11766468	19	7923041	EVI5L;EVI5L	1.1736	0.0433735	3.99e-158
cg08622677	12	3601306	PRMT8	2.41579	0.0893283	5.76e-158
cg12206199	2	39187543	LOC375196;LOC100271715	1.31082	0.04848	6.64e-158
cg08324725	6	147091567	ADGB	-2.7831	0.102977	9.06e-158
cg12344893	14	75920168	JDP2;JDP2;JDP2;JDP2	-1.89113	0.0700089	1.29e-157
cg18479961	7	150935476	MIR671;CHPF2	1.40534	0.052027	1.33e-157
cg15183129	1	160759781	NA	-1.60663	0.059491	1.53e-157
cg22443293	21	47741461	C21orf58;C21orf58;C21orf58;C21orf58	1.31136	0.0485866	2.33e-157
cg13120180	4	140697658	MAML3	1.84543	0.0683761	2.38e-157
cg04528819	7	130418315	KLF14	1.49631	0.0554423	2.43e-157
cg00639575	17	36711298	SRCIN1	1.2532	0.0464532	3.22e-157
cg12559228	19	50191882	C19orf76	1.21843	0.0451701	3.52e-157
cg02119598	16	75096992	ZNRF1	3.98933	0.147958	4.77e-157
cg21383487	10	22624094	NA	1.60897	0.0596865	5.52e-157
cg18140642	1	236094805	NA	-1.53559	0.0569875	7.33e-157
cg02266769	1	27985945	NA	-1.88538	0.0699871	8.8e-157
cg07024568	15	71615957	THSD4	-1.7161	0.0637079	9.26e-157
cg03084350	3	38065265	PLCD1;PLCD1;PLCD1	-1.29348	0.0480253	1.02e-156
cg21025494	7	23502744	IGF2BP3	-1.75416	0.0651506	1.28e-156
cg09310636	14	90760903	NRDE2	-2.17598	0.0808291	1.41e-156
cg04162032	1	248902767	LOC646627;LOC646627	-1.56375	0.0580943	1.54e-156
cg06231995	9	140024593	NA	1.37884	0.0512297	1.64e-156
cg24431966	17	79801787	P4HB	-2.08082	0.0773159	1.72e-156
cg12295068	18	74129124	ZNF516	-2.33897	0.0869244	1.96e-156
cg03131767	12	123446272	ABCB9;ABCB9;ABCB9	1.40057	0.0520676	2.48e-156
cg11222173	17	78748019	RPTOR;RPTOR	-1.82305	0.067818	3.91e-156
cg18599929	12	612694	B4GALNT3	1.38503	0.0515354	4.59e-156
cg25374813	5	138719374	SLC23A1;SLC23A1	1.86928	0.06956	4.87e-156
cg17288497	9	132007546	NA	-2.30467	0.0857908	6.18e-156
cg13152557	2	109225383	LIMS1;LIMS1;LIMS1;LIMS1	1.36802	0.0509315	6.81e-156
cg27334781	15	67286712	NA	1.41703	0.0527819	9.58e-156
cg16969368	17	57642752	DHX40;DHX40	1.36725	0.0509406	1.14e-155
cg23788212	14	93388906	CHGA;CHGA	1.30872	0.0487728	1.37e-155
cg17516475	22	46440469	LINC00899	-1.63838	0.0610982	2.15e-155
cg18071806	12	19592058	AEBP2;AEBP2;AEBP2	1.57295	0.0586891	3.1e-155
cg12852499	13	79170959	NA	2.21242	0.0825627	3.49e-155
cg03231735	16	9184099	C16orf72	1.84983	0.0690506	4.22e-155
cg21370522	6	31543219	TNF	-1.52248	0.0568345	4.38e-155
cg14317195	13	99142859	STK24;STK24;STK24	1.12564	0.0420237	4.63e-155
cg03541887	1	248903323	LOC646627	-1.61273	0.0602085	4.63e-155
cg24960291	3	185538892	IGF2BP2;IGF2BP2	1.40881	0.0526061	5.33e-155
cg08951051	16	4993543	NA	-1.07322	0.0400817	5.99e-155
cg10973967	15	91202808	LINC01585;CRTC3-AS1	1.25932	0.0470734	1.1e-154
cg00637015	1	31468126	PUM1;PUM1	-1.58793	0.0593786	1.42e-154
cg14343953	17	19164531	EPN2;EPN2;EPN2	1.42254	0.0532028	1.59e-154
cg15557036	17	48041891	NA	1.89102	0.0707243	1.6e-154
cg05873245	19	49918459	CCDC155	-1.21304	0.045369	1.62e-154
cg09383860	11	71709837	IL18BP;IL18BP;IL18BP;IL18BP;IL18BP	-1.78634	0.0668529	2.5e-154
cg08952306	7	101962123	SH2B2	1.28628	0.0481394	2.54e-154
cg22509164	1	46766957	LRRC41	1.7133	0.0641215	2.55e-154
cg14850784	16	1430103	UNKL	1.22942	0.0460214	2.95e-154
cg27246571	12	96389588	HAL	-1.14635	0.0429527	5.68e-154
cg17100197	12	122513918	NA	1.19246	0.0446986	7.49e-154
cg25653947	8	144443217	NA	-1.28407	0.0481415	8.51e-154
cg19210893	9	125589222	PDCL	1.40443	0.0526609	9.32e-154
cg10625705	20	307320	SOX12	2.24467	0.0841843	1.08e-153
cg00602880	1	203421233	NA	-1.9947	0.0748302	1.3e-153
cg10914143	17	60972789	MIR548W	-1.66561	0.0625428	2.46e-153
cg06547285	12	47630263	FAM113B	1.26951	0.0476748	2.66e-153
cg20162239	14	95998494	NA	1.17047	0.0439791	3.83e-153
cg16818781	8	141968005	PTK2;PTK2;PTK2	1.33128	0.0500231	3.94e-153
cg08521967	1	228345490	GJC2	1.20367	0.0452285	3.95e-153
cg13446210	1	33792031	PHC2;PHC2	-1.58675	0.0596251	4.04e-153
cg14634473	10	23105437	NA	1.22965	0.0462454	7.21e-153
cg20665157	7	121969421	CADPS2;CADPS2;CADPS2	1.41553	0.0532434	7.89e-153
cg03094242	2	18003364	NA	1.65287	0.0621782	8.57e-153
cg16655795	19	42897238	NA	-1.56114	0.0587539	1.16e-152
cg10592521	19	1560658	MEX3D	1.26478	0.0476643	2.9e-152
cg23688299	12	89848266	POC1B;POC1B;POC1B;POC1B	-1.56977	0.0591632	3.09e-152
cg27422507	18	29080265	DSG2	1.42962	0.0539391	6.4e-152
cg07675998	11	64268315	NA	-1.13768	0.0429482	9.3e-152
cg25693132	3	51740741	GRM2;GRM2	1.43739	0.0542987	1.46e-151
cg15843572	12	133249005	POLE	-1.32728	0.0501786	2.48e-151
cg06672696	3	57774266	SLMAP	1.25357	0.0473989	2.75e-151
cg15526732	14	35883749	NA	1.32235	0.0500075	3.05e-151
cg07869232	13	114790349	RASA3	-1.87136	0.0707809	3.41e-151
cg01428071	6	79785773	PHIP	1.55406	0.0587857	3.67e-151
cg11705975	10	120354248	PRLHR	1.88354	0.0713208	7.21e-151
cg02966969	18	9923432	VAPA;VAPA	1.45801	0.055212	7.56e-151
cg02688146	3	45011100	ZDHHC3;ZDHHC3	-2.15592	0.0816548	8.52e-151
cg09627709	7	97755719	LMTK2	-1.95146	0.0739208	9.33e-151
cg00329615	3	118706648	IGSF11;IGSF11	-1.56231	0.0592146	1.38e-150
cg08781639	8	121787613	LOC101927543;SNTB1	-1.84925	0.0701075	1.63e-150
cg23400599	1	220944199	MARC2	-1.3217	0.0501385	2.47e-150
cg12250581	12	2045810	NA	1.27913	0.0485507	3.58e-150
cg11789321	5	56773063	NA	1.45494	0.055246	4.71e-150
cg05319595	7	2319811	SNX8	1.24394	0.0472491	5.81e-150
cg14383544	11	128763775	KCNJ5	1.40951	0.0535481	6.61e-150
cg01016829	16	46682692	NA	-2.12927	0.0809009	7.1e-150
cg06019726	5	133897654	PHF15	1.37015	0.0520849	9.99e-150
cg26075090	4	25865375	SEL1L3;SEL1L3;SEL1L3	1.18971	0.0452394	1.22e-149
cg00111063	12	96438584	LTA4H;LTA4H	-1.97263	0.0750586	1.87e-149
cg23829395	12	46796953	NA	1.25371	0.0477213	2.4e-149
cg16648509	4	86936044	NA	-1.52822	0.0582016	3.43e-149
cg17205466	4	77133692	FAM47E;SCARB2;SCARB2	1.11385	0.0424338	4.23e-149
cg20219381	8	101118083	RGS22	1.69189	0.0644767	5.28e-149
cg08169949	1	28241532	RPA2	1.18705	0.0452432	5.72e-149
cg05508862	17	18885437	SLC5A10;FAM83G;SLC5A10	1.30882	0.0498982	6.9e-149
cg18625289	19	1591035	MBD3	1.26835	0.0483576	7.1e-149
cg00176928	3	72741323	NA	-2.65581	0.101258	7.18e-149
cg04400972	1	117665053	TRIM45;TRIM45	1.6437	0.062683	8.3e-149
cg21281638	7	6631355	C7orf26;C7orf26	-1.87492	0.071547	1.28e-148
cg18865207	1	160765919	LY9;LY9	-2.24765	0.0857767	1.34e-148
cg01385679	20	45033155	ELMO2;ELMO2	1.49272	0.0569813	1.59e-148
cg26445608	20	2780114	CPXM1	1.13018	0.0431535	1.9e-148
cg07663850	7	5517419	FBXL18	1.49725	0.0571719	1.96e-148
cg02151301	20	30101785	HM13;HM13;HM13;HM13	-1.51221	0.0577675	2.58e-148
cg19902443	20	11899807	BTBD3;BTBD3;BTBD3;BTBD3;BTBD3;BTBD3;BTBD3;BTBD3;BTBD3;BTBD3	1.3444	0.0513584	2.63e-148
cg05942128	2	176972020	HOXD11	2.42111	0.0924975	2.77e-148
cg10619342	15	65369005	LOC390594	-1.12986	0.0431685	2.88e-148
cg05858126	10	104196213	MIR146B	1.30103	0.0497106	2.97e-148
cg07613660	2	16361394	NA	1.18985	0.0454661	3.13e-148
cg05343227	4	154402016	KIAA0922;KIAA0922	-1.71834	0.0656633	3.22e-148
cg25390755	1	110573395	STRIP1	-1.80206	0.0688751	3.63e-148
cg25778262	12	69327449	CPM;CPM;CPM	1.58001	0.060397	3.98e-148
cg22719875	21	45508337	TRAPPC10	-1.57147	0.0600745	4.15e-148
cg06338235	1	7844467	PER3;PER3;PER3;PER3;PER3	1.33994	0.0512376	4.98e-148
cg06056332	1	160765923	LY9;LY9;LY9;LY9;LY9;LY9;LY9;LY9	-2.65511	0.10153	5.05e-148
cg08100517	11	71813253	LRTOMT;LRTOMT;LRTOMT;LAMTOR1	1.58194	0.0605604	1.06e-147
cg04389058	3	57041402	ARHGEF3	1.2687	0.0485849	1.32e-147
cg10778288	12	113917994	NA	1.8151	0.069537	1.71e-147
cg25241559	2	241989379	SNED1	1.28355	0.0491837	1.97e-147
cg26361535	8	144576604	ZC3H3	1.15304	0.0441947	2.36e-147
cg09285095	22	46440394	LOC100271722	-1.48	0.0567654	3.68e-147
cg05616472	9	140514393	EHMT1;C9orf37;EHMT1	1.6229	0.0622506	3.85e-147
cg12638731	13	36045281	NBEA	2.76293	0.106035	5.45e-147
cg15936446	5	42952369	NA	1.22675	0.0471436	1.32e-146
cg26655345	9	14209709	NFIB;NFIB;NFIB	1.08284	0.0416285	1.68e-146
cg04944536	12	116756890	NA	-1.61863	0.0622962	3.48e-146
cg03037271	17	40548565	NA	-1.45957	0.0562023	4.81e-146
cg12597694	16	8233211	NA	-1.24306	0.0478767	5.62e-146
cg03278516	11	48037855	PTPRJ;PTPRJ	-1.62198	0.0625113	8.57e-146
cg02383785	7	127808848	NA	1.80348	0.0695144	9.23e-146
cg20294304	6	34203153	HMGA1;HMGA1;HMGA1;HMGA1;HMGA1	1.54347	0.0595105	1.12e-145
cg08904363	7	102790119	NAPEPLD;NAPEPLD	1.1935	0.0460397	1.55e-145
cg13525276	14	81426012	TSHR;TSHR;TSHR	-1.44967	0.0559343	1.8e-145
cg11002698	6	111135096	CDK19	1.67165	0.0645028	1.86e-145
cg19944275	2	63022032	EHBP1;EHBP1;EHBP1;EHBP1	1.34371	0.0518672	2.34e-145
cg10168457	17	79882876	MAFG;MAFG	2.90547	0.112196	3.04e-145
cg16032408	3	14466411	SLC6A6;SLC6A6;SLC6A6	2.32187	0.0896707	3.28e-145
cg12428797	8	144678360	EEF1D;EEF1D;EEF1D;EEF1D;EEF1D;EEF1D;EEF1D;EEF1D	1.52218	0.0587955	3.62e-145
cg21510967	2	99388661	LOC101927070	1.09925	0.0424599	3.63e-145
cg02003183	14	103415882	CDC42BPB	-1.17993	0.0455823	3.97e-145
cg14514483	6	158068455	ZDHHC14;ZDHHC14	-1.47953	0.0571884	5.7e-145
cg02976843	17	2843257	RAP1GAP2;RAP1GAP2	-1.58613	0.0613227	6.61e-145
cg01129810	1	43407645	SLC2A1	2.35389	0.0910131	6.96e-145
cg17285931	2	240205408	HDAC4	-1.82167	0.0704504	8.02e-145
cg07525420	10	131761181	EBF3	1.95334	0.0755966	1.28e-144
cg15800212	16	3662875	SLX4	-1.90325	0.0736659	1.36e-144
cg22864500	2	28491946	BRE;BRE;BRE;BRE;BRE	1.36271	0.0527499	1.46e-144
cg13073332	2	62515892	NA	1.37807	0.0533906	2.56e-144
cg22517995	19	37096588	ZNF382;ZNF529;ZNF529;ZNF529	1.32568	0.0513698	2.86e-144
cg01353265	2	95716533	MAL;MAL;MAL;MAL	1.28587	0.0498355	3.19e-144
cg04873098	1	3165191	PRDM16;PRDM16	-1.0606	0.0411094	3.42e-144
cg19488028	4	25865291	SEL1L3;SEL1L3;SEL1L3	1.83212	0.0710175	3.53e-144
cg03467555	16	54404408	NA	1.41598	0.0549003	4.13e-144
cg14244842	4	86935922	NA	-1.43809	0.0557643	4.46e-144
cg12446246	1	208418552	PLXNA2	-1.7407	0.0674995	4.5e-144
cg18205786	3	188286699	LPP-AS1;LPP;LPP;LPP	-1.6978	0.0658562	5.5e-144
cg16217672	10	75843201	VCL;VCL	-1.44878	0.0562159	6.83e-144
cg18625627	14	81426015	TSHR;TSHR;TSHR	-1.5055	0.0584567	1.06e-143
cg04077017	2	26117474	NA	1.07349	0.0416872	1.14e-143
cg13378934	19	47910580	MEIS3;MEIS3	1.34322	0.0522183	2.28e-143
cg27457201	17	78854232	RPTOR;RPTOR	-1.70633	0.0663429	2.48e-143
cg00748718	3	53283691	TKT;TKT;TKT	2.88431	0.112199	3.4e-143
cg07183362	5	1536762	NA	-2.37908	0.0925812	4.36e-143
cg00506389	3	55646204	ERC2	1.09569	0.0426411	4.54e-143
cg04051206	17	17750855	TOM1L2;TOM1L2;TOM1L2;TOM1L2;TOM1L2;TOM1L2	1.12908	0.0439415	4.58e-143
cg21373546	19	50191788	ADM5	1.09591	0.0426598	5.25e-143
cg17420130	1	203174413	NA	-1.93956	0.0755067	5.57e-143
cg13940723	7	37238272	ELMO1;ELMO1;ELMO1	1.41794	0.0552097	6.22e-143
cg04684267	19	58694502	ZNF274;ZNF274;ZNF274;ZNF274;ZNF274;ZNF274	1.66596	0.0648932	8.07e-143
cg22287711	5	139282860	NRG2;NRG2;NRG2;NRG2;NRG2	1.36769	0.053277	8.27e-143
cg15614653	2	129104464	NA	1.25303	0.0488248	9.96e-143
cg26804423	7	8201134	ICA1;ICA1;ICA1	-1.57576	0.061416	1.17e-142
cg20461912	3	138664350	FOXL2;FOXL2	2.04954	0.0799131	1.51e-142
cg24871743	1	68512650	DIRAS3	1.17962	0.0460018	1.67e-142
cg26667287	22	46419365	NA	-1.69255	0.0660071	1.71e-142
cg17190891	7	101962112	SH2B2	1.26825	0.0494663	1.86e-142
cg06633438	19	6272158	MLLT1	-1.57002	0.0612424	1.98e-142
cg08111847	9	86088428	FRMD3;FRMD3	-1.44967	0.0565642	2.38e-142
cg15090877	17	79801920	P4HB	-1.58839	0.0619883	2.67e-142
cg09092528	11	126175760	DCPS	-2.82163	0.110143	3.11e-142
cg07481959	19	45614212	PPP1R37	1.48145	0.0578671	4.75e-142
cg20404336	12	133757909	ZNF268;ZNF268;ZNF268;ZNF268;ZNF268;ZNF268;ZNF268;ZNF268;ZNF268	1.36183	0.0531956	4.79e-142
cg10508161	14	102677307	WDR20;WDR20;WDR20	-2.65036	0.103532	4.91e-142
cg08907118	16	27482516	GTF3C1	-1.86752	0.0729519	4.93e-142
cg23966234	7	55620535	VOPP1;VOPP1	2.93107	0.114526	5.74e-142
cg07021906	16	87866833	SLC7A5	-1.35345	0.0528888	6.12e-142
cg22557662	19	38747374	PPP1R14A	1.64365	0.0642815	1.03e-141
cg24879954	2	99392104	NA	1.04008	0.0406967	1.41e-141
cg07148691	3	186734624	ST6GAL1;ST6GAL1	-1.49812	0.058625	1.5e-141
cg14266248	8	62606211	ASPH;ASPH;ASPH;ASPH;ASPH	-1.3874	0.0543144	1.94e-141
cg19583819	5	139283051	NRG2;NRG2;NRG2;NRG2	1.4746	0.0577358	2.11e-141
cg25213452	1	206630385	SRGAP2;SRGAP2	1.33619	0.0523183	2.15e-141
cg07435445	14	103396379	AMN	1.36325	0.0533785	2.18e-141
cg05599410	2	109863982	SH3RF3	-1.8499	0.0724621	2.79e-141
cg16513459	17	7832932	KCNAB3	1.20003	0.0470165	3.21e-141
cg00356897	1	24866792	LOC100506985	1.05895	0.0414922	3.36e-141
cg05412028	13	95952937	ABCC4;ABCC4	-1.7451	0.0683905	3.79e-141
cg02654775	12	57561150	LRP1	1.04132	0.0408097	3.81e-141
cg04752284	21	46386748	FAM207A	2.11697	0.082984	4.42e-141
cg10456910	12	784081	NA	-1.26064	0.0494351	5.6e-141
cg20089024	3	158526734	MFSD1;MFSD1;MFSD1;MFSD1;MFSD1	3.06058	0.120077	7.62e-141
cg26935976	1	151945185	NA	1.46495	0.0574833	8.34e-141
cg11857283	16	75273028	BCAR1;BCAR1;BCAR1;BCAR1;BCAR1;BCAR1;BCAR1;BCAR1;BCAR1	1.30769	0.0513188	9.01e-141
cg05564251	2	231090640	SP140;SP140	-2.08077	0.0816618	9.31e-141
cg19126084	6	42358297	TRERF1;TRERF1	-2.07839	0.0815708	9.48e-141
cg06040990	5	66254876	MAST4;MAST4;MAST4;MAST4;MAST4;MAST4	-1.38486	0.0543569	1.01e-140
cg20958086	1	160759689	NA	-1.36488	0.0535927	1.28e-140
cg21161138	5	399360	AHRR	1.01778	0.0399806	1.66e-140
cg12389043	12	124429228	CCDC92	-1.56744	0.0615753	1.71e-140
cg07742396	1	27853060	NA	1.15143	0.0452432	1.97e-140
cg13993467	3	3010002	CNTN4;CNTN4;CNTN4;CNTN4	-1.27423	0.0501057	3.14e-140
cg16264214	5	10618486	ANKRD33B	-1.33236	0.0524042	3.66e-140
cg01383911	6	30297627	TRIM39;TRIM39	-1.78654	0.0702936	4.6e-140
cg26227957	1	19547285	KIAA0090	-1.51244	0.0595225	5.31e-140
cg17156534	20	39658922	TOP1	1.29334	0.0509007	5.37e-140
cg06839255	4	25704841	NA	-1.12266	0.0442088	7.68e-140
cg10804656	10	22623460	NA	1.28588	0.0506538	9.57e-140
cg11339224	2	49179532	NA	1.41614	0.0557937	1.06e-139
cg13407335	17	7832852	KCNAB3	1.19111	0.0469499	1.41e-139
cg17489312	1	9376039	SPSB1	1.1038	0.0435094	1.43e-139
cg15321457	6	10523258	GCNT2	1.00736	0.0397114	1.51e-139
cg14387452	9	20512334	MLLT3	1.3622	0.0537336	2.24e-139
cg03403093	2	99132041	INPP4A;INPP4A;INPP4A;INPP4A	1.399	0.0551865	2.27e-139
cg23361092	13	79170923	NA	1.77481	0.0700226	2.52e-139
cg20396436	6	159173195	SYTL3	1.09875	0.0433558	2.75e-139
cg00602326	5	31427700	RNASEN;RNASEN	1.1326	0.0447185	3.99e-139
cg20024393	3	33131138	GLB1;GLB1;GLB1	-1.45707	0.0575363	4.31e-139
cg07207669	1	155102388	EFNA1;EFNA1	1.08515	0.0428542	4.57e-139
cg15225991	10	134468436	INPP5A	1.52885	0.0603932	5.41e-139
cg07719512	2	219246576	SLC11A1	-1.23177	0.0486688	6.24e-139
cg20149168	1	68512807	DIRAS3	1.20634	0.047669	6.65e-139
cg00135888	11	57407543	MIR130A	2.56429	0.101355	7.78e-139
cg18344468	9	91182899	NXNL2	-1.8204	0.0719962	1.14e-138
cg25569341	2	240201981	HDAC4	1.07774	0.0426368	1.36e-138
cg18386168	13	113655884	MCF2L;MCF2L	1.65536	0.065509	1.66e-138
cg00246969	13	99159656	STK24;STK24	1.13629	0.0449869	2.17e-138
cg19298856	19	49979789	FLT3LG	1.39571	0.0552633	2.31e-138
cg22375046	11	126236634	ST3GAL4;ST3GAL4	1.1454	0.0453566	2.45e-138
cg05575921	5	373378	AHRR	1.01264	0.0401107	2.91e-138
cg12899747	3	25391527	NA	-1.28337	0.0508422	3.21e-138
cg26171695	18	46392954	NA	1.03315	0.0409353	3.5e-138
cg17953136	2	20232577	LAPTM4A	-1.9906	0.0788715	3.51e-138
cg09118625	1	68512971	DIRAS3	1.1544	0.0457477	3.91e-138
cg13433250	2	63275954	LOC100132215	2.47137	0.0979394	3.95e-138
cg02107842	5	66255772	MAST4;MAST4;MAST4	-1.98634	0.0787197	4.01e-138
cg04969688	15	30114816	TJP1;TJP1	2.50125	0.0991561	4.84e-138
cg24929954	5	14400864	TRIO	-1.6512	0.0654685	5.34e-138
cg01101459	1	234871477	NA	-1.36888	0.0542814	5.76e-138
cg26250129	17	79239903	SLC38A10;SLC38A10	-1.95397	0.0774969	6.47e-138
cg22066020	7	30184490	MTURN	1.29297	0.0513227	1.07e-137
cg23060323	22	29853967	NA	-1.46269	0.0580661	1.15e-137
cg13654962	9	127119208	LOC100129034;PSMB7	-1.4403	0.0571856	1.25e-137
cg18933331	1	110186418	NA	-1.729	0.0686959	1.92e-137
cg17370229	17	17426565	PEMT;PEMT;PEMT;PEMT;PEMT	1.34367	0.0534061	2.41e-137
cg20385913	15	75054510	NA	1.64494	0.0653844	2.5e-137
cg15133570	2	42461490	EML4;EML4	-1.48521	0.059045	2.77e-137
cg16997203	11	44972679	TP53I11;TP53I11	1.2306	0.0489348	3.21e-137
cg01410876	19	49004716	LMTK3	1.31377	0.0522479	3.43e-137
cg07315815	14	65204555	PLEKHG3	-1.502	0.0597359	3.52e-137
cg08433366	17	33368543	RFFL;RFFL;RAD51L3-RFFL	-1.3564	0.0539532	3.86e-137
cg27656675	8	48588591	SPIDR;SPIDR;SPIDR;SPIDR	-1.66546	0.0662541	4.12e-137
cg09727935	6	105388471	LINC00577	2.01869	0.0803203	4.6e-137
cg14921166	1	219347989	LYPLAL1;LYPLAL1-AS1;LYPLAL1;LYPLAL1;LYPLAL1;LYPLAL1	1.39462	0.0554951	4.89e-137
cg03636183	19	17000585	F2RL3	1.02908	0.0409551	5.31e-137
cg11782279	10	112224776	NA	1.10732	0.0440849	6.63e-137
cg08796240	16	70733832	VAC14	-1.27892	0.0509211	7.01e-137
cg19343530	6	28831388	NA	1.03707	0.0412943	7.3e-137
cg10658666	2	63276718	OTX1	1.83371	0.0730167	7.38e-137
cg27416204	17	64702086	PRKCA	1.36588	0.0544108	9.52e-137
cg07211259	9	5510497	PDCD1LG2	-1.59247	0.0634971	1.69e-136
cg24436906	2	242498081	BOK	1.52954	0.060989	1.71e-136
cg18589209	20	48367340	NA	-1.41477	0.0564221	1.9e-136
cg27133780	3	32474793	CMTM7;CMTM7	-1.74702	0.0697181	2.82e-136
cg04948781	19	47370625	NA	1.59777	0.0637916	3.74e-136
cg01894508	2	70189111	ASPRV1;ASPRV1	-1.69462	0.0676629	3.9e-136
cg09541539	1	8499462	RERE;RERE	2.54297	0.10155	4.23e-136
cg15476723	19	48116808	GLTSCR1	1.1275	0.0450362	4.91e-136
cg02176569	2	231092121	SP140;SP140;SP140;SP140;SP140	-1.38181	0.0551993	5.21e-136
cg04681958	16	75099755	ZNRF1	1.88267	0.0752231	5.91e-136
cg14943355	12	3980704	PARP11;PARP11;PARP11;PARP11	1.16716	0.0466389	6.28e-136
cg14932313	14	25043420	CTSG	-1.79825	0.0718717	7.1e-136
cg13836627	15	30113723	TJP1;TJP1	1.31722	0.0526493	7.38e-136
cg07522171	7	28218686	JAZF1-AS1;JAZF1	-2.24267	0.0896683	8.95e-136
cg00454305	16	1429905	UNKL	1.13599	0.04543	1.02e-135
cg13837145	8	6622731	NA	-1.43161	0.0572777	1.34e-135
cg00515023	15	38539782	NA	-2.03143	0.0812917	1.5e-135
cg05278384	7	2451795	CHST12;CHST12;CHST12	1.11962	0.0448115	1.66e-135
cg22078805	17	42432046	FAM171A2	1.22957	0.0492193	1.82e-135
cg11220950	16	2042693	SYNGR3	1.57619	0.0631073	2.06e-135
cg12576974	4	122193952	NA	1.22745	0.0491482	2.16e-135
cg19925215	8	80964918	TPD52;TPD52;TPD52	1.37447	0.0550434	2.36e-135
cg24581650	5	172263112	ERGIC1	1.12518	0.0450719	2.76e-135
cg13711762	10	76598375	KAT6B;KAT6B;KAT6B	-1.63597	0.0655678	3.81e-135
cg22895815	15	91114342	CRTC3;CRTC3	1.0407	0.0417121	3.92e-135
cg05914150	5	67522332	PIK3R1	-1.73953	0.0697231	3.97e-135
cg14694639	1	147039678	BCL9	1.26637	0.0507592	4.03e-135
cg04425362	21	43668107	ABCG1;ABCG1;ABCG1;ABCG1;ABCG1;ABCG1	1.7301	0.0693629	4.64e-135
cg05223879	6	70591878	COL19A1	2.02999	0.0813969	5.02e-135
cg02238388	1	110008993	SYPL2	1.5491	0.0621173	5.16e-135
cg17166123	5	72746878	NA	2.72417	0.109257	5.77e-135
cg07121155	9	21392501	NA	-1.24653	0.0499942	5.8e-135
cg01511232	4	155661929	NA	1.26159	0.0505993	5.86e-135
cg06543131	20	5746734	C20orf196;C20orf196;C20orf196;C20orf196	-1.62312	0.0650998	5.89e-135
cg10814722	4	25865415	SEL1L3;SEL1L3;SEL1L3	1.20118	0.0481866	6.66e-135
cg13770461	11	46016312	PHF21A;PHF21A	1.7741	0.0711848	7.57e-135
cg21564238	22	24088098	ZNF70	1.23052	0.0493743	7.6e-135
cg05778549	15	70348125	TLE3;TLE3;TLE3;TLE3;TLE3;TLE3;TLE3	1.34895	0.0541316	8.07e-135
cg06818582	15	67286903	NA	1.21292	0.0486929	1.03e-134
cg05207933	3	43519242	ANO10;ANO10;ANO10;ANO10;ANO10	-1.81405	0.0728363	1.13e-134
cg03819286	16	4673974	MGRN1;MGRN1;MGRN1;MGRN1	-1.62591	0.0652895	1.21e-134
cg09143195	12	41085901	CNTN1;CNTN1	-1.16461	0.0467894	1.64e-134
cg04546899	2	54196757	PSME4	1.09994	0.0441919	1.66e-134
cg16703882	3	157823479	SHOX2;SHOX2;SHOX2	1.23295	0.0495389	1.72e-134
cg09867669	17	2203333	SMG6;SMG6	-1.10719	0.0445218	2.79e-134
cg17668115	1	156868625	PEAR1	1.23159	0.0495291	2.95e-134
cg26256358	19	38537066	SIPA1L3	-1.22373	0.0492139	2.98e-134
cg10816468	6	1578579	NA	-1.37877	0.0554516	3.07e-134
cg11522179	17	21176463	NA	1.3991	0.0562704	3.11e-134
cg21201294	7	47611926	NA	1.07342	0.0431746	3.23e-134
cg27015931	16	22012404	C16orf65;C16orf65	-2.60412	0.104762	3.63e-134
cg14947101	2	207578484	DYTN	-1.3878	0.0558371	3.9e-134
cg23051272	17	17589471	RAI1	1.1142	0.0448611	5.97e-134
cg01242348	14	23586886	CEBPE	-1.71747	0.0691575	6.36e-134
cg13026729	6	159240774	EZR;EZR	1.35718	0.0546872	9.55e-134
cg08220120	5	138727711	LOC389333;LOC389333	1.04155	0.041972	9.99e-134
cg10635122	19	52391090	ZNF577;ZNF577;ZNF577;ZNF577	1.32495	0.0533983	1.07e-133
cg02448796	1	6101339	KCNAB2;KCNAB2	-1.22351	0.0493173	1.17e-133
cg04427498	7	20830657	NA	1.70075	0.0685673	1.31e-133
cg05304729	1	158800024	MNDA	-1.27724	0.0515104	1.6e-133
cg03129688	4	185232753	NA	-2.10565	0.0849232	1.64e-133
cg20809087	15	72612221	BRUNOL6;BRUNOL6	1.37741	0.0555559	1.7e-133
cg07850604	14	36003443	INSM2;INSM2	1.23304	0.0497636	2.46e-133
cg00303541	3	51741280	GRM2;GRM2	1.28086	0.0517064	2.84e-133
cg04898572	22	41362343	RBX1	1.43852	0.0580914	3.5e-133
cg07448458	5	142249373	ARHGAP26-AS1;ARHGAP26;ARHGAP26	1.63376	0.0659816	3.69e-133
cg13373351	14	24539601	CPNE6;CPNE6	-1.57509	0.0636277	4.27e-133
cg02328239	5	37837463	GDNF	1.62655	0.0657143	4.59e-133
cg24360230	12	41085884	CNTN1;CNTN1	-1.24232	0.0502239	6.76e-133
cg12340267	5	142170186	ARHGAP26;ARHGAP26	-1.65846	0.0670553	7.26e-133
cg21099148	17	36611691	NA	1.319	0.0533313	7.36e-133
cg20960181	1	86094825	NA	1.03024	0.0416566	7.45e-133
cg07467649	7	72856462	BAZ1B	-1.91891	0.0776138	8.99e-133
cg25158734	2	208393332	CREB1;CREB1	-1.7581	0.0711123	9.2e-133
cg08088075	2	220264753	NA	-1.43823	0.0581841	1.02e-132
cg07573872	19	1126342	SBNO2;SBNO2	1.23178	0.0498341	1.04e-132
cg05707655	17	908690	ABR;ABR;ABR	1.11198	0.0450156	1.51e-132
cg16815625	8	141229477	TRAPPC9;TRAPPC9	-1.2934	0.0523811	1.92e-132
cg00526275	12	118811551	TAOK3	1.19591	0.048434	1.95e-132
cg09409484	1	45770648	LOC400752	1.23959	0.0502133	2.2e-132
cg03857553	22	29976613	NIPSNAP1	1.35471	0.0548969	2.74e-132
cg14739080	12	7925529	NANOGNB	1.27398	0.0516324	2.96e-132
cg17547179	7	45068955	CCM2;CCM2;CCM2;CCM2;CCM2	1.42747	0.0578615	3.22e-132
cg22452230	15	69754698	NA	-1.27256	0.0515906	3.54e-132
cg00429803	22	37166233	IFT27;IFT27	1.08146	0.0438444	3.6e-132
cg27061971	5	72746990	NA	1.2773	0.0518163	5.19e-132
cg22723249	1	231490578	NA	0.97918	0.0397262	5.49e-132
cg25618424	1	2989307	PRDM16;PRDM16	0.985433	0.0399866	6.05e-132
cg02912828	2	85972592	NA	-1.03074	0.041827	6.22e-132
cg00135497	4	155661849	NA	1.15214	0.0467617	6.92e-132
cg05024939	4	113442251	NA	2.28477	0.0927341	7.02e-132
cg23079012	2	8343710	NA	1.01807	0.0413215	7.02e-132
cg01656547	21	47970842	DIP2A;DIP2A	-1.76914	0.0718603	1.1e-131
cg27209578	2	175193470	NA	2.3414	0.0951174	1.19e-131
cg20105297	5	150544239	NA	-1.77071	0.071945	1.3e-131
cg27162435	17	7833163	KCNAB3	1.16764	0.0474428	1.32e-131
cg02158130	5	17438811	NA	-1.48659	0.0604274	1.68e-131
cg11423183	9	98145591	NA	1.11307	0.0452575	2e-131
cg17376960	17	7197987	YBX2	1.04757	0.042606	2.35e-131
cg13221767	11	73721374	UCP3;UCP3	1.29817	0.0528032	2.47e-131
cg11189107	14	25042782	CTSG	-1.6686	0.0678797	2.68e-131
cg13570972	11	31839632	PAX6	2.06275	0.0839167	2.74e-131
cg21911021	19	58095011	ZIK1	1.53406	0.0624155	2.91e-131
cg18638857	20	45981324	ZMYND8;ZMYND8;ZMYND8;ZMYND8;ZMYND8;ZMYND8;ZMYND8;ZMYND8;ZMYND8;ZMYND8;ZMYND8;ZMYND8;ZMYND8;ZMYND8;ZMYND8;ZMYND8;ZMYND8;ZMYND8	1.42889	0.0581572	3.59e-131
cg14338526	3	172394394	NCEH1;NCEH1;NCEH1;NCEH1	-1.24976	0.0508679	3.66e-131
cg08736813	2	179396214	TTN;TTN;TTN;MIR548N;TTN	-1.52892	0.0622489	4.35e-131
cg06526721	5	119799384	PRR16	-1.13666	0.0462815	4.52e-131
cg06180822	8	48812543	PRKDC;PRKDC	-1.64046	0.0668254	5.93e-131
cg26992634	5	171709304	UBTD2	1.08075	0.0440318	6.46e-131
cg00263619	12	94727462	CCDC41;CCDC41	1.24089	0.0506148	1.27e-130
cg21081034	2	63275794	LOC100132215;LOC100132215;OTX1	1.48857	0.0607196	1.3e-130
cg04479264	19	41831759	NA	-1.69866	0.0692924	1.33e-130
cg07097279	5	173054674	NA	-1.76389	0.0719554	1.35e-130
cg04243090	1	208834795	NA	1.17356	0.0478897	1.64e-130
cg08289839	13	111318640	CARS2	-1.26768	0.0517477	2e-130
cg04665871	22	34218309	LARGE;LARGE	1.15694	0.0472326	2.13e-130
cg09317557	3	160120240	SMC4;SMC4;SMC4	1.02156	0.0417114	2.32e-130
cg07476379	3	180983927	SOX2-OT;SOX2-OT;SOX2-OT	-1.09351	0.0446687	2.98e-130
cg14300132	2	24740363	NA	1.5688	0.0641585	5.88e-130
cg25567227	1	53834451	NA	1.44622	0.0591482	6.02e-130
cg18419651	13	45629921	NA	-1.72633	0.0706568	9.27e-130
cg17243628	1	9131783	SLC2A5	-1.42063	0.0581798	1.31e-129
cg03783393	2	190550349	ANKAR	1.33099	0.0545136	1.38e-129
cg14897843	17	71020214	SLC39A11;SLC39A11	-1.18172	0.0484106	1.57e-129
cg13377102	17	7832764	KCNAB3	1.14194	0.046785	1.65e-129
cg02583484	12	54677008	HNRNPA1;HNRPA1L-2;HNRNPA1	1.26125	0.0516781	1.75e-129
cg07638279	4	6011142	NA	-1.12903	0.0462702	1.97e-129
cg19935040	17	42432165	FAM171A2	1.23349	0.0505566	2.1e-129
cg22197050	2	63276183	LOC100132215	1.33784	0.0548361	2.16e-129
cg09191448	3	120626896	STXBP5L;STXBP5L	1.90756	0.0781885	2.16e-129
cg23984390	16	47502300	PHKB;PHKB	1.39099	0.0570307	2.53e-129
cg03169557	16	89598950	SPG7;SPG7	-1.13474	0.0465306	2.73e-129
cg01431482	1	2989085	PRDM16;PRDM16	0.956564	0.0392258	2.79e-129
cg08548486	1	24866714	LOC100506985	1.07034	0.043899	3.08e-129
cg24853724	7	28997403	TRIL	1.72258	0.0706608	3.37e-129
cg26448255	2	137114349	NA	1.1531	0.0473063	3.62e-129
cg16758929	1	209792160	LAMB3;LAMB3;LAMB3	1.07402	0.0440648	3.75e-129
cg04548815	1	116184387	VANGL1	1.26023	0.0517066	3.83e-129
cg00170307	7	95752710	SLC25A13;SLC25A13;SLC25A13	-1.45632	0.0597675	4.44e-129
cg24691042	5	171708977	UBTD2	1.00613	0.0412946	4.62e-129
cg12189835	11	61335071	SYT7	2.2199	0.0911167	4.79e-129
cg00734838	10	14614164	FAM107B;FAM107B;FAM107B;FAM107B;FAM107B;FAM107B;FAM107B;FAM107B;FAM107B;FAM107B;FAM107B;FAM107B;FAM107B;FAM107B;FAM107B	-1.56788	0.0643586	4.97e-129
cg11320406	13	113824550	PROZ;PROZ	1.40247	0.0575707	5.08e-129
cg26076905	5	67522298	PIK3R1	-2.01	0.0825617	7.31e-129
cg07133321	3	45607976	NA	-1.10219	0.045284	8.39e-129
cg13747876	17	80195402	SLC16A3;SLC16A3;SLC16A3	-1.34099	0.0551082	9.63e-129
cg06672859	18	19279421	ABHD3;ABHD3	-1.04265	0.0428648	1.21e-128
cg20073681	16	4674013	MGRN1;MGRN1;MGRN1;MGRN1;MGRN1	-1.29085	0.0530751	1.29e-128
cg15499560	14	74192381	C14orf43;C14orf43	1.17079	0.0481502	1.49e-128
cg15393490	1	207996459	NA	-1.29218	0.0531911	2.51e-128
cg02795076	12	50505329	C12orf62	1.2699	0.0522753	2.54e-128
cg26685941	13	95952902	ABCC4;ABCC4	-1.63126	0.0671543	2.63e-128
cg03633861	1	9131854	NA	-1.3007	0.0535494	2.71e-128
cg05308819	1	155959156	NA	-1.64731	0.067844	3.35e-128
cg24355340	6	13724501	NA	2.88297	0.118752	3.64e-128
cg08136112	11	57415113	YPEL4	2.37791	0.0979612	3.94e-128
cg17245446	17	19272701	B9D1	-1.71281	0.0705716	4.27e-128
cg02909097	17	2843206	RAP1GAP2;RAP1GAP2	-1.29978	0.0535579	4.46e-128
cg26680989	16	85560739	NA	-1.4824	0.0610999	5.24e-128
cg04164838	19	14591148	GIPC1;GIPC1;GIPC1;GIPC1;GIPC1;GIPC1	1.07028	0.0441209	5.75e-128
cg27641961	16	75097037	ZNRF1	2.96989	0.122433	5.85e-128
cg26880882	17	76822808	USP36	-1.22268	0.0504259	7.42e-128
cg00812081	20	32228408	CBFA2T2;CBFA2T2;CBFA2T2	-1.46913	0.0606432	1.22e-127
cg06119833	14	101692579	NA	1.00133	0.0413451	1.45e-127
cg13721246	12	124386000	DNAH10	1.07127	0.0442347	1.47e-127
cg09849319	5	1494983	LPCAT1	-1.32565	0.0547511	1.68e-127
cg04731544	19	49004834	LMTK3	1.32378	0.0546751	1.7e-127
cg23320499	12	12659177	DUSP16	-1.84227	0.0761347	2.38e-127
cg12016828	16	54032044	FTO	-1.48778	0.0614871	2.43e-127
cg12130407	22	30942894	SEC14L6	-1.27711	0.0527919	2.75e-127
cg14918082	17	7833237	KCNAB3	1.12655	0.0465793	3.15e-127
cg23746497	6	105388668	NA	1.9153	0.0791942	3.2e-127
cg18642234	3	49394622	GPX1;GPX1;GPX1	1.30505	0.0539645	3.31e-127
cg06522288	8	77586439	LOC100192378	1.22692	0.0507355	3.36e-127
cg09787101	3	188573583	LPP;LPP;LPP	-1.3721	0.0567617	4.24e-127
cg02930969	14	102607181	HSP90AA1;WDR20;WDR20;WDR20;WDR20;WDR20;WDR20;WDR20;WDR20;WDR20	1.68938	0.0698874	4.24e-127
cg04158018	12	54696210	NFE2	1.19115	0.0492945	5.24e-127
cg06199761	2	202099846	CASP8;CASP8;CASP8;CASP8	1.12842	0.0467021	5.47e-127
cg03440125	6	83075080	TPBG;TPBG	1.26856	0.0525214	6.73e-127
cg25132241	14	92396859	FBLN5	-1.18738	0.0491704	7.55e-127
cg21362811	5	176765576	LMAN2	-1.4685	0.0608339	9.28e-127
cg00045592	1	160714299	SLAMF7;SLAMF7;SLAMF7;SLAMF7;SLAMF7;SLAMF7;SLAMF7;SLAMF7;SLAMF7;SLAMF7	1.32924	0.0550929	1.24e-126
cg04873169	22	47021767	GRAMD4	-1.43659	0.0595534	1.37e-126
cg20003499	7	97755792	LMTK2	-1.72154	0.0713675	1.39e-126
cg00827893	13	33162946	PDS5B	1.11574	0.0462596	1.49e-126
cg17572056	3	195947062	OSTalpha	-1.66308	0.0689648	1.65e-126
cg07375358	11	114056431	ZBTB16;ZBTB16	-1.15254	0.0477948	1.67e-126
cg04384031	17	19631485	NA	2.81998	0.11703	2.55e-126
cg09287328	10	134231487	NA	-1.52141	0.0631437	2.67e-126
cg15001747	17	35292587	NA	1.98516	0.082395	2.74e-126
cg14624311	16	85942538	IRF8	-1.62536	0.0674845	3.32e-126
cg14748210	1	2146344	NA	1.2386	0.0514326	3.56e-126
cg04981623	13	114259356	TFDP1;TFDP1	-1.57293	0.0653214	3.74e-126
cg25558617	8	128857923	PVT1	-1.65651	0.0688729	7.23e-126
cg09912552	8	134250937	NDRG1;NDRG1	-1.90457	0.0791901	7.43e-126
cg21583068	7	1082392	C7orf50;C7orf50;C7orf50	1.40087	0.0582507	7.71e-126
cg01283289	12	81472177	ACSS3	-1.77881	0.0739807	8.62e-126
cg17930099	13	113655950	MCF2L;MCF2L	1.87229	0.0778823	9.5e-126
cg15054281	11	1082155	MUC2	1.06774	0.0444178	9.85e-126
cg20372666	10	71149910	HK1;HK1;HK1;HK1;HK1	1.1162	0.0464468	1.15e-125
cg27215690	1	25344157	NA	1.06639	0.0443921	1.44e-125
cg26690592	11	19261879	E2F8	1.48327	0.0617558	1.58e-125
cg26714968	2	234267824	DGKD	-1.79843	0.0748971	1.82e-125
cg01320510	17	8772194	PIK3R6;PIK3R6;PIK3R6	1.3456	0.0560483	2.01e-125
cg17321954	3	120626881	STXBP5L	2.07932	0.0866333	2.34e-125
cg19994319	14	23280457	SLC7A7;SLC7A7;SLC7A7	-2.58784	0.107822	2.36e-125
cg18016128	17	16396497	C17orf76;C17orf76	-1.73172	0.0721559	2.44e-125
cg11807280	2	66654644	NA	-1.278	0.053251	2.44e-125
cg07534027	2	234220118	SAG	-1.61789	0.0674425	3.11e-125
cg15581501	20	45980204	ZMYND8;ZMYND8;ZMYND8;ZMYND8;ZMYND8;ZMYND8;ZMYND8;ZMYND8;ZMYND8;ZMYND8;ZMYND8;ZMYND8;ZMYND8;ZMYND8;ZMYND8;ZMYND8;ZMYND8;ZMYND8	1.09859	0.0457967	3.17e-125
cg12893271	13	28922440	FLT1	-1.7603	0.0734333	4.71e-125
cg11185264	11	67055710	ANKRD13D;ANKRD13D	-1.80508	0.0753231	5.53e-125
cg23728471	17	42345689	SLC4A1	1.19322	0.0497975	5.92e-125
cg13487667	12	124434373	CCDC92	-1.47902	0.061731	6.25e-125
cg01190071	4	114560835	CAMK2D;CAMK2D;CAMK2D;CAMK2D;CAMK2D;CAMK2D	1.17508	0.0490514	6.72e-125
cg11740679	15	40620160	NA	1.33386	0.0556834	6.99e-125
cg10339152	20	749452	C20orf54	1.01222	0.0422605	7.4e-125
cg11428942	6	33576885	NA	0.969075	0.0404829	1.03e-124
cg15043602	17	17079454	MPRIP;MPRIP	-1.32626	0.0554089	1.08e-124
cg02787218	3	48717275	NCKIPSD;NCKIPSD	-1.20982	0.050551	1.16e-124
cg26164761	2	169055243	STK39	-1.218	0.0508946	1.18e-124
cg01355089	1	93495018	NA	-1.32252	0.0552648	1.21e-124
cg04419610	19	48946564	GRIN2D	1.2344	0.0515909	1.33e-124
cg00213487	15	75341903	PPCDC;PPCDC;PPCDC;PPCDC;PPCDC;PPCDC;PPCDC	1.40852	0.0588796	1.48e-124
cg26544530	13	28896826	FLT1	-1.55299	0.0649434	1.83e-124
cg13492490	15	75341993	PPCDC;PPCDC;PPCDC;PPCDC;PPCDC;PPCDC;PPCDC	1.65287	0.0691624	2.56e-124
cg16756868	2	99388637	LOC101927070	0.952833	0.039875	2.75e-124
cg13404849	7	139499827	TBXAS1;TBXAS1	-1.53417	0.0642037	2.76e-124
cg23564243	22	46441127	LOC100271722	-2.19645	0.0919501	3.31e-124
cg17280782	5	149012152	ARHGEF37	1.21665	0.0509406	3.61e-124
cg06104764	4	77122220	SCARB2;SCARB2	-1.64092	0.068713	3.86e-124
cg00793186	5	139283100	NRG2;NRG2;NRG2;NRG2	1.4386	0.0602474	4.11e-124
cg03725309	1	109757585	SARS	-1.68404	0.0705352	4.4e-124
cg21373806	17	79419834	BAHCC1	-1.4084	0.0589932	4.52e-124
cg18133858	11	122587367	UBASH3B	-2.25694	0.0945548	5.06e-124
cg15274273	1	1690610	NADK;NADK;NADK;NADK	1.11742	0.0468309	6.15e-124
cg01212284	3	182814959	MCCC1	-2.4518	0.102786	7.29e-124
cg07504615	3	14832729	NA	-2.57693	0.10807	8.85e-124
cg03305963	11	124647253	MSANTD2;MSANTD2;MSANTD2	1.09516	0.0459451	1.08e-123
cg20898283	14	75920198	JDP2;JDP2;JDP2;JDP2	-1.52824	0.0641308	1.25e-123
cg19769147	14	105860954	PACS2;PACS2	-1.33919	0.0562027	1.31e-123
cg00448707	1	68512928	DIRAS3	1.0658	0.0447328	1.38e-123
cg21278023	18	74279906	NA	-2.19883	0.0922874	1.38e-123
cg08039301	17	47072907	NA	1.74193	0.073113	1.4e-123
cg08960917	9	127114588	NEK6;NEK6;NEK6;NEK6;NEK6;NEK6;NEK6;LOC100129034	-1.38384	0.0581018	1.68e-123
cg13985198	1	45242073	SNORD46;RPS8;SNORD38A	1.22822	0.0515688	1.69e-123
cg11297046	19	49657000	HRC	-1.44634	0.0607277	1.7e-123
cg22708519	9	2175196	SMARCA2;SMARCA2;SMARCA2;SMARCA2;SMARCA2;SMARCA2;SMARCA2	-1.2547	0.0526822	1.72e-123
cg03193047	4	74570180	NA	-1.37403	0.0577028	1.9e-123
cg16395997	1	3562798	WDR8	-1.40426	0.0589735	1.91e-123
cg14352586	9	101594150	GALNT12	-1.69474	0.071174	1.94e-123
cg11812928	1	227164459	CABC1	-1.65891	0.06968	2.11e-123
cg09651208	18	77838622	RBFADN	-1.06945	0.0449369	2.58e-123
cg07872945	9	136876036	NA	-1.56057	0.065596	3.11e-123
cg21841085	17	79426353	BAHCC1;BAHCC1	-1.25072	0.0525888	3.71e-123
cg03920024	22	50924362	MIOX;ADM2;ADM2	1.07241	0.0451045	4.35e-123
cg12642568	1	1846648	CALML6;CALML6	-1.5795	0.066433	4.39e-123
cg01323777	17	7832943	KCNAB3	1.13246	0.0476349	4.59e-123
cg12076203	2	27145848	DPYSL5;DPYSL5;DPYSL5	-1.72553	0.0725818	4.62e-123
cg17331920	17	4081325	ANKFY1	-2.14857	0.0903791	4.7e-123
cg22998640	11	85758883	PICALM;PICALM;PICALM;PICALM	-1.56529	0.0658591	5.35e-123
cg04765471	10	11799636	ECHDC3	1.33924	0.0563538	5.65e-123
cg12141659	11	2847462	KCNQ1;KCNQ1	2.83922	0.119499	6.41e-123
cg17933224	19	42774330	NA	1.09703	0.0461787	6.91e-123
cg22467671	9	20512810	MLLT3;MLLT3	1.33757	0.0563157	7.75e-123
cg27569300	15	99645065	SYNM;SYNM	1.2073	0.0508322	7.84e-123
cg16361302	2	19561327	NA	1.10619	0.0465918	9.53e-123
cg09868768	2	70188605	ASPRV1	-1.45814	0.0614267	1.05e-122
cg00503840	7	96650509	DLX5	1.87724	0.0790976	1.17e-122
cg17661717	19	834439	NA	-1.0338	0.0435651	1.26e-122
cg27210657	20	749360	C20orf54	0.97459	0.0410815	1.47e-122
cg17037461	13	106996376	NA	-1.60718	0.0677602	1.64e-122
cg01855858	21	45511614	TRAPPC10	-1.75836	0.0741517	1.87e-122
cg24849910	22	29872530	NA	-1.43869	0.0606762	1.96e-122
cg10967866	10	134362164	INPP5A	-1.2402	0.0523151	2.18e-122
cg03288429	21	37732411	MORC3	-1.20791	0.0509542	2.2e-122
cg09939550	21	43575466	NA	1.01355	0.0427586	2.3e-122
cg07687479	8	37949915	NA	1.13129	0.0477348	2.55e-122
cg02314019	18	7575762	PTPRM;PTPRM	0.935778	0.0394933	2.86e-122
cg16047279	17	38717242	CCR7	-1.44241	0.0609018	3.63e-122
cg03100063	4	105864481	NA	1.11931	0.0472772	4.44e-122
cg06870040	11	65379834	MAP3K11	1.08192	0.0457038	4.77e-122
cg08166169	4	6940902	TBC1D14;TBC1D14	-1.29804	0.0548479	5.5e-122
cg16831331	17	79047681	BAIAP2;BAIAP2;BAIAP2;BAIAP2	-1.23493	0.0521955	6.37e-122
cg00077570	11	10666999	MRVI1;MRVI1;MRVI1;MRVI1;MRVI1;MRVI1	0.994735	0.0420678	8.74e-122
cg19619585	15	101170019	ASB7;ASB7	-1.52683	0.0645972	1.09e-121
cg00841035	19	41880968	TMEM91;TMEM91;TMEM91;TMEM91;TMEM91	1.06163	0.0449273	1.26e-121
cg00593462	13	110768493	NA	1.15815	0.0490425	1.77e-121
cg19060760	12	1887038	ADIPOR2;ADIPOR2	-1.29461	0.0548242	1.83e-121
cg14290170	9	138136674	NA	1.00757	0.0426722	1.92e-121
cg18419175	7	6199980	USP42	1.19845	0.0507676	2.16e-121
cg09105193	12	69327238	CPM;CPM;CPM	1.26909	0.0537679	2.34e-121
cg13307920	12	124429149	CCDC92;CCDC92;CCDC92;CCDC92;CCDC92;CCDC92	-1.24522	0.0527616	2.46e-121
cg02844688	20	11758521	NA	-1.39755	0.0592176	2.49e-121
cg05629005	15	50554437	HDC;HDC	-1.43376	0.0607751	3.08e-121
cg19274761	19	55222526	LILRP2	-1.3467	0.0570987	3.51e-121
cg04847110	15	40620444	NA	1.11485	0.0472693	3.55e-121
cg01763090	15	31775406	OTUD7A	1.74745	0.0740941	3.62e-121
cg07574892	5	76925590	OTP	1.33299	0.0565209	3.62e-121
cg10616300	11	66138557	SLC29A2	1.156	0.049022	3.86e-121
cg16267679	2	145278615	LINC01412;ZEB2;ZEB2;ZEB2	-1.4271	0.0605335	4.42e-121
cg14756497	6	83778640	DOPEY1;DOPEY1	1.20099	0.0509506	4.81e-121
cg23429698	8	98878169	NA	1.08967	0.0462426	5.72e-121
cg26242726	18	59999053	TNFRSF11A;TNFRSF11A;TNFRSF11A;TNFRSF11A;TNFRSF11A	-1.32597	0.056285	6.56e-121
cg24200825	1	46235092	NA	-1.32384	0.0561953	6.61e-121
cg06230847	6	30297594	TRIM39;TRIM39	-1.67503	0.0711074	6.83e-121
cg26897297	13	49796434	MLNR	-1.23043	0.052247	7.87e-121
cg16253064	1	180945704	STX6;STX6	-1.34304	0.0570318	8.09e-121
cg21050046	3	17790877	NA	-1.26631	0.0537739	8.13e-121
cg18670982	16	50679710	NA	1.22912	0.0522189	1.04e-120
cg20153322	12	120703977	PXN;PXN	-1.41653	0.0601918	1.15e-120
cg03025830	8	21905599	FGF17	1.19491	0.050778	1.19e-120
cg08529933	20	49990691	NA	1.3444	0.0571314	1.2e-120
cg07821529	1	240662293	GREM2;MIR1273E	1.21175	0.0514951	1.21e-120
cg13742400	2	225639708	DOCK10	-1.56218	0.0663943	1.28e-120
cg08025679	19	30157311	PLEKHF1	1.25654	0.0534099	1.36e-120
cg01868616	11	75041600	ARRB1;ARRB1	1.63233	0.0693898	1.43e-120
cg26960939	17	38717206	CCR7	-1.41184	0.0600221	1.5e-120
cg17936236	1	167520305	CREG1	1.4776	0.0628203	1.53e-120
cg16789844	7	32339213	PDE1C	-1.21248	0.0515534	1.61e-120
cg00495775	2	176972041	HOXD11	2.40809	0.10239	1.62e-120
cg14865298	6	34789117	UHRF1BP1	-2.26951	0.0965139	1.77e-120
cg15011566	9	125152552	PTGS1;PTGS1;PTGS1;PTGS1;PTGS1;PTGS1;PTGS1	-1.48288	0.0630613	1.77e-120
cg02159619	3	71132959	FOXP1;FOXP1;FOXP1;FOXP1;FOXP1;FOXP1;FOXP1	-1.25215	0.0532616	2e-120
cg15892280	21	40180000	ETS2	1.55702	0.0662337	2.07e-120
cg04533691	2	29353221	CLIP4;CLIP4;CLIP4;CLIP4	1.82127	0.0774831	2.2e-120
cg05763556	8	145643030	SLC39A4;SLC39A4	0.95174	0.040493	2.28e-120
cg00014825	17	65602810	PITPNC1;PITPNC1	1.11816	0.0475739	2.28e-120
cg17189958	3	64129606	PRICKLE2	1.08671	0.0462475	2.62e-120
cg24430580	4	111544235	PITX2;PITX2;PITX2;PITX2	1.29676	0.0551925	2.77e-120
cg21710377	15	70006832	NA	-1.54629	0.065819	2.91e-120
cg09074025	3	188286773	LPP-AS1;LPP;LPP;LPP	-1.87376	0.0797632	3.01e-120
cg16743323	2	60758083	BCL11A;BCL11A;BCL11A	2.06095	0.0877561	3.5e-120
cg08888956	12	86267839	NTS	-1.32709	0.0565213	3.96e-120
cg19680554	7	99754907	C7orf43;MIR4658;C7orf43	1.19906	0.051081	4.53e-120
cg12973487	19	1623075	TCF3;TCF3	-1.34494	0.0572984	4.65e-120
cg18199441	20	30619826	CCM2L	-1.53137	0.0652441	4.77e-120
cg21852554	7	75993585	NA	2.64463	0.112705	5.49e-120
cg17509718	17	43742073	MGC57346-CRHR1;MGC57346-CRHR1	1.02233	0.0435709	5.7e-120
cg26787199	16	2044042	SYNGR3	-2.19925	0.0937394	6e-120
cg23623828	1	36906747	OSCP1;OSCP1	-1.59748	0.0680941	6.19e-120
cg06555354	2	65568674	SPRED2;SPRED2	-1.71354	0.0730422	6.25e-120
cg17607231	2	231090329	SP140;SP140	-1.11942	0.0477188	6.38e-120
cg04135340	4	153629185	NA	-1.57174	0.0670104	6.89e-120
cg20584787	1	41051160	NA	0.969802	0.0413503	7.2e-120
cg05333194	20	11899859	BTBD3;BTBD3;BTBD3;BTBD3;BTBD3;BTBD3	0.99898	0.0426144	9.25e-120
cg10867193	19	5968290	RANBP3;RANBP3;RANBP3;RANBP3	1.25549	0.0535782	1.15e-119
cg07171111	4	10462903	NA	1.03943	0.0443623	1.21e-119
cg02976927	3	9958030	IL17RE;IL17RC;IL17RC;IL17RC;IL17RC;IL17RC;IL17RC;IL17RC;IL17RE;IL17RE;IL17RE;IL17RE	1.46516	0.0625346	1.24e-119
cg14381448	17	42336559	SLC4A1	1.22048	0.0520942	1.27e-119
cg13590413	6	30608443	ATAT1;ATAT1;ATAT1	1.4448	0.0616763	1.36e-119
cg14580211	5	150161299	C5orf62	1.21489	0.051865	1.4e-119
cg03508212	2	3623692	RPS7	0.979541	0.0418206	1.46e-119
cg18509466	1	2987961	PRDM16;PRDM16	1.23261	0.0526274	1.49e-119
cg00982082	13	90028291	NA	1.05322	0.0449729	1.58e-119
cg21421087	15	66701321	MAP2K1	-1.22822	0.0524497	1.64e-119
cg16987606	17	72426469	GPRC5C	-1.44559	0.0617351	1.69e-119
cg24348981	2	108329549	NA	-1.34556	0.0574678	1.76e-119
cg23304156	19	16466421	NA	-1.47834	0.0631529	1.98e-119
cg27367526	7	89841692	STEAP2;STEAP2;STEAP2	-1.06884	0.0456601	1.99e-119
cg27420834	15	56940578	ZNF280D;ZNF280D;ZNF280D	-1.85682	0.0793266	2.06e-119
cg13696276	17	9950632	GAS7	-1.34407	0.0574285	2.21e-119
cg01447660	2	69152678	NA	-1.46136	0.0624562	2.53e-119
cg15711521	3	167767619	GOLIM4	-1.96349	0.0839202	2.59e-119
cg18608157	4	112865140	NA	-1.20186	0.0513703	2.66e-119
cg25826226	15	41953061	MGA;MGA	1.17036	0.0500287	2.79e-119
cg18473550	17	27613316	NUFIP2	-1.56313	0.0668283	3.03e-119
cg12004276	11	33913586	LMO2;LMO2	2.1733	0.0929178	3.08e-119
cg07958818	1	19767194	CAPZB;CAPZB;CAPZB;CAPZB	0.969369	0.0414462	3.15e-119
cg07068382	6	36947277	MTCH1	1.02103	0.0436587	3.28e-119
cg23325240	12	124330429	DNAH10	-1.22746	0.052488	3.37e-119
cg25773695	1	116191657	VANGL1	1.59907	0.0683863	3.58e-119
cg06214339	5	171416481	FBXW11;FBXW11;FBXW11	-1.6127	0.068975	3.74e-119
cg17916490	2	11810173	NTSR2	1.48207	0.0634039	4.28e-119
cg09635667	17	2300514	MNT	2.23168	0.0955521	6.66e-119
cg14541119	6	140371491	LOC100507477;LOC100507477	-1.25974	0.0539377	6.67e-119
cg00925509	1	19807656	CAPZB;CAPZB;CAPZB;CAPZB	1.036	0.0443703	7.75e-119
cg07558761	16	87866696	SLC7A5	-1.07848	0.0461936	8.12e-119
cg00469897	7	47611829	NA	1.16452	0.049887	8.85e-119
cg17694795	8	67874366	NA	1.32765	0.0569003	1.12e-118
cg23114828	18	14922986	NA	1.04324	0.0447161	1.19e-118
cg13870990	18	28682408	DSC2;DSC2	1.58262	0.0678429	1.25e-118
cg22214659	15	91455349	MAN2A2	-1.32928	0.0569839	1.27e-118
cg16541931	10	25463757	LOC100128811;GPR158	2.12644	0.0911722	1.39e-118
cg25786273	18	74801026	MBP;MBP	-1.41882	0.0608453	1.55e-118
cg24862514	11	44972672	TP53I11;TP53I11	1.2014	0.0515231	1.57e-118
cg09515953	19	38747355	PPP1R14A	1.49869	0.0642978	1.94e-118
cg21886275	7	98724797	SMURF1;SMURF1;SMURF1	-1.54803	0.0664289	2.17e-118
cg21915904	17	2829770	RAP1GAP2;RAP1GAP2	1.06932	0.0458891	2.23e-118
cg26352795	1	9354739	SPSB1	1.27013	0.0545085	2.28e-118
cg14244402	9	130681102	NA	1.41831	0.0608796	2.52e-118
cg06646796	14	24104741	DHRS2;DHRS2	1.51126	0.0648976	3.17e-118
cg19029181	3	147130536	ZIC1	1.29477	0.0556009	3.17e-118
cg04381163	22	31852077	EIF4ENIF1;EIF4ENIF1;EIF4ENIF1	-1.13727	0.048848	3.55e-118
cg07115029	6	24458497	GPLD1	1.31175	0.0563472	3.72e-118
cg14624096	13	30743810	NA	-1.26156	0.054219	4.88e-118
cg12068553	11	46367725	DGKZ;DGKZ;DGKZ;DGKZ;DGKZ;DGKZ	-1.85615	0.0797764	4.98e-118
cg07567533	22	47527330	TBC1D22A;TBC1D22A;TBC1D22A;TBC1D22A;TBC1D22A	-1.24921	0.0536982	5.38e-118
cg12992827	3	101901234	NA	1.23719	0.0531824	5.43e-118
cg18151437	19	56638601	NA	-1.10701	0.0475919	5.76e-118
cg19309676	19	50191439	C19orf76;PRMT1;PRMT1;PRMT1	1.02009	0.0438725	7.09e-118
cg24807889	1	1135955	NA	1.17669	0.050611	7.35e-118
cg11082362	14	36003181	INSM2	0.97565	0.0419767	8.62e-118
cg18007737	2	233265159	NA	0.957759	0.0412078	8.71e-118
cg10874644	5	83898708	NA	-1.07449	0.0462421	9.96e-118
cg12140760	7	122387020	CADPS2;CADPS2;CADPS2	1.06053	0.0456478	1.07e-117
cg06385639	17	75429087	SEPT9;SEPT9;SEPT9;SEPT9;SEPT9;SEPT9;SEPT9	1.2055	0.05189	1.1e-117
cg21213853	3	51741473	GRM2;GRM2	1.16059	0.0499582	1.11e-117
cg25112291	18	56936699	RAX	2.2198	0.0955582	1.15e-117
cg08672437	4	183666652	TENM3	0.95031	0.0409098	1.16e-117
cg11176587	2	95743371	NA	-1.91228	0.0823231	1.18e-117
cg04864378	7	151037217	NA	-1.60966	0.0693031	1.25e-117
cg27274542	20	57267680	NPEPL1	1.13626	0.0489262	1.32e-117
cg14316231	8	41895100	MYST3;MYST3;MYST3	1.26876	0.0546361	1.37e-117
cg16983588	11	129793108	PRDM10;PRDM10;PRDM10;PRDM10	-1.16589	0.0502085	1.41e-117
cg00386008	12	122269623	SETD1B	-1.44466	0.0622366	1.71e-117
cg14901243	19	13951845	NA	1.6341	0.0704049	1.8e-117
cg02240352	19	48011737	NAPA;NAPA;NAPA	1.0599	0.0456715	1.92e-117
cg04931655	16	27414210	IL21R;IL21R	-1.37417	0.0592288	2.21e-117
cg16001298	6	33825135	NA	1.13802	0.0490669	2.63e-117
cg01849164	10	72688074	NA	-1.32402	0.0570941	2.82e-117
cg25461186	12	122518089	MLXIP	1.2092	0.0521471	2.94e-117
cg13026550	6	158068497	ZDHHC14;ZDHHC14	-1.14395	0.0493361	3.04e-117
cg18110140	15	75350380	NA	1.00647	0.04341	3.16e-117
cg23606775	1	9790616	CLSTN1;CLSTN1	-1.44853	0.0624841	3.37e-117
cg05796981	1	228275734	ARF1;ARF1;ARF1;ARF1	1.4688	0.0633807	4.03e-117
cg03036214	15	63640658	CA12;CA12	1.25872	0.054316	4.05e-117
cg01632288	19	12880789	HOOK2;HOOK2	1.08334	0.0467486	4.09e-117
cg00711496	19	50191497	C19orf76;PRMT1;PRMT1;PRMT1	0.938169	0.040485	4.13e-117
cg26957471	16	89363967	ANKRD11	-1.42419	0.0614598	4.18e-117
cg17471939	1	3600879	TP73	1.10365	0.0476319	4.4e-117
cg24684432	16	84627947	COTL1	-1.39623	0.060265	4.63e-117
cg12566412	15	81588308	IL16;IL16;IL16	-1.74224	0.0752081	4.92e-117
cg23633330	1	207510679	CD55;CD55	-1.67963	0.0725084	5.02e-117
cg16835398	8	116837434	NA	0.948647	0.0409574	5.35e-117
cg03887049	9	133822478	NA	1.18542	0.0511834	5.55e-117
cg04836038	13	99739382	DOCK9;DOCK9	1.35036	0.0583116	5.88e-117
cg11653233	17	40834163	CCR10;CNTNAP1	1.15282	0.0497899	6.42e-117
cg04567553	17	17632056	RAI1	1.11727	0.0482557	6.52e-117
cg16335893	12	123634159	NA	1.79573	0.0775963	8.36e-117
cg10505257	16	4731639	MGRN1;MGRN1;MGRN1;MGRN1	-1.33188	0.0575558	8.62e-117
cg23356674	20	31333068	COMMD7;COMMD7	1.09358	0.0472715	9.99e-117
cg18797449	7	39696203	RALA	1.15839	0.050075	1.02e-116
cg19702785	20	43727089	KCNS1	1.84992	0.0799766	1.08e-116
cg25514148	11	46294375	NA	1.29578	0.0560319	1.2e-116
cg08499881	17	74454829	AANAT	1.38021	0.0596885	1.27e-116
cg20027894	17	2264966	SGSM2;SGSM2	-1.3629	0.0589514	1.4e-116
cg15457217	2	224780409	WDFY1	-2.87059	0.124176	1.47e-116
cg18127922	17	46672255	LOC404266;LOC404266;LOC404266;HOXB5;LOC404266;LOC404266	1.16712	0.0504994	1.66e-116
cg20588519	16	73094179	NA	-1.23927	0.0536267	1.75e-116
cg22873464	13	113655964	MCF2L;MCF2L	1.79179	0.077567	2.16e-116
cg27607661	14	24539611	CPNE6;CPNE6	-1.04661	0.0453094	2.19e-116
cg08586855	1	9375862	SPSB1	1.11148	0.0481491	3.08e-116
cg07336350	16	54322127	NA	1.46959	0.0636702	3.27e-116
cg03889132	1	35913889	KIAA0319L	-2.32512	0.100791	4.35e-116
cg14904706	17	76781345	NA	-1.84011	0.0797695	4.43e-116
cg26080684	7	72775853	NA	-1.20649	0.0523132	4.97e-116
cg15167811	9	115094058	MIR3134;PTBP3;PTBP3;PTBP3;PTBP3;PTBP3;PTBP3	1.09437	0.0474525	5.01e-116
cg23878241	12	111019734	PPTC7	1.27607	0.0553327	5.08e-116
cg20923498	2	99096920	INPP4A;INPP4A;INPP4A;INPP4A	1.90264	0.0825108	5.37e-116
cg26042069	2	219246563	SLC11A1	-1.32585	0.0575041	5.7e-116
cg15326645	2	220264835	NA	-1.57969	0.0685137	5.71e-116
cg08289567	4	129307231	NA	-1.10618	0.0479903	6.61e-116
cg09929238	17	78560916	RPTOR;RPTOR	-1.11226	0.0482693	7.75e-116
cg18343474	1	229566908	NA	1.84423	0.0800406	8.07e-116
cg04919456	1	204957765	NFASC;NFASC;NFASC;NFASC;NFASC;NFASC;NFASC;NFASC	1.12349	0.0487652	8.51e-116
cg10645483	1	248903236	LYPD8;LYPD8	-1.75566	0.0762146	9.12e-116
cg20119148	19	18344195	PDE4C	1.55022	0.0672971	9.16e-116
cg20348000	10	88615964	BMPR1A	-1.11746	0.0485213	1.03e-115
cg05940455	2	233265137	NA	0.948702	0.0411981	1.09e-115
cg05098037	17	78753327	RPTOR;RPTOR	-1.27814	0.0555103	1.15e-115
cg11326429	17	79827632	ARHGDIA	1.16904	0.0507742	1.18e-115
cg08097614	19	46388787	IRF2BP1	1.20433	0.052317	1.3e-115
cg23761815	10	73083123	SLC29A3	-1.19974	0.0521197	1.33e-115
cg00631939	18	59856275	KIAA1468	1.44631	0.0628411	1.44e-115
cg25790365	15	50549957	HDC	-1.56108	0.0678462	1.66e-115
cg01291392	17	2264969	SGSM2;SGSM2	-1.46569	0.0637105	1.79e-115
cg12516875	22	46463543	NA	1.21789	0.0529502	2e-115
cg02671054	16	89364225	ANKRD11;ANKRD11;ANKRD11;ANKRD11	-1.73914	0.0756212	2.12e-115
cg06105546	15	91382867	NA	1.78838	0.077767	2.18e-115
cg04991447	5	115910058	SEMA6A;SEMA6A;SEMA6A;SEMA6A	1.11391	0.0484476	2.42e-115
cg21113746	1	59039556	NA	-1.7167	0.0746665	2.45e-115
cg11032810	4	141057042	MAML3	0.997163	0.0433785	2.69e-115
cg26992566	16	85814166	COX4NB;COX4NB	-1.42356	0.0619337	2.83e-115
cg19411922	8	82012575	PAG1	-1.14911	0.0500049	3.18e-115
cg13740979	8	22900214	TNFRSF10B;TNFRSF10B;TNFRSF10B	-1.4363	0.0625266	3.89e-115
cg12920180	14	31344444	COCH;COCH	1.35067	0.058801	3.95e-115
cg21788755	3	48508391	TREX1;TREX1	1.32455	0.0576758	4.4e-115
cg01841306	17	908923	ABR;ABR;ABR	1.31499	0.0572726	4.94e-115
cg13329407	21	25801374	NA	-1.12907	0.049177	5.03e-115
cg21878650	5	64558623	ADAMTS6	-1.24609	0.0543062	6.85e-115
cg00552846	11	64017116	NA	1.09011	0.0475133	7.22e-115
cg12303084	20	45985741	ZMYND8;ZMYND8;ZMYND8	1.60661	0.0700278	7.35e-115
cg10179300	5	14147618	TRIO	0.928646	0.0404828	7.89e-115
cg22809047	2	101618261	RPL31;RPL31;RPL31	1.18849	0.0518113	7.97e-115
cg17199325	14	23821229	SLC22A17;SLC22A17	1.52265	0.0663797	8.02e-115
cg01764105	3	160119319	SMC4;SMC4;SMC4	0.957548	0.041749	8.52e-115
cg11308319	2	240291426	HDAC4	-1.67036	0.0728308	8.71e-115
cg09636661	16	69743901	NQO1;NQO1;NQO1	-1.63351	0.0712326	9.28e-115
cg18808904	20	11898851	BTBD3;BTBD3;BTBD3	1.30378	0.0568837	1.21e-114
cg24452200	12	25612633	NA	-1.34241	0.0585938	1.5e-114
cg11292060	6	111532847	SLC16A10	1.25088	0.0546037	1.57e-114
cg21845957	14	103988428	CKB	1.27535	0.0557368	2.86e-114
cg13857922	3	127308074	TPRA1;TPRA1;TPRA1	2.10948	0.0921937	2.9e-114
cg04404543	12	54019307	ATF7;ATF7	0.953112	0.0416728	3.59e-114
cg15971559	2	202305048	TRAK2	1.12046	0.0489906	3.63e-114
cg12828354	5	149466715	CSF1R;CSF1R;CSF1R	-1.30216	0.0569603	4.54e-114
cg25367333	16	70729868	VAC14	2.56113	0.112035	4.62e-114
cg11183227	15	91455407	MAN2A2	-1.34754	0.058957	5.02e-114
cg23729283	7	29040109	CPVL;CPVL	-0.957802	0.0419062	5.07e-114
cg03295019	17	27477644	MYO18A;MYO18A	-1.51875	0.0664646	5.71e-114
cg22897141	11	64577338	MEN1;MEN1;MEN1;MEN1;MEN1;MEN1;MEN1	1.05584	0.0462074	5.78e-114
cg02004370	16	69362629	PDF;COG8	-1.50738	0.0659943	7.04e-114
cg00101940	16	85479301	NA	1.11119	0.0486493	7.1e-114
cg15852168	18	53259961	TCF4	1.0363	0.0453729	7.26e-114
cg02402217	15	69336136	NOX5;NOX5;NOX5;NOX5;NOX5;MIR548H4	1.52571	0.0668011	7.27e-114
cg24375490	1	53834424	NA	1.60039	0.0700761	7.55e-114
cg26105764	3	73059160	PPP4R2	-1.52741	0.0668883	8.02e-114
cg27213509	2	176947228	EVX2	2.25085	0.0985731	8.18e-114
cg06020141	3	49162366	LAMB2;LAMB2	-1.09495	0.0479661	9.5e-114
cg01005506	10	64565768	ADO;ADO	1.33774	0.0586034	9.62e-114
cg17143007	5	176396005	UIMC1;UIMC1;UIMC1	-1.12462	0.0492713	1.01e-113
cg19794975	20	31230379	C20orf203	1.25499	0.0549831	1.01e-113
cg20569999	12	58234152	CTDSP2	1.06097	0.0465032	1.26e-113
cg19802138	13	112722719	SOX1	2.31167	0.101334	1.34e-113
cg09702470	2	196187394	NA	1.4993	0.0657339	1.45e-113
cg25043129	17	79047823	BAIAP2;BAIAP2;BAIAP2;BAIAP2	-1.77344	0.0777561	1.48e-113
cg01135780	5	158527707	EBF1	1.20018	0.052629	1.59e-113
cg18917643	5	39476124	NA	1.18246	0.0518643	1.79e-113
cg04492567	17	19631464	NA	2.64374	0.115964	1.84e-113
cg00923927	18	60960289	BCL2	-1.15208	0.0505431	2e-113
cg17417049	13	114817960	RASA3	-1.23607	0.054231	2.06e-113
cg09273716	20	35494835	NA	-1.42459	0.0625124	2.25e-113
cg17868815	16	81476731	NA	-1.62564	0.0713387	2.31e-113
cg21657577	19	52956622	ZNF578	1.41146	0.0619675	2.9e-113
cg06707978	19	58095155	ZIK1	1.68735	0.0740939	3.19e-113
cg07601656	11	120067601	NA	0.980547	0.0430574	3.19e-113
cg02203067	16	87866800	SLC7A5	-1.29524	0.0568773	3.23e-113
cg18802138	16	85981780	NA	-1.18942	0.0522462	3.76e-113
cg05046068	22	38241182	ANKRD54;ANKRD54;MIR658	-1.34571	0.0591224	4.13e-113
cg17716338	14	89718478	FOXN3;FOXN3	-1.68563	0.074058	4.18e-113
cg11452501	6	31646976	LY6G5C	0.94637	0.0415835	4.43e-113
cg07975200	12	99525034	ANKS1B;ANKS1B;ANKS1B;ANKS1B;ANKS1B;ANKS1B;ANKS1B;ANKS1B	-1.19733	0.0526108	4.44e-113
cg26640473	4	2927882	ADD1;ADD1;ADD1;ADD1	-1.33156	0.0585111	4.52e-113
cg21477068	5	15934900	FBXL7;MIR887;FBXL7	1.2293	0.0540222	4.72e-113
cg17403084	12	120704034	PXN;PXN;PXN	-1.73923	0.0764584	5.64e-113
cg03847103	14	50802253	CDKL1;CDKL1	1.16918	0.0514155	6.66e-113
cg20534846	9	8188954	NA	1.08014	0.0475025	6.86e-113
cg11809928	20	45980510	ZMYND8;ZMYND8;ZMYND8;ZMYND8;ZMYND8;ZMYND8;ZMYND8;ZMYND8;ZMYND8;ZMYND8;ZMYND8;ZMYND8;ZMYND8;ZMYND8;ZMYND8;ZMYND8;ZMYND8;ZMYND8	1.35291	0.0595093	7.51e-113
cg19566482	11	33404678	NA	0.965385	0.042469	8.02e-113
cg09200468	6	7130606	RREB1;RREB1;RREB1;RREB1	2.75124	0.121045	8.48e-113
cg06335143	1	53308654	ZYG11A	1.60924	0.070809	8.97e-113
cg22277154	13	31020468	NA	-1.34467	0.0591788	9.86e-113
cg23488296	17	3702030	ITGAE	-1.23494	0.0543533	1.02e-112
cg08540945	7	152591698	NA	1.0522	0.0463128	1.05e-112
cg09349128	22	50327986	NA	1.31763	0.0580035	1.12e-112
cg06208270	1	156046344	MEX3A	-0.98544	0.0433822	1.15e-112
cg11460110	6	30530458	PRR3;PRR3	-1.58411	0.0697427	1.19e-112
cg13596085	2	101008284	NA	0.94051	0.0414241	1.46e-112
cg19722847	12	30849114	IPO8	-1.56321	0.0688538	1.5e-112
cg06976025	17	77810742	CBX4	1.47623	0.0650241	1.51e-112
cg16909962	1	229406711	RAB4A	1.01902	0.0449005	1.8e-112
cg10184640	8	9939851	MSRA;MSRA	-1.11417	0.0490957	1.84e-112
cg09984268	2	163588774	KCNH7;KCNH7	-1.22136	0.0538396	2.24e-112
cg00439658	17	72848669	GRIN2C	2.19186	0.0966268	2.3e-112
cg10012517	5	66255015	MAST4;MAST4;MAST4;MAST4;MAST4;MAST4	-2.31571	0.102116	2.67e-112
cg05369942	4	142228617	NA	-1.08283	0.0477677	3.22e-112
cg03005293	1	151805241	RORC	2.79508	0.123325	3.55e-112
cg26677315	15	97038051	NA	-1.43914	0.0634986	3.57e-112
cg20509525	22	45940602	FBLN1;FBLN1;FBLN1;FBLN1	1.29929	0.0573322	3.7e-112
cg19151852	17	79938611	ASPSCR1;ASPSCR1;ASPSCR1	1.03614	0.0457297	4.08e-112
cg01002330	1	151828903	NA	0.939463	0.0414677	4.32e-112
cg14342938	1	164532096	PBX1;PBX1;PBX1	0.976843	0.0431215	4.52e-112
cg19127283	3	32859407	TRIM71	1.04438	0.0461122	5.01e-112
cg01569083	6	31543289	TNF	-1.33563	0.0589866	5.69e-112
cg13398472	10	97889650	ZNF518A;ZNF518A;ZNF518A;ZNF518A;ZNF518A;ZNF518A;ZNF518A	1.14347	0.0505194	6.88e-112
cg08944352	10	112620730	NA	-1.82754	0.080743	6.91e-112
cg12450835	20	39701355	TOP1	1.78749	0.0789937	7.86e-112
cg07248223	17	38717275	CCR7	-1.31258	0.0580092	8.06e-112
cg01323720	17	55342462	MSI2;MSI2	1.00736	0.0445219	8.23e-112
cg17338821	3	57995782	FLNB;FLNB;FLNB;FLNB	0.975133	0.0431001	8.47e-112
cg05319638	17	4052668	CYB5D2;CYB5D2;CYB5D2	-1.35965	0.0601009	8.85e-112
cg25584930	15	83332065	AP3B2	1.47423	0.0651697	9.14e-112
cg22069247	2	232393256	NMUR1	-1.22423	0.0541188	9.17e-112
cg22518157	4	36210723	ARAP2	1.37897	0.0609595	9.19e-112
cg17025683	1	173836220	SNORD78;ZBTB37;SNORD75;ZBTB37;SNORD76;GAS5;SNORD77;SNORD44	0.985821	0.0435889	1.02e-111
cg22328630	11	124647244	MSANTD2;MSANTD2;MSANTD2	1.16567	0.0515502	1.12e-111
cg25175009	4	63265254	NA	-0.975455	0.0431387	1.12e-111
cg06504623	4	38316117	NA	1.09957	0.0486416	1.3e-111
cg11429111	5	134813329	NA	-1.0863	0.048065	1.44e-111
cg11270206	2	220264849	NA	-1.13759	0.0503537	1.75e-111
cg17706411	6	109780058	NA	-1.28299	0.0568015	1.94e-111
cg26923577	15	81588292	IL16;IL16;IL16	-1.67206	0.0740354	2.05e-111
cg12775021	15	93421822	NA	1.00724	0.0446086	2.29e-111
cg23058194	15	65369127	LOC390594	-0.896661	0.039713	2.35e-111
cg12736206	1	203787773	ZC3H11A	-1.5207	0.0673726	2.74e-111
cg04468133	16	89006246	LOC100129697;CBFA2T3;CBFA2T3	-1.39821	0.0619588	3.05e-111
cg14169134	6	14749088	NA	-1.3305	0.05896	3.08e-111
cg01561259	17	78560781	RPTOR;RPTOR	-1.05321	0.0466732	3.12e-111
cg24513997	15	41060822	C15orf62;DNAJC17	1.07403	0.0475971	3.16e-111
cg01544270	9	140300227	EXD3	2.5139	0.111412	3.24e-111
cg27544190	21	33785434	C21orf63	-1.60075	0.0709463	3.32e-111
cg21327712	1	111744503	DENND2D;DENND2D	-1.30307	0.0577648	3.67e-111
cg06975311	11	65407399	SIPA1;SIPA1	-2.07471	0.0919715	3.68e-111
cg10444618	1	54719216	SSBP3;SSBP3;SSBP3	1.20977	0.0536365	3.94e-111
cg17202445	8	38502071	NA	-1.32616	0.0587992	4.03e-111
cg09681537	9	97794194	C9orf3;C9orf3	0.96529	0.0428041	4.27e-111
cg00079023	5	139492535	PURA	-1.0326	0.0457943	4.52e-111
cg16389578	1	247598641	NLRP3;NLRP3;NLRP3;NLRP3;NLRP3;NLRP3	-1.268	0.0562401	4.78e-111
cg19763025	7	107577607	LAMB1	-1.3528	0.0600072	5.03e-111
cg03418428	5	32172356	GOLPH3	1.24847	0.0553917	5.62e-111
cg18806997	1	45242078	SNORD46;RPS8;SNORD38A	1.03808	0.0460668	6.23e-111
cg08130912	14	64687388	SYNE2;SYNE2;SYNE2;SYNE2	2.84857	0.126422	6.52e-111
cg03760191	10	22623047	NA	1.00155	0.0444534	6.76e-111
cg11882607	3	12858926	CAND2;CAND2	1.05617	0.0468898	7.69e-111
cg11483368	15	69104769	ANP32A	-1.13089	0.0502211	8.83e-111
cg19145218	20	749336	C20orf54	1.0132	0.0449995	9.33e-111
cg00944304	15	40738072	BAHD1	0.986089	0.0437961	9.4e-111
cg10475276	11	120143355	POU2F3;POU2F3	-1.55148	0.0689224	1.05e-110
cg03887528	2	231090531	SP140;SP140;SP140;SP140	-1.06111	0.0471397	1.06e-110
cg02715602	19	4544446	SEMA6B	-1.07591	0.0478054	1.16e-110
cg17287155	5	393347	AHRR	1.33453	0.0592983	1.17e-110
cg26965605	1	27953152	FGR;FGR;FGR	-1.36636	0.0607204	1.25e-110
cg26899249	5	172352510	ERGIC1	-1.65283	0.0734513	1.25e-110
cg10526506	5	145456160	NA	1.12521	0.0500056	1.27e-110
cg26103104	5	139490895	NA	-1.02587	0.0455933	1.31e-110
cg09370849	6	2730702	MYLK4	1.22175	0.0542991	1.31e-110
cg25269587	13	51289912	DLEU7	-1.67943	0.0746425	1.33e-110
cg13012015	2	181983380	NA	1.01197	0.044987	1.48e-110
cg20783223	12	25102467	BCAT1;BCAT1;BCAT1	1.18676	0.052757	1.48e-110
cg19202384	17	79894511	PYCR1;PYCR1	1.15538	0.0513639	1.51e-110
cg24679007	1	192604413	RGS13;RGS13	-1.58301	0.0703759	1.52e-110
cg23143364	6	27599175	NA	1.11265	0.0494693	1.58e-110
cg19771746	12	109090295	CORO1C;CORO1C;CORO1C	2.15	0.0955932	1.6e-110
cg04517079	6	41546161	FOXP4;FOXP4;FOXP4	1.1461	0.0509659	1.73e-110
cg18280125	4	4427113	STX18	-1.00287	0.0446003	1.81e-110
cg26055950	1	3600852	TP73	1.09662	0.0487819	2.04e-110
cg18425804	14	69765225	GALNT16;GALNT16	-1.7809	0.0792465	2.39e-110
cg08066875	2	163197084	NA	-2.07618	0.0924315	3.05e-110
cg00554833	10	50520086	C10orf71	1.33772	0.0595562	3.07e-110
cg11298844	13	32347800	RXFP2;RXFP2	-1.41277	0.0628993	3.12e-110
cg01230907	2	1522652	TPO;TPO;TPO;TPO;TPO;TPO	1.24697	0.0555205	3.2e-110
cg17804348	1	3649473	TP73;TP73;TP73;TP73	1.35931	0.0605369	3.59e-110
cg01632240	8	42009223	AP3M2;AP3M2	-2.61391	0.116419	3.73e-110
cg25984903	4	145828037	NA	-1.32425	0.0590026	4.51e-110
cg05703302	1	16279468	ZBTB17;ZBTB17;ZBTB17;ZBTB17	2.19288	0.0977086	4.6e-110
cg04653326	17	41376758	LINC00854	-1.41812	0.0631919	4.75e-110
cg08335944	11	72141506	CLPB;CLPB;CLPB;CLPB	-1.39162	0.0620198	5.1e-110
cg23289456	20	749620	C20orf54	0.9459	0.0421763	6.49e-110
cg19127726	2	32605838	BIRC6	-2.04018	0.0909891	7.23e-110
cg10832012	7	150935490	CHPF2;CHPF2;MIR671	1.03146	0.0460046	7.48e-110
cg02732789	16	17491177	XYLT1	1.00232	0.0447062	7.56e-110
cg11898162	17	48046670	DLX4;DLX4	1.89576	0.0845877	9.12e-110
cg13081433	15	40617363	INAFM2;INAFM2	1.48216	0.0661344	9.2e-110
cg05308107	13	67802760	PCDH9;PCDH9	-1.06081	0.047348	1.07e-109
cg08264265	2	231091012	SP110;SP140;SP140;SP140;SP140;SP140	-2.09313	0.0934247	1.07e-109
cg17526229	11	20177746	NA	2.22623	0.0993841	1.17e-109
cg19179025	3	47325421	KIF9;KIF9;KIF9;KLHL18	1.28822	0.0575137	1.22e-109
cg01256539	5	119802022	PRR16	-1.02205	0.0456357	1.29e-109
cg05472575	11	2847410	KCNQ1;KCNQ1	2.34385	0.104668	1.37e-109
cg04149196	1	234690826	NA	1.17921	0.0526606	1.38e-109
cg19663246	7	32339095	NA	-1.10273	0.0492457	1.39e-109
cg12627844	2	64245000	VPS54;VPS54	1.31481	0.058717	1.39e-109
cg15847527	7	47611885	NA	1.12012	0.0500233	1.4e-109
cg19864012	2	177161867	MTX2;MTX2	2.0303	0.0906786	1.46e-109
cg18725092	11	48127161	PTPRJ;PTPRJ	-1.09441	0.0488804	1.48e-109
cg13697378	1	68512845	DIRAS3	1.03021	0.0460153	1.52e-109
cg20098659	12	10183364	CLEC9A;CLEC9A	-1.38341	0.0617953	1.56e-109
cg26833883	1	154965572	FLAD1;LENEP;FLAD1	2.04963	0.0915569	1.59e-109
cg26112929	7	5821500	RNF216;RNF216	1.58967	0.071028	1.79e-109
cg01539699	19	10926087	DNM2;DNM2;DNM2;DNM2;DNM2	-1.86187	0.0831932	1.82e-109
cg03333153	3	127974426	EEFSEC	-1.41489	0.0632296	1.94e-109
cg05786314	1	6452096	ACOT7	1.32325	0.0591367	1.98e-109
cg27314569	11	122852461	BSX	1.11047	0.0496401	2.24e-109
cg04545873	5	58572059	PDE4D;PDE4D;PDE4D;PDE4D;PDE4D;PDE4D	1.17982	0.0527445	2.33e-109
cg12640662	18	29092635	DSG2	1.20142	0.0537204	2.57e-109
cg26892401	7	2847908	GNA12;GNA12;GNA12	1.11468	0.049845	2.65e-109
cg13910479	1	231778681	DISC1;DISC1;DISC1;DISC1;DISC1;DISC1;DISC1;DISC1;DISC1;DISC1;DISC1;DISC1;DISC1;DISC1;DISC1;DISC1;DISC1;DISC1;DISC1;DISC1;DISC1;DISC1;DISC1;TSNAX-DISC1;TSNAX-DISC1;TSNAX-DISC1;TSNAX-DISC1;TSNAX-DISC1;TSNAX-DISC1;TSNAX-DISC1;TSNAX-DISC1	1.19069	0.0532602	3.07e-109
cg16737727	14	69235233	NA	-0.975384	0.0436382	3.39e-109
cg09138892	17	79005662	FLJ90757	-1.3324	0.0596195	3.63e-109
cg12378760	2	3623824	RPS7	1.15414	0.0516437	3.65e-109
cg12394215	2	191531751	NAB1	1.4461	0.0647318	4.38e-109
cg02810516	9	33459364	NA	1.09101	0.0488383	4.44e-109
cg25358033	12	113714589	TPCN1;TPCN1;TPCN1	-1.1994	0.0537025	4.95e-109
cg05569328	6	32044384	TNXB	2.218	0.0993468	5.94e-109
cg15452182	1	170502937	LOC101928650;GORAB;GORAB;GORAB	-1.48759	0.066639	6.29e-109
cg03916421	4	130013461	SCLT1;C4orf33	1.05316	0.0471843	6.74e-109
cg00619628	6	151258451	MTHFD1L	-1.5673	0.0702273	7.11e-109
cg08443038	16	89006877	CBFA2T3;CBFA2T3	-1.61883	0.0725486	7.73e-109
cg23303074	4	155665625	LRAT	-1.3131	0.0588566	8.36e-109
cg12058372	20	48252667	B4GALT5	-1.14076	0.0511375	8.81e-109
cg17438580	11	47883517	NA	1.06832	0.0478909	8.88e-109
cg16473184	17	56468961	RNF43;RNF43;RNF43	1.03332	0.0463231	9e-109
cg16238149	13	111173329	NA	2.11201	0.0947012	1e-108
cg20184247	17	46672052	LOC404266;LOC404266;LOC404266;HOXB5;LOC404266;LOC404266	0.964691	0.0432583	1.03e-108
cg17018349	15	68136196	NA	1.25133	0.056116	1.06e-108
cg15051432	3	99929690	NA	1.04199	0.0467322	1.11e-108
cg04212239	3	160119314	SMC4;SMC4	0.920143	0.0412684	1.12e-108
cg27027375	4	6695319	S100P	-1.57936	0.0708466	1.22e-108
cg15765380	3	150477722	SIAH2	1.57824	0.0708017	1.27e-108
cg06930745	1	156461845	MEF2D;MEF2D	-1.24456	0.0558341	1.28e-108
cg02737288	14	64179927	SGPP1	-1.78811	0.0802238	1.32e-108
cg24436715	19	31848130	NA	1.05948	0.0475398	1.41e-108
cg24864772	3	32449612	CMTM7;CMTM7	-1.38253	0.0620451	1.52e-108
cg14829814	12	108294894	NA	-1.14197	0.0512568	1.63e-108
cg23112168	1	219346899	LYPLAL1;LYPLAL1;LYPLAL1;LYPLAL1;LYPLAL1;LYPLAL1-AS1	-1.12969	0.0507124	1.74e-108
cg14628931	9	126061965	NA	1.05601	0.0474052	1.74e-108
cg11747349	6	32164553	GPSM3;NOTCH4	1.28492	0.0576813	1.75e-108
cg17333269	3	71137113	FOXP1;FOXP1;FOXP1;FOXP1;FOXP1;FOXP1;FOXP1	-1.00704	0.0452123	1.85e-108
cg18387107	12	3980774	PARP11;PARP11;PARP11;PARP11	1.19209	0.0535226	1.89e-108
cg19755576	7	923089	GET4	-1.23008	0.0552297	1.91e-108
cg23140706	12	54689278	NFE2;NFE2	1.57316	0.0706455	2.07e-108
cg04596060	12	114404600	RBM19;RBM19;RBM19	-1.00502	0.0451342	2.12e-108
cg17789713	2	164571035	FIGN	1.08368	0.0486807	2.43e-108
cg13096580	15	80872281	MIR5572;ARNT2	1.12259	0.0504391	2.7e-108
cg09317371	16	57180175	CPNE2	-1.78381	0.0801527	2.76e-108
cg20613237	1	202788775	MGAT4EP	-1.17612	0.0528586	3.06e-108
cg14107488	4	7033722	TBC1D14;TBC1D14;TBC1D14	0.948513	0.0426315	3.15e-108
cg01319701	20	749264	C20orf54	1.63722	0.0735869	3.17e-108
cg08661617	8	17198946	MTMR7	-1.74354	0.0783684	3.22e-108
cg12878812	12	119419696	SRRM4	2.02154	0.0908746	3.41e-108
cg02246605	20	39591425	NA	-1.12633	0.0506335	3.46e-108
cg15341124	14	102027734	DIO3;DIO3;MIR1247	1.4404	0.0647602	3.66e-108
cg22757418	6	44532224	NA	-1.38102	0.0621104	4.28e-108
cg17404981	4	1240264	CTBP1;CTBP1	1.01536	0.0456687	4.45e-108
cg05733016	2	197951438	ANKRD44	-1.14903	0.0516843	4.6e-108
cg20859918	5	127174575	NA	1.20616	0.0542673	5.17e-108
cg18908660	2	225133402	NA	1.11537	0.0501837	5.23e-108
cg11380366	2	234243240	SAG	-0.992279	0.0446473	5.33e-108
cg17540118	15	91382831	NA	1.86618	0.0840001	6.4e-108
cg03530002	9	38026091	SHB	0.908262	0.0408827	6.42e-108
cg01164187	5	68591007	CCDC125;CCDC125;CCDC125	0.988103	0.0444767	6.43e-108
cg17951990	12	50435516	NA	-1.14874	0.0517099	6.59e-108
cg12686055	12	45628262	ANO6;ANO6;ANO6	1.2213	0.0549846	7.08e-108
cg01046186	4	16086292	PROM1;PROM1	0.976072	0.043948	7.4e-108
cg13435220	19	47377515	NA	1.05668	0.0475789	7.51e-108
cg16621816	2	47798256	KCNK12	1.79935	0.0810241	7.74e-108
cg14209784	10	88729861	AGAP11;C10orf116	-1.11789	0.0503383	7.77e-108
cg14203426	7	101723947	CUX1;CUX1;CUX1	1.008	0.0454074	9.33e-108
cg06846279	1	116213278	VANGL1;VANGL1;VANGL1	0.913779	0.0411658	9.63e-108
cg10512089	11	57408751	MIR130A	1.23981	0.0558702	1.11e-107
cg08852005	15	99792809	TTC23;LRRC28;LRRC28	1.37498	0.0619704	1.19e-107
cg07312086	9	95268902	ECM2;ECM2;ECM2;CENPP;CENPP	-1.4519	0.0654578	1.39e-107
cg09565206	5	52283703	ITGA2;ITGA2;ITGA2;ITGA2;ITGA2;ITGA2	1.13377	0.0511186	1.43e-107
cg17837191	17	62318673	TEX2	3.11782	0.140585	1.49e-107
cg04695090	22	38609508	MAFF;MAFF;MAFF;MAFF	-1.28629	0.0580026	1.52e-107
cg21163477	16	17439164	XYLT1	2.08043	0.09382	1.58e-107
cg05668393	12	96389412	HAL;HAL;HAL	-1.03454	0.0466651	1.77e-107
cg07897699	3	4790491	ITPR1;ITPR1;ITPR1	-1.3972	0.0630322	1.89e-107
cg21232161	2	135011626	MGAT5	2.37846	0.107302	1.9e-107
cg00578909	1	206630667	SRGAP2;SRGAP2	1.25488	0.0566191	2.01e-107
cg05459163	14	92411904	FBLN5	-1.1583	0.0522641	2.05e-107
cg22796704	10	49673534	ARHGAP22	-1.49984	0.0676761	2.07e-107
cg07739179	17	42081810	NAGS;PYY;PYY	1.35721	0.0612401	2.08e-107
cg26189401	3	38692436	SCN5A;SCN5A;SCN5A;SCN5A;SCN5A;SCN5A	-1.08942	0.0491572	2.08e-107
cg12378285	2	136808729	NA	-1.5176	0.0684864	2.21e-107
cg27459180	17	45303104	NA	1.0948	0.0494071	2.23e-107
cg09168292	1	14029508	PRDM2	-1.39042	0.0627509	2.28e-107
cg11466773	16	50755855	NOD2;NOD2	1.2246	0.0552828	2.61e-107
cg06894429	2	240202139	HDAC4	2.24695	0.10147	3.07e-107
cg19500225	8	8402640	NA	1.16938	0.0528092	3.1e-107
cg01647346	4	184313571	NA	-1.55227	0.0701022	3.14e-107
cg12071775	14	52591786	NA	-1.18549	0.0535381	3.14e-107
cg03028088	10	63843221	ARID5B;ARID5B	1.13736	0.0513796	3.6e-107
cg07920503	13	25745406	FAM123A;FAM123A	1.17719	0.0531845	3.8e-107
cg26756921	13	31245234	NA	-1.27921	0.0577938	3.81e-107
cg16245318	18	47392123	MYO5B	1.01242	0.0457433	3.92e-107
cg18740665	1	225602608	LBR;LBR	-1.55801	0.0703973	4e-107
cg17675043	4	129308418	NA	-1.14688	0.0518233	4.09e-107
cg18369516	20	62406721	ZBTB46	0.925221	0.0418275	5.16e-107
cg11775828	2	169100915	STK39	-1.47502	0.0666878	5.35e-107
cg07278718	11	113932635	ZBTB16;ZBTB16	-1.49134	0.0674309	5.54e-107
cg24165121	20	23398291	NAPB	1.45243	0.0657016	6.9e-107
cg24497732	7	42278077	GLI3	1.20616	0.0545694	7.4e-107
cg27106513	8	54790372	RGS20	1.72447	0.0780228	7.57e-107
cg14176339	17	79244542	SLC38A10;SLC38A10	-1.22137	0.0552653	7.9e-107
cg01044314	19	2442930	LMNB2	-1.17025	0.0529552	8.12e-107
cg01624763	12	81471194	ACSS3	-0.993102	0.044941	8.29e-107
cg19223119	10	574732	DIP2C	0.991394	0.0448648	8.39e-107
cg00210007	1	217251566	ESRRG;ESRRG;ESRRG;ESRRG;ESRRG;ESRRG;ESRRG;ESRRG;ESRRG	-1.03989	0.0470612	8.53e-107
cg19327252	3	50267735	GNAI2;GNAI2;GNAI2	-1.52698	0.0691058	8.58e-107
cg12609063	1	116549227	SLC22A15	-1.65877	0.0750844	9.39e-107
cg02043749	8	54983604	LYPLA1;LYPLA1;LYPLA1;LYPLA1;LYPLA1;LYPLA1	0.973166	0.044052	9.57e-107
cg14231868	7	100239180	TFR2	1.25332	0.0567473	1.07e-106
cg24976744	5	120518655	NA	-1.1312	0.0512192	1.08e-106
cg01194390	17	80241424	NA	0.968979	0.0438762	1.11e-106
cg01434938	14	50833146	CDKL1;CDKL1	-1.03702	0.0469675	1.23e-106
cg04577162	7	73667397	RFC2;RFC2	-1.28153	0.0580482	1.3e-106
cg15256480	9	128193968	NA	0.969582	0.0439238	1.38e-106
cg25285289	2	96899771	STARD7-AS1	-1.21241	0.0549275	1.42e-106
cg01952185	5	134813213	NA	-0.987641	0.0447591	1.66e-106
cg04812351	4	73177995	ADAMTS3	1.1795	0.0534562	1.69e-106
cg09221297	1	205016193	CNTN2	-1.32143	0.05989	1.71e-106
cg24143221	6	31780526	HSPA1L	-1.30189	0.0590157	1.87e-106
cg26760942	10	116275229	ABLIM1;ABLIM1;ABLIM1;ABLIM1	1.42509	0.0646007	1.88e-106
cg11084334	3	9594264	LHFPL4	1.57359	0.0713402	1.98e-106
cg11667847	9	140033911	GRIN1;GRIN1;GRIN1;GRIN1;GRIN1;GRIN1;GRIN1;GRIN1;GRIN1;GRIN1	1.28845	0.0584516	2.71e-106
cg05487507	17	46671861	LOC404266;LOC404266;LOC404266;HOXB5;LOC404266;LOC404266	0.997054	0.0452332	2.73e-106
cg05418408	15	29366552	APBA2;APBA2	1.22978	0.0558079	3.15e-106
cg06391412	3	71295684	FOXP1;FOXP1	1.39678	0.0634165	3.94e-106
cg13652891	1	204078034	SOX13	0.906719	0.0411673	3.97e-106
cg23718736	18	6413908	L3MBTL4	-1.28194	0.0582073	4.1e-106
cg22222502	5	150161551	SMIM3	1.10779	0.0503008	4.13e-106
cg22943590	2	66648797	NA	-1.1326	0.0514308	4.27e-106
cg19076536	18	75072036	NA	-1.17061	0.0531599	4.38e-106
cg01176433	15	69754714	NA	-1.21192	0.0550362	4.39e-106
cg10134312	20	1645851	NA	-2.03286	0.0923179	4.41e-106
cg11951897	15	77286957	PSTPIP1	-1.11589	0.0506765	4.45e-106
cg17364865	3	121380361	HCLS1;HCLS1	-2.0067	0.0911346	4.53e-106
cg02555663	18	13500627	LDLRAD4;LDLRAD4	-1.34053	0.0608854	4.7e-106
cg11732853	11	2833980	KCNQ1;KCNQ1	1.35663	0.0616183	4.76e-106
cg15461193	2	134425080	NA	1.53823	0.0698674	4.79e-106
cg10681065	7	100239172	TFR2;TFR2	1.12311	0.051014	4.86e-106
cg10725183	15	70248864	NA	-1.44923	0.0658296	4.95e-106
cg00050505	5	115724503	NA	-0.976574	0.0443626	5.11e-106
cg11432630	7	100224149	TFR2	-1.66909	0.0758233	5.17e-106
cg18014547	2	20366443	NA	0.885977	0.0402547	5.59e-106
cg15088912	13	48987465	LPAR6;LPAR6;LPAR6;LPAR6;RB1	1.13428	0.0515467	6.15e-106
cg05707561	12	109090290	CORO1C;CORO1C;CORO1C	1.86647	0.0848359	6.68e-106
cg20040969	8	24770401	NEFM	1.43899	0.0654146	7.11e-106
cg04094162	12	65675289	MSRB3;MSRB3;MSRB3;MSRB3	1.25753	0.0571657	7.12e-106
cg04603068	18	42290070	SETBP1;SETBP1	-1.35585	0.0616387	7.31e-106
cg22689633	18	11608106	SLC35G4	1.12628	0.0512026	7.34e-106
cg02228185	17	3379567	ASPA;ASPA	-1.08522	0.0493382	7.51e-106
cg00006081	10	124908907	HMX2	1.88753	0.0858324	8.3e-106
cg17469479	12	10183208	CLEC9A	-1.08419	0.0493033	8.41e-106
cg10274029	16	85981336	NA	-1.40828	0.0640508	9.03e-106
cg27518648	21	43671075	ABCG1;ABCG1;ABCG1;ABCG1;ABCG1;ABCG1	1.48431	0.0675128	9.28e-106
cg23310078	1	38413334	INPP5B	-1.17522	0.0534853	1.22e-105
cg00765623	20	56035616	NA	-1.27552	0.0580584	1.31e-105
cg12667152	11	85884166	NA	1.05482	0.0480133	1.32e-105
cg14194410	3	119500686	NR1I2;NR1I2;NR1I2;NR1I2;NR1I2	-1.36249	0.0620435	1.6e-105
cg18898125	8	24770381	NEFM	1.08511	0.0494235	1.77e-105
cg22901840	1	68512777	DIRAS3	1.04719	0.0476971	1.79e-105
cg05096200	7	23387575	IGF2BP3	1.46946	0.0669311	1.8e-105
cg16725984	16	89735184	C16orf55	0.871028	0.0396769	1.87e-105
cg00298230	3	66352837	SLC25A26;SLC25A26;SLC25A26	-1.50304	0.0684663	1.87e-105
cg07299295	7	1550555	NA	2.18719	0.0996342	1.9e-105
cg20111726	10	101543950	ABCC2	0.917803	0.0418146	2.02e-105
cg21720175	16	79687666	NA	0.99293	0.0452421	2.12e-105
cg22050899	11	72740380	FCHSD2	-1.58915	0.0724118	2.17e-105
cg24555816	12	47328682	NA	-1.01038	0.0460394	2.17e-105
cg10341242	16	50347849	ADCY7	1.73769	0.079192	2.33e-105
cg05555876	8	54935915	TCEA1;TCEA1;TCEA1;TCEA1	-1.30936	0.0596725	2.34e-105
cg26842024	19	16436122	KLF2	2.01105	0.0916633	2.49e-105
cg23603036	1	12675777	DHRS3	-1.6441	0.0749441	2.6e-105
cg00782708	2	44933278	C2orf34	-2.13305	0.0972362	2.65e-105
cg26898099	5	95192949	C5orf27	-1.34177	0.0611674	2.69e-105
cg06083669	20	3189437	ITPA;ITPA	1.45897	0.066519	2.86e-105
cg21801378	15	72612125	BRUNOL6	1.10931	0.0505786	2.9e-105
cg10786503	9	18857409	ADAMTSL1	-1.00209	0.0457023	3.3e-105
cg00157515	2	63275959	LOC100132215;OTX1;LOC100132215	1.14102	0.0520414	3.38e-105
cg06380320	17	75399899	SEPT9;SEPT9;SEPT9;SEPT9;SEPT9	-1.43693	0.0655441	3.55e-105
cg16735881	13	36045352	NBEA	1.38479	0.0631726	3.73e-105
cg08833971	9	134025894	NUP214	0.932219	0.0425448	4.55e-105
cg22798770	3	39072571	NA	-1.40857	0.0642847	4.56e-105
cg16267322	14	92864074	SLC24A4;SLC24A4;SLC24A4	-1.86823	0.0852954	5.45e-105
cg17051321	15	83952508	BNC1	1.82561	0.0833524	5.54e-105
cg26762367	19	47459180	ARHGAP35	1.07438	0.0490549	5.61e-105
cg15858994	15	74501535	STRA6;STRA6;STRA6;STRA6;STRA6	1.06922	0.0488203	5.67e-105
cg20481941	16	80604148	LINC01227;LINC01227	1.09863	0.0501651	5.78e-105
cg23652065	5	111092139	NREP;NREP;NREP;NREP;NREP;NREP;NREP;NREP;NREP;NREP;NREP	1.96375	0.0896712	5.89e-105
cg26890189	19	47951302	SLC8A2	1.37528	0.0628175	6.71e-105
cg10201370	17	7793976	CHD3;CHD3;CHD3	-1.1684	0.0533775	7.3e-105
cg16034652	14	93798309	BTBD7;BTBD7;KIAA1409	1.09548	0.0500524	7.72e-105
cg03461110	7	4778881	FOXK1	1.38818	0.063428	7.87e-105
cg26774981	7	104907846	SRPK2;SRPK2;SRPK2	1.31551	0.0601454	1.05e-104
cg18581916	1	59543930	LINC01358	1.45899	0.0667077	1.07e-104
cg12620005	1	51779655	TTC39A;TTC39A	0.904035	0.0413382	1.12e-104
cg20337696	20	44465613	SNX21;SNX21;SNX21;SNX21	1.18919	0.0543882	1.23e-104
cg18431951	8	144906507	PUF60;PUF60;PUF60	-1.58827	0.0726545	1.35e-104
cg23587915	8	123875537	ZHX2	0.957692	0.043817	1.47e-104
cg26469387	15	31846670	OTUD7A	1.04434	0.0477893	1.59e-104
cg02815729	2	192071523	NA	-2.11704	0.0968839	1.64e-104
cg26703534	5	377358	AHRR	0.944761	0.0432386	1.69e-104
cg16158874	19	46095562	GPR4	-1.19852	0.0548534	1.71e-104
cg23337648	11	47546192	CELF1;CELF1	0.971105	0.0444508	1.81e-104
cg11424376	1	230220668	GALNT2	0.962329	0.0440517	1.86e-104
cg14207833	19	18945153	UPF1	1.03431	0.0473477	1.88e-104
cg21581415	3	47460784	SCAP	-1.41029	0.0645649	1.97e-104
cg06819923	16	21214508	ZP2	-1.19391	0.0546605	2e-104
cg04902004	14	91711165	GPR68;GPR68	1.10459	0.0505739	2.05e-104
cg00176863	14	103396890	AMN	1.23556	0.0565761	2.15e-104
cg11043159	22	45072611	PRR5;PRR5;PRR5;PRR5;PRR5	2.3608	0.108128	2.42e-104
cg25159814	5	86596110	RASA1;RASA1	-1.38071	0.0632406	2.45e-104
cg25750408	19	44159698	PLAUR;PLAUR;PLAUR	-1.99642	0.0914425	2.45e-104
cg09667606	6	158507930	SYNJ2	-1.54601	0.0708141	2.48e-104
cg24481841	19	52203721	NCRNA00085	-1.29469	0.0593174	2.79e-104
cg14253965	17	66379662	ARSG;ARSG	-1.45671	0.0667415	2.81e-104
cg20426042	8	97778709	PGCP	-1.26889	0.0581366	2.82e-104
cg23213190	15	91382768	NA	1.70185	0.0779783	2.9e-104
cg01901332	11	75031054	ARRB1;ARRB1	1.00151	0.0458892	2.91e-104
cg08774868	7	80399952	SEMA3C	-0.936508	0.0429171	3.12e-104
cg19137806	10	134362170	INPP5A	-1.08244	0.0496082	3.22e-104
cg22959742	10	13913931	FRMD4A	-1.19427	0.0547358	3.29e-104
cg08937102	1	1690389	NADK	1.76577	0.0809367	3.45e-104
cg23879255	16	57975089	CNGB1;CNGB1	1.00943	0.046278	3.78e-104
cg04538243	5	36494257	NA	-1.70767	0.0783061	4.17e-104
cg19773510	22	31257528	OSBP2;OSBP2;OSBP2;OSBP2;OSBP2	1.02007	0.0467847	4.57e-104
cg13915314	21	46387229	C21orf70	1.26165	0.0578778	5.07e-104
cg00642565	16	81877508	PLCG2	-1.22401	0.0561619	5.55e-104
cg23977964	5	133476219	TCF7;TCF7;TCF7;TCF7;TCF7;TCF7	1.12244	0.0515105	6.02e-104
cg09310092	19	35529201	SCN1B	-1.74863	0.0802617	6.53e-104
cg00753885	12	57401797	NA	-1.26802	0.0582311	8.24e-104
cg25614265	2	223924453	NA	0.854802	0.0392574	8.49e-104
cg22024140	19	46527471	PGLYRP1	-1.31068	0.0601979	8.75e-104
cg19451698	2	227700467	RHBDD1;RHBDD1	1.26003	0.0578725	8.81e-104
cg13934873	19	19576017	GATAD2A;GATAD2A	-1.49185	0.0685249	9.12e-104
cg18921465	3	71192192	FOXP1;FOXP1;FOXP1;FOXP1;FOXP1;FOXP1	-1.20314	0.0552637	9.12e-104
cg19465268	7	75517941	RHBDD2;RHBDD2	1.13117	0.05196	9.28e-104
cg23606722	12	133319848	ANKLE2;ANKLE2	-1.43857	0.066085	9.59e-104
cg16805291	7	36022575	NA	-1.44015	0.066162	9.9e-104
cg09967176	15	77280925	NA	-1.9617	0.0901225	9.91e-104
cg04980928	12	1940618	LRTM2;LRTM2;CACNA2D4;LRTM2	1.5429	0.0708896	1.04e-103
cg22077691	11	76080782	PRKRIR;PRKRIR	-1.38679	0.0637201	1.06e-103
cg18512979	16	12260391	SNX29	-1.4088	0.0647332	1.08e-103
cg06350837	3	48506911	TREX1;TREX1;TREX1;ATRIP;ATRIP;ATRIP;ATRIP	1.31621	0.0604824	1.11e-103
cg15048099	10	134751800	C10orf93	0.904541	0.041566	1.11e-103
cg18446336	7	2847575	GNA12	0.914843	0.0420467	1.21e-103
cg20359042	13	99135583	STK24;STK24	1.09767	0.0504588	1.31e-103
cg14334350	9	139400168	NOTCH1	-1.12331	0.051641	1.35e-103
cg14110674	6	79752627	PHIP	1.1666	0.0536354	1.41e-103
cg09945032	3	38871019	NA	1.02567	0.0471566	1.41e-103
cg06360527	17	7491548	SOX15	1.32789	0.0610539	1.44e-103
cg19715771	17	77810912	CBX4	1.44898	0.0666325	1.55e-103
cg20119532	20	749581	C20orf54	0.947382	0.0435716	1.65e-103
cg04972979	20	749148	C20orf54;C20orf54	1.02456	0.0471306	1.8e-103
cg07416237	13	100548078	CLYBL	1.34042	0.0616794	2.08e-103
cg20431224	11	68270782	PPP6R3;PPP6R3;PPP6R3;PPP6R3;PPP6R3;PPP6R3	1.06638	0.0490771	2.23e-103
cg05354317	14	34244132	NPAS3;NPAS3;NPAS3;NPAS3	0.927314	0.0426808	2.33e-103
cg14348932	7	45905370	NA	1.0808	0.0497524	2.5e-103
cg01108243	20	57594267	TUBB1	1.788	0.0823125	2.57e-103
cg25129960	12	73815784	NA	-1.1452	0.0527227	2.63e-103
cg22272473	18	60976948	BCL2	-1.43811	0.0662215	2.89e-103
cg02121135	14	24858912	NA	-1.21547	0.0559755	3.03e-103
cg03575505	11	61203159	SDHAF2	1.11308	0.051263	3.11e-103
cg15169266	7	41376887	NA	-1.7438	0.0803142	3.17e-103
cg25054107	20	43201588	PKIG;PKIG;PKIG;PKIG	0.915695	0.0421759	3.23e-103
cg00026958	14	64214753	NA	-1.17746	0.0542429	3.53e-103
cg24794228	19	52391166	ZNF577;ZNF577;ZNF577;ZNF577;ZNF577	0.95051	0.0437895	3.59e-103
cg16595241	3	100354385	ADGRG7;ADGRG7;ADGRG7	-1.26352	0.0582121	3.66e-103
cg08230435	2	174901038	NA	-1.27398	0.0587065	4.04e-103
cg25463483	6	30530544	PRR3;PRR3	-1.53737	0.0708751	4.95e-103
cg14132585	5	95513202	LOC101929710	-1.35533	0.0624859	5.06e-103
cg24212971	2	45240819	NA	1.35231	0.0623529	5.31e-103
cg08541518	6	69942892	BAI3	1.2274	0.0565961	5.41e-103
cg13963033	5	126220247	MARCH3	1.08132	0.049862	5.5e-103
cg09907542	4	7033761	TBC1D14;TBC1D14;TBC1D14	0.892697	0.0411663	5.63e-103
cg22055989	4	26060275	NA	0.903858	0.0416872	6.03e-103
cg26266429	12	49174651	ADCY6;ADCY6	0.893936	0.0412345	6.37e-103
cg03614193	18	55021542	ST8SIA3	1.46312	0.0674941	6.58e-103
cg24737531	1	40426487	MFSD2A;MFSD2A;MFSD2A;MFSD2A;MFSD2A	1.95373	0.0901423	7.15e-103
cg01486632	10	45462848	RASSF4	-1.031	0.0475735	7.48e-103
cg08549898	9	296755	DOCK8;DOCK8;DOCK8	-1.33463	0.0615888	7.75e-103
cg24077977	1	209722925	NA	-1.17766	0.0543453	7.77e-103
cg25038295	16	72874571	ZFHX3;ZFHX3	1.01581	0.0468776	7.85e-103
cg25669950	9	97858474	NA	0.99686	0.046021	9.39e-103
cg05241923	9	136010810	RALGDS	1.10497	0.0510134	9.5e-103
cg02113955	14	53291505	NA	-1.4439	0.0666629	9.63e-103
cg16178786	13	99932587	UBAC2;UBAC2;UBAC2;MIR548AN	2.94185	0.135823	9.71e-103
cg01798157	1	203276595	BTG2	0.908923	0.0419671	1e-102
cg23405986	6	130739050	TMEM200A;TMEM200A	1.09184	0.0504147	1.02e-102
cg04132906	15	65510576	NA	1.02207	0.0471966	1.05e-102
cg10949187	15	99314988	IGF1R;IGF1R	0.994955	0.0459465	1.07e-102
cg07584066	17	57642749	DHX40;DHX40	0.957336	0.0442213	1.22e-102
cg01641754	5	98355983	NA	1.18419	0.0547031	1.25e-102
cg06832406	10	4230482	NA	-0.88989	0.0411111	1.29e-102
cg11588103	8	123853487	ZHX2	-1.2343	0.0570236	1.31e-102
cg10410283	9	74518716	ABHD17B;ABHD17B	0.907154	0.0419124	1.34e-102
cg04132256	13	113655973	MCF2L;MCF2L	1.79695	0.0830249	1.36e-102
cg00119770	15	90625971	NA	1.15543	0.0533902	1.43e-102
cg27102101	21	36392826	RUNX1	-1.25147	0.0578331	1.49e-102
cg01139665	19	4841356	PLIN3;PLIN3;PLIN3	1.13188	0.05231	1.53e-102
cg07078732	2	30505165	NA	-1.18518	0.054775	1.55e-102
cg15736127	2	157292127	GPD2;GPD2;GPD2	2.4615	0.113776	1.64e-102
cg14584716	4	185235245	NA	-1.43874	0.0665094	1.73e-102
cg03568859	2	97405048	LMAN2L;LMAN2L;LMAN2L;LMAN2L;LMAN2L;LMAN2L	1.30038	0.0601151	1.75e-102
cg04971650	15	70861475	NA	1.09508	0.0506269	1.79e-102
cg03680238	11	62342579	EEF1G;TUT1	1.20105	0.0555279	1.82e-102
cg26789956	17	35658374	ACACA;ACACA;ACACA	1.02568	0.0474202	1.82e-102
cg19031565	17	72978794	NA	1.70158	0.0786709	1.84e-102
cg12732899	9	112887765	AKAP2;PALM2-AKAP2;PALM2-AKAP2;AKAP2;AKAP2	-1.29909	0.0600671	1.92e-102
cg16663980	1	158809049	MNDA	-1.26107	0.0583103	1.93e-102
cg11729363	3	183271175	KLHL6	1.05391	0.0487518	2.34e-102
cg09661809	11	74953082	NA	1.75641	0.0812598	2.5e-102
cg12700477	4	155004491	NA	1.27137	0.0588441	3.02e-102
cg00343092	22	43547974	TSPO;TSPO	-0.986472	0.0456652	3.25e-102
cg11471559	20	37529715	PPP1R16B;PPP1R16B	1.49966	0.0694226	3.27e-102
cg03144189	1	227734067	NA	-1.21828	0.0563992	3.34e-102
cg11051055	8	11058145	XKR6	0.988659	0.0457745	3.52e-102
cg01215339	22	50684054	HDAC10;TUBGCP6;HDAC10	1.48852	0.0689274	3.75e-102
cg09199338	4	178674883	LINC01098	-1.04095	0.0482111	4.08e-102
cg18509791	5	176875126	PRR7-AS1;PRR7-AS1;PRR7;PRR7;PRR7	2.29194	0.106155	4.17e-102
cg16305292	8	142219965	NA	-1.40945	0.0652866	4.33e-102
cg19648923	6	31543266	TNF	-1.54026	0.0713465	4.35e-102
cg22073802	9	98269255	PTCH1;PTCH1;PTCH1;PTCH1;PTCH1;PTCH1;PTCH1;PTCH1	1.25697	0.058226	4.4e-102
cg04513973	3	188286038	LPP-AS1;LPP;LPP;LPP	-1.49736	0.0693734	4.77e-102
cg07781445	17	2886250	RAP1GAP2;RAP1GAP2	-1.10177	0.0510476	4.86e-102
cg14341251	20	62442142	ZBTB46-AS1	-1.94008	0.0898903	4.91e-102
cg01852476	1	2232063	SKI	-1.65167	0.0765356	5.15e-102
cg26251952	3	185966084	DGKG;DGKG;DGKG	1.01013	0.0468125	5.39e-102
cg13506101	7	104573980	NA	-1.3313	0.0617065	5.82e-102
cg10370262	7	151396512	PRKAG2;PRKAG2	1.06441	0.0493405	6.05e-102
cg00826902	1	3563954	WDR8	-0.995605	0.0461537	6.22e-102
cg06588683	9	130165218	SLC2A8;SLC2A8;SLC2A8;SLC2A8	1.08583	0.05034	6.44e-102
cg02099683	10	126386947	FAM53B	-1.52839	0.0708635	6.69e-102
cg07289618	2	48800297	STON1-GTF2A1L	1.0966	0.0508459	6.82e-102
cg24052718	10	79808363	RPS24	-1.67229	0.0775517	7.35e-102
cg12611405	12	69232240	MDM2;MDM2;MDM2;MDM2;MDM2	-1.17742	0.0546106	7.86e-102
cg14270346	9	38026076	SHB	0.882712	0.0409523	8.87e-102
cg16054275	1	169556022	F5	-1.57867	0.0732465	9.22e-102
cg27543201	16	89006020	LOC100129697;CBFA2T3;CBFA2T3	-1.14148	0.0529625	9.26e-102
cg09160881	21	43187412	RIPK4	1.22007	0.0566161	9.79e-102
cg25772438	19	37329517	ZNF790	1.71163	0.0794286	9.92e-102
cg09452078	12	114292154	RBM19;RBM19;RBM19	-1.16609	0.0541145	1.01e-101
cg16934134	11	71792680	NUMA1;NUMA1;NUMA1;LRTOMT;LRTOMT;LRTOMT;LRTOMT;LRTOMT;LRTOMT;LRTOMT;LRTOMT	-1.18518	0.0550003	1.01e-101
cg21506763	3	38060329	PLCD1;PLCD1;PLCD1	-1.04425	0.0484646	1.05e-101
cg17090082	9	16399882	NA	-1.00948	0.0468572	1.11e-101
cg10906284	12	63544430	AVPR1A	1.73109	0.0803617	1.18e-101
cg09462561	6	159488668	NA	-1.71412	0.0795856	1.26e-101
cg05851482	16	392723	AXIN1;AXIN1	-0.993241	0.0461167	1.27e-101
cg15037126	15	75221364	COX5A	-1.57804	0.0732725	1.3e-101
cg21571073	11	113970545	ZBTB16;ZBTB16	-1.20796	0.0560895	1.3e-101
cg05941925	7	97755783	LMTK2	-2.28064	0.105915	1.41e-101
cg00771752	14	25142840	NA	-2.27833	0.105813	1.44e-101
cg01960979	16	1611342	IFT140	-1.17398	0.0545242	1.45e-101
cg03623878	13	113655560	MCF2L;MCF2L	1.40137	0.0650898	1.5e-101
cg10132627	22	43355971	PACSIN2;PACSIN2	2.59444	0.120505	1.5e-101
cg12968684	5	158246281	EBF1;EBF1;EBF1	0.95719	0.0444658	1.61e-101
cg23756272	18	60904418	BCL2	-1.71185	0.0795363	1.73e-101
cg04931708	7	121944678	FEZF1;FEZF1;FEZF1-AS1	1.53748	0.0714372	1.76e-101
cg07140792	5	171165686	NA	-1.48997	0.0692403	1.88e-101
cg22660242	10	80113284	NA	1.08685	0.0505151	2.03e-101
cg06891424	19	38983109	RYR1;RYR1;RYR1;RYR1	0.942383	0.0438099	2.23e-101
cg14874934	16	3207598	NA	1.20245	0.055902	2.27e-101
cg07824155	19	48016822	NAPA;NAPA;NAPA	1.18418	0.0550527	2.27e-101
cg19483537	2	29340931	CLIP4;CLIP4;CLIP4;CLIP4	1.14258	0.0531268	2.44e-101
cg18520125	13	28903926	FLT1	-1.26604	0.0588695	2.47e-101
cg09951596	8	116791736	NA	1.29239	0.0600996	2.57e-101
cg14110548	19	36393696	HCST;HCST	-1.53487	0.0713864	2.75e-101
cg05675373	1	110754257	KCNC4;KCNC4;KCNC4	1.13032	0.0525735	2.82e-101
cg04918748	12	7292679	CLSTN3	-1.38713	0.0645257	2.96e-101
cg22479453	1	110367354	NA	-1.09843	0.0510982	3.02e-101
cg00294109	3	3219781	CRBN	0.885764	0.0412123	3.26e-101
cg21389750	9	123869283	CNTRL	-1.9496	0.0907138	3.33e-101
cg04540493	16	47048265	NA	-1.63645	0.0761438	3.34e-101
cg23565569	7	120629502	CPED1;CPED1;CPED1	-1.31606	0.0612495	3.68e-101
cg02217068	16	392436	AXIN1;AXIN1	-1.16744	0.0543342	3.73e-101
cg02773764	4	129308389	NA	-1.07747	0.0501607	4.23e-101
cg14551458	5	123149103	NA	0.993346	0.0462463	4.31e-101
cg27219972	16	85479264	NA	1.04085	0.0484654	4.61e-101
cg26905159	15	62951080	TLN2	-1.00195	0.0466682	5.31e-101
cg05106770	4	128545193	NA	-0.986013	0.0459343	5.75e-101
cg25351643	1	115681624	NA	-1.28555	0.0599007	6.3e-101
cg07642566	19	4769676	MIR7-3;C19orf30	1.10685	0.0515765	6.43e-101
cg20453985	2	240205602	HDAC4	-1.09545	0.0510485	6.63e-101
cg00007076	8	67342600	RRS1;RRS1	1.39882	0.0651861	6.63e-101
cg05567511	7	151113760	NA	-0.903997	0.0421273	6.67e-101
cg23627888	10	6296323	NA	-1.39182	0.064869	7.08e-101
cg16795184	16	56777257	NUP93	-1.91483	0.0892538	7.39e-101
cg23208717	7	150082688	ZNF775	-1.1145	0.0519512	7.54e-101
cg08151705	17	33775917	SLFN13	1.84721	0.086106	7.55e-101
cg06727980	10	126417059	FAM53B	-1.43692	0.0669933	8.21e-101
cg05083128	4	10077759	WDR1;WDR1	0.965743	0.0450348	8.99e-101
cg01366595	5	42952307	NA	1.02849	0.0479616	9.05e-101
cg27365627	15	78614908	NA	-1.14176	0.0532465	9.27e-101
cg14016177	9	131965610	NA	1.35677	0.0632761	9.45e-101
cg25305703	8	128378218	NA	1.07829	0.0502924	9.76e-101
cg02445074	3	196291115	WDR53	0.868144	0.0404956	1.03e-100
cg07177756	1	173836307	SNORD75;SNORD78;ZBTB37;ZBTB37;SNORD76;GAS5;SNORD77;SNORD44	0.936334	0.0436793	1.06e-100
cg12409728	13	31150700	NA	0.999737	0.0466436	1.13e-100
cg12031641	1	59509582	LINC01358	1.72024	0.0802616	1.14e-100
cg11589287	8	1905343	ARHGEF10	-1.58492	0.0739494	1.15e-100
cg22145857	3	128433867	NA	-1.53509	0.0716257	1.17e-100
cg24805411	19	56158851	CCDC106	2.47628	0.115553	1.22e-100
cg21599276	2	113544864	NA	-1.33021	0.0620743	1.23e-100
cg03046817	17	55456412	MSI2;MSI2	1.60464	0.074882	1.24e-100
cg00709171	1	116213311	VANGL1;VANGL1;VANGL1	0.988585	0.0461413	1.35e-100
cg24301352	19	3189957	NCLN	-1.46897	0.0685681	1.39e-100
cg06942685	19	56879432	ZNF542;ZNF542;ZNF542;ZNF542	1.70526	0.0796168	1.55e-100
cg27514631	13	80378485	LINC01038	-1.85229	0.0864817	1.55e-100
cg12828729	5	134823969	NA	-0.931748	0.0435092	1.67e-100
cg01833890	12	2564063	CACNA1C;CACNA1C;CACNA1C;CACNA1C;CACNA1C;CACNA1C;CACNA1C;CACNA1C;CACNA1C;CACNA1C;CACNA1C;CACNA1C;CACNA1C;CACNA1C;CACNA1C;CACNA1C;CACNA1C;CACNA1C;CACNA1C;CACNA1C;CACNA1C;CACNA1C;CACNA1C	-1.21291	0.0566436	1.73e-100
cg15480653	9	132751589	FNBP1	-1.74101	0.0813112	1.78e-100
cg06010459	2	149634726	KIF5C	1.13291	0.0529136	1.83e-100
cg14159509	22	50219746	BRD1;BRD1	0.996444	0.0465484	1.98e-100
cg20254998	6	136976783	MAP3K5	1.03207	0.0482159	2.05e-100
cg02782753	7	923058	GET4	-1.31436	0.0614134	2.19e-100
cg09355008	1	221165593	NA	-1.38202	0.0645768	2.22e-100
cg14326848	6	157942421	ZDHHC14;ZDHHC14	-1.91508	0.0894983	2.38e-100
cg11072113	11	61063124	VWCE	1.33658	0.0624639	2.39e-100
cg14030836	1	2992620	PRDM16;PRDM16	1.48974	0.0696226	2.41e-100
cg08214927	14	91765824	CCDC88C	0.970746	0.0453701	2.47e-100
cg14917096	7	105319641	ATXN7L1;ATXN7L1	2.19408	0.102554	2.56e-100
cg20408490	2	31147757	GALNT14;GALNT14;GALNT14;GALNT14	-1.48098	0.0692503	3.06e-100
cg13059136	11	2986541	SNORA54;NAP1L4	-1.25287	0.0585992	3.44e-100
cg11176595	4	40232649	RHOH;RHOH;RHOH;RHOH;RHOH;RHOH;RHOH;RHOH;RHOH;RHOH;RHOH;RHOH	-1.4573	0.0681651	3.53e-100
cg09560499	1	232065275	DISC1-IT1;DISC1;DISC1;DISC1;DISC1;DISC1;DISC1;DISC1;DISC1;DISC1;TSNAX-DISC1	0.972253	0.0454808	3.67e-100
cg03776853	22	36461577	NA	-1.77562	0.0830701	3.85e-100
cg23110422	21	40182073	ETS2	0.832293	0.0389518	4.52e-100
cg09931038	8	1971479	NA	-0.897491	0.0420036	4.54e-100
cg10572337	10	115469146	CASP7;CASP7;CASP7;CASP7;CASP7;CASP7;CASP7;CASP7	1.01658	0.0475814	4.73e-100
cg26708797	5	170906387	NA	1.21797	0.0570106	4.85e-100
cg21961721	1	153751330	SLC27A3	-1.45442	0.0680929	5.32e-100
cg07875215	6	157912969	ZDHHC14;ZDHHC14	-1.53446	0.0718417	5.39e-100
cg02613389	15	80270551	NA	-1.10875	0.0519129	5.49e-100
cg12018403	19	55677414	C19orf51	1.08112	0.0506312	6.11e-100
cg26413501	6	140762703	NA	-1.36641	0.0640134	7.08e-100
cg10156076	19	47835475	C5AR2;C5AR2	-2.09529	0.0981656	7.28e-100
cg07856428	17	78854143	RPTOR;RPTOR	-1.45608	0.0682393	8.35e-100
cg08427067	11	95015466	NA	-1.6354	0.0766479	8.58e-100
cg17521795	16	30545145	ZNF747;ZNF747;ZNF747;ZNF747	0.934452	0.0438198	1.09e-99
cg09940677	14	103415458	CDC42BPB	-1.17567	0.0551334	1.11e-99
cg03989792	11	57415128	YPEL4	1.69739	0.0795997	1.11e-99
cg26830108	7	100813299	NA	0.928056	0.043526	1.16e-99
cg22515589	17	79426432	BAHCC1	-1.15174	0.0540267	1.26e-99
cg05174975	17	37008030	RPL23	1.15824	0.0543344	1.29e-99
cg22008904	20	40272309	NA	1.87453	0.0879418	1.33e-99
cg17520778	17	1007502	ABR;ABR;ABR	-1.48538	0.0696868	1.34e-99
cg26682566	4	58721251	NA	-1.06629	0.0500264	1.36e-99
cg07296462	8	145065376	GRINA;GRINA;GRINA;GRINA	1.27806	0.0599643	1.38e-99
cg27167895	4	88818173	NA	-1.4595	0.0684887	1.49e-99
cg19091967	8	96049113	NDUFAF6	-1.00414	0.047122	1.51e-99
cg14120966	5	160130250	ATP10B	-1.1131	0.0522443	1.64e-99
cg10721259	14	105146996	NA	1.01671	0.0477289	1.77e-99
cg19761273	17	80232096	CSNK1D;CSNK1D	-1.6577	0.0778268	1.84e-99
cg17756325	20	1408448	NA	0.981089	0.0460713	2.04e-99
cg17261675	21	46102566	C21orf29;KRTAP12-1	0.961807	0.0451688	2.1e-99
cg03086732	7	86722055	NA	0.989351	0.0464656	2.17e-99
cg14574044	6	136259848	PDE7B	-1.42769	0.0670679	2.39e-99
cg16894226	3	150445816	NA	1.34006	0.0629523	2.41e-99
cg08436828	11	65379891	MAP3K11	1.08325	0.0508986	2.64e-99
cg19099872	1	232065213	DISC1-IT1;DISC1;DISC1;DISC1;DISC1;DISC1;DISC1;DISC1;DISC1;DISC1;TSNAX-DISC1	1.04945	0.0493121	2.68e-99
cg18933142	5	58572028	PDE4D;PDE4D;PDE4D;PDE4D;PDE4D;PDE4D	1.00448	0.047207	2.9e-99
cg26852032	3	52816468	ITIH1;ITIH1;ITIH1;ITIH1	-1.45732	0.0685165	3.46e-99
cg02343439	2	234216344	SAG;SAG	-1.06768	0.0502026	3.61e-99
cg01602822	3	56951917	ARHGEF3;ARHGEF3	-1.58658	0.0746083	3.77e-99
cg05845819	6	41731585	NA	1.1667	0.0548743	4.11e-99
cg04839881	1	100654442	DBT	1.14598	0.0539032	4.22e-99
cg04144218	7	69559531	AUTS2;AUTS2;AUTS2	0.969485	0.0456033	4.3e-99
cg07390844	18	72935911	TSHZ1;TSHZ1	1.22828	0.0577798	4.42e-99
cg10909080	17	79881468	MAFG;MAFG	1.88124	0.0885043	4.6e-99
cg19230755	7	65878503	NA	1.27421	0.0599818	5.99e-99
cg25162533	17	81032067	NA	0.813919	0.0383176	6.22e-99
cg07627148	19	707610	PALM;PALM	0.898127	0.0422856	6.46e-99
cg10176717	10	112888974	NA	-0.992064	0.0467093	6.53e-99
cg07621682	19	41827759	CCDC97	0.940969	0.0443077	6.79e-99
cg14224139	7	99755416	C7orf43;MIR4658;C7orf43	1.33794	0.0630074	7.16e-99
cg25677261	15	102009856	PCSK6;PCSK6;PCSK6;PCSK6;PCSK6;PCSK6;PCSK6;PCSK6	0.913344	0.0430207	7.83e-99
cg04524370	22	22292919	PPM1F	-1.60702	0.0757033	8.25e-99
cg06534890	11	126224696	ST3GAL4;ST3GAL4;ST3GAL4-AS1	0.946736	0.0446008	8.41e-99
cg24607642	17	42345612	SLC4A1	1.17911	0.0555486	8.45e-99
cg03164379	17	40483184	STAT3;STAT3;STAT3	-1.5537	0.0732014	8.73e-99
cg08928882	8	77593362	LOC100192378;ZFHX4	0.935097	0.0440607	9.13e-99
cg21599943	17	50467356	NA	-1.36103	0.0641311	9.18e-99
cg17718238	4	185744331	ACSL1;ACSL1	1.11055	0.052331	9.39e-99
cg18931885	10	112100739	NA	-1.29692	0.0611178	9.72e-99
cg27195326	12	41087459	CNTN1;CNTN1	-0.934328	0.0440361	1.03e-98
cg16686594	16	89006036	LOC100129697;CBFA2T3;CBFA2T3	-1.005	0.0473676	1.03e-98
cg17439633	11	57176260	SLC43A3;SLC43A3;SLC43A3;SLC43A3;SLC43A3	1.26091	0.0594312	1.05e-98
cg12361705	16	81720218	CMIP;CMIP	1.14775	0.0541023	1.09e-98
cg06575692	16	68112968	DUS2L	-1.10244	0.0519725	1.15e-98
cg00733441	11	119189717	NA	-1.21665	0.057359	1.17e-98
cg27640528	5	136838333	NA	-1.11119	0.052396	1.26e-98
cg03149128	1	61509260	NA	1.2235	0.0576945	1.28e-98
cg04736490	11	65870644	PACS1	1.05558	0.0497826	1.36e-98
cg24467989	13	41560747	ELF1	1.06882	0.0504125	1.42e-98
cg08692988	7	133658	NA	-1.29174	0.0609311	1.47e-98
cg16476710	14	37304393	SLC25A21;SLC25A21	-1.02795	0.0484971	1.59e-98
cg11099984	18	60864615	BCL2	-1.75557	0.0828291	1.63e-98
cg13918518	17	59488240	C17orf82	1.32342	0.0624493	1.74e-98
cg13935689	1	9555691	NA	1.2416	0.0585936	1.81e-98
cg00599847	17	40672141	ATP6V0A1;ATP6V0A1;ATP6V0A1	1.1398	0.0537974	1.93e-98
cg10375267	16	87523700	ZCCHC14	1.33946	0.0632219	1.94e-98
cg16361966	10	124905786	NA	1.99677	0.0942499	1.97e-98
cg05495638	2	110066083	SH3RF3	1.61662	0.0763087	1.99e-98
cg08673945	9	20490677	MLLT3;MLLT3	1.10696	0.0522629	2.19e-98
cg00094998	22	40784325	SGSM3;SGSM3	1.6929	0.0799289	2.22e-98
cg13246235	6	12749978	PHACTR1	1.97382	0.093195	2.25e-98
cg17330097	1	206316676	CTSE;CTSE	-1.36167	0.064292	2.25e-98
cg18894092	2	220325867	SPEG;SPEG	0.934027	0.0441169	2.64e-98
cg08719608	5	138727887	LOC389333	1.0391	0.0490872	2.83e-98
cg12742007	14	89774031	FOXN3;FOXN3	-1.8184	0.0859073	2.91e-98
cg05394461	2	208624012	NA	-1.37527	0.0649829	3.13e-98
cg23552977	14	21492433	NDRG2;NDRG2;NDRG2;NDRG2;NDRG2;NDRG2;NDRG2;NDRG2	-0.955045	0.0451379	3.48e-98
cg21788281	5	2038539	NA	1.14922	0.0543247	3.76e-98
cg08605900	10	112888790	NA	-0.94208	0.0445382	3.95e-98
cg20990601	4	96023811	BMPR1B;BMPR1B;BMPR1B;BMPR1B	0.949592	0.0448935	3.96e-98
cg21385305	2	23712953	KLHL29	0.92349	0.0436663	4.24e-98
cg14134497	18	32074251	DTNA;DTNA;DTNA	1.99365	0.0942686	4.26e-98
cg12956751	2	233246922	ALPP	1.19701	0.0566023	4.34e-98
cg06839404	9	139928673	FUT7;C9orf139	2.30783	0.109164	4.99e-98
cg06610422	7	140212654	NA	0.896689	0.0424154	5.02e-98
cg02797271	14	105532159	GPR132	-1.64438	0.0777853	5.09e-98
cg03011059	12	120935568	DYNLL1;DYNLL1;DYNLL1	0.993313	0.0469958	5.5e-98
cg10062493	13	99717804	DOCK9;DOCK9	-1.61353	0.0763537	5.96e-98
cg15438951	12	96389694	HAL	-0.99784	0.0472223	6.17e-98
cg12373771	22	17601381	CECR6;CECR6	1.37532	0.0650923	6.43e-98
cg21171704	9	95525381	BICD2;BICD2	0.896839	0.0424488	6.58e-98
cg09727611	9	112887685	AKAP2;PALM2-AKAP2;PALM2-AKAP2;AKAP2;AKAP2	-1.07464	0.0508688	6.84e-98
cg22655540	20	31960303	CDK5RAP1;CDK5RAP1;CDK5RAP1;CDK5RAP1;CDK5RAP1	-1.26851	0.0600461	6.86e-98
cg21421012	9	138797992	CAMSAP1	-0.94928	0.0449442	7.49e-98
cg11283642	20	40138646	CHD6	2.19977	0.104158	7.78e-98
cg15601361	6	11771493	C6orf105;C6orf105	-1.1358	0.0537849	8.11e-98
cg19774992	2	113998270	PAX8-AS1;PAX8-AS1;PAX8;PAX8;PAX8;PAX8	0.94198	0.0446124	8.58e-98
cg26753918	14	24540526	CPNE6;CPNE6	-1.07786	0.0510479	8.61e-98
cg22993195	3	49756301	AMIGO3;RNF123	-0.968415	0.0458707	9.11e-98
cg10304941	1	233249154	PCNXL2	2.51826	0.119294	9.51e-98
cg13085627	15	101597169	LRRK1	-1.98696	0.0941269	9.58e-98
cg02333261	19	4113047	MAP2K2	-1.15369	0.0546601	1.02e-97
cg01995927	1	24257839	NA	-1.3229	0.0626826	1.06e-97
cg02011576	3	38060265	PLCD1;PLCD1;PLCD1	-1.12218	0.0531742	1.07e-97
cg12597389	7	8482235	NXPH1	1.32998	0.0630364	1.2e-97
cg24408769	6	15506085	JARID2	-1.10318	0.0522911	1.24e-97
cg07082267	16	85429035	NA	-1.58953	0.0753451	1.25e-97
cg11210343	12	95869153	METAP2	1.05958	0.0502292	1.29e-97
cg19718514	8	18818796	PSD3	1.12393	0.0532816	1.31e-97
cg23752752	7	4778908	FOXK1	1.01386	0.0480646	1.33e-97
cg16001335	22	50219912	BRD1	0.895412	0.042453	1.38e-97
cg03702011	1	230193513	GALNT2	-0.97565	0.0462578	1.38e-97
cg01899089	5	369969	AHRR	1.11228	0.0527438	1.48e-97
cg17091527	4	94997927	NA	1.12916	0.0535506	1.56e-97
cg13078565	17	3754116	NA	-1.16561	0.0552823	1.6e-97
cg16660547	10	114574152	VTI1A	-1.66419	0.0789461	1.76e-97
cg16121525	17	1677229	SERPINF1	0.959443	0.0455165	1.79e-97
cg14427590	17	60695089	NA	-1.28611	0.0610197	1.87e-97
cg24843003	19	1409547	DAZAP1;DAZAP1	-1.1046	0.0524158	2e-97
cg14366738	2	217542547	IGFBP5	-1.17079	0.055558	2.02e-97
cg27104969	1	202995475	PPFIA4;PPFIA4	1.20234	0.0570556	2.03e-97
cg21805788	1	109134372	FAM102B	-1.39164	0.0660431	2.08e-97
cg09267676	11	95385298	NA	1.92322	0.0912704	2.09e-97
cg13036702	11	94799727	SFRS2B	0.903794	0.0428929	2.12e-97
cg19082401	4	142690208	NA	1.10509	0.05245	2.19e-97
cg13983442	1	176174365	RFWD2;RFWD2	1.18361	0.0561846	2.33e-97
cg23851691	16	3207618	NA	0.929826	0.0441399	2.37e-97
cg02378194	18	48695128	NA	-1.34635	0.0639157	2.42e-97
cg03409300	8	143096581	NA	-1.18192	0.0561175	2.57e-97
cg16608498	5	158612132	RNF145	1.08403	0.0514705	2.59e-97
cg17554862	2	201991544	CFLAR;CFLAR;CFLAR;CFLAR;CFLAR;CFLAR;CFLAR	-1.94775	0.0924862	2.66e-97
cg26468696	5	141331010	PCDH12	1.022	0.0485307	2.72e-97
cg16485845	8	141802466	PTK2;PTK2;PTK2	0.918587	0.0436506	3.68e-97
cg04069539	16	89168963	ACSF3;ACSF3;ACSF3	0.86283	0.0410031	3.76e-97
cg03559942	11	62521055	ZBTB3	0.977253	0.0464413	3.79e-97
cg16194834	5	43557866	PAIP1;PAIP1;PAIP1	-1.28685	0.0611695	4.21e-97
cg05630316	8	56830679	LYN;LYN	1.34574	0.0639727	4.34e-97
cg16008966	1	114761794	NA	-1.33736	0.0636136	5.67e-97
cg20591307	16	75272704	BCAR1;BCAR1;BCAR1;BCAR1;BCAR1;BCAR1;BCAR1;BCAR1;BCAR1;BCAR1	0.940576	0.0447434	5.86e-97
cg06489329	16	1914049	MEIOB;MEIOB	-1.1192	0.0532411	5.88e-97
cg06638023	19	59030102	ZBTB45	1.06353	0.0505994	6.21e-97
cg21927946	19	4769688	MIR7-3;C19orf30	1.11513	0.0530557	6.29e-97
cg20075319	1	112332718	KCND3;KCND3	-1.24098	0.0590479	6.5e-97
cg06056274	1	65064036	CACHD1;CACHD1	-1.02464	0.0487563	6.63e-97
cg00582902	1	118251417	NA	0.945898	0.0450112	6.74e-97
cg01890836	17	17055584	MPRIP;MPRIP	1.23479	0.0587753	7.63e-97
cg10221075	7	30292587	NA	0.957569	0.0455858	8.08e-97
cg17486101	4	113445029	NA	0.923458	0.0439624	8.12e-97
cg22672242	5	43068049	LOC100132356;LOC648987;LOC100506639	1.41379	0.0673077	8.25e-97
cg08514311	16	51416829	NA	1.42313	0.0677818	9.96e-97
cg08415156	16	88972776	CBFA2T3;CBFA2T3	-1.10001	0.0523958	1.03e-96
cg06542700	17	76155916	C17orf99	2.41485	0.115026	1.04e-96
cg04837920	8	81279298	NA	-1.20536	0.0574234	1.1e-96
cg01770755	15	41914122	NA	1.59042	0.0757683	1.11e-96
cg07018629	5	90446250	ADGRV1;ADGRV1	-1.18746	0.0565818	1.2e-96
cg27137887	11	46513635	AMBRA1	1.41202	0.0672998	1.35e-96
cg18599081	3	46448084	CCRL2;CCRL2	-1.10076	0.0524653	1.35e-96
cg05650846	16	3078142	CCDC64B	1.20041	0.0572243	1.46e-96
cg21144928	1	88928678	NA	1.34977	0.0643509	1.52e-96
cg04523589	3	48265146	CAMP	-1.20321	0.0573795	1.71e-96
cg11015508	3	159450226	IQCJ-SCHIP1;IQCJ-SCHIP1;SCHIP1;SCHIP1;SCHIP1	0.983007	0.0468828	1.78e-96
cg16330147	3	48440844	NA	-1.05604	0.0503739	1.91e-96
cg13135455	2	241860318	NA	-1.50486	0.0717901	1.99e-96
cg04358214	16	67143304	C16orf70	-0.99183	0.0473222	2.11e-96
cg05700220	12	52055748	SCN8A;SCN8A	-1.43739	0.0685864	2.19e-96
cg10173620	15	89658904	ABHD2;ABHD2	0.895725	0.0427473	2.35e-96
cg15481493	11	35133274	NA	1.71738	0.0819693	2.47e-96
cg01027469	2	3268135	TSSC1	-1.14362	0.0545858	2.5e-96
cg18436544	13	24825781	SPATA13;SPATA13;SPATA13	-1.11514	0.0532286	2.55e-96
cg00202522	1	156127527	SEMA4A;SEMA4A;SEMA4A;SEMA4A	-1.84395	0.0880171	2.55e-96
cg14901671	17	70589079	NA	1.79269	0.0855725	2.58e-96
cg08799032	2	46229638	PRKCE	-1.62566	0.0776008	2.59e-96
cg16579893	1	24069514	TCEB3	0.901805	0.0430501	2.66e-96
cg19242467	21	41415561	DSCAM;DSCAM;DSCAM	0.854303	0.0407893	2.86e-96
cg23995914	4	10459228	ZNF518B	1.17052	0.0558878	2.87e-96
cg15007470	19	1622838	TCF3;TCF3	-1.71991	0.0821255	2.97e-96
cg12800803	20	60717299	PSMA7	0.983227	0.0469534	3.09e-96
cg12549908	10	4230567	NA	-0.899073	0.0429367	3.16e-96
cg16705489	7	128500263	NA	1.08737	0.0519347	3.3e-96
cg01498832	17	78682934	RPTOR;RPTOR	-1.86159	0.0889184	3.39e-96
cg12822338	2	7090285	RNF144A	-1.18415	0.0565662	3.55e-96
cg04848343	19	4544095	SEMA6B	-1.06346	0.0508052	3.67e-96
cg03151905	3	4790790	ITPR1;ITPR1;ITPR1	-1.25543	0.0599767	3.69e-96
cg10704177	1	62209607	INADL	1.52613	0.0729114	3.74e-96
cg10987503	7	922825	C7orf20	-1.22805	0.0586719	3.77e-96
cg12493255	17	947222	ABR;ABR;ABR;ABR	1.04973	0.0501528	3.78e-96
cg25376310	6	158018910	ZDHHC14;ZDHHC14	1.10519	0.0528039	3.84e-96
cg21323642	22	31709724	NA	-1.993	0.095222	3.84e-96
cg10971127	12	58234685	CTDSP2	0.954893	0.0456341	4.25e-96
cg06161779	21	25801042	NA	-1.04181	0.0497894	4.31e-96
cg16639691	13	28597227	FLT3	-1.21797	0.0582128	4.45e-96
cg15912390	3	194826514	C3orf21	-1.71491	0.0819698	4.59e-96
cg01678580	16	4674018	MGRN1;MGRN1;MGRN1;MGRN1	-1.0894	0.0520737	4.67e-96
cg16377170	17	40392955	STAT5B	1.31544	0.0628817	4.78e-96
cg05705159	10	12659662	CAMK1D;CAMK1D	0.927118	0.04432	4.83e-96
cg14774445	10	98755748	NA	1.59004	0.0760121	4.87e-96
cg20775254	2	95940705	PROM2;PROM2;PROM2	1.12592	0.0538258	4.92e-96
cg10064322	19	14591203	GIPC1;GIPC1;GIPC1;GIPC1;GIPC1;GIPC1	0.962058	0.0459946	5.03e-96
cg22911571	1	53834586	NA	1.15466	0.0552064	5.18e-96
cg08523633	6	87997055	GJB7	-1.14155	0.054586	5.44e-96
cg12129908	3	52907761	TMEM110-MUSTN1;TMEM110	-1.72763	0.0826185	5.66e-96
cg26761399	6	14721467	NA	2.37738	0.113707	6.02e-96
cg11075561	6	36088380	NA	-1.50666	0.0720689	6.3e-96
cg15775914	1	241799084	CHML;OPN3;CHML	-1.54801	0.0740611	6.84e-96
cg12760335	15	91114406	CRTC3;CRTC3	1.00037	0.0478667	7.23e-96
cg23063236	3	79546805	ROBO1	0.894603	0.0428082	7.4e-96
cg02117271	5	10618513	ANKRD33B	-1.17563	0.0562688	8.16e-96
cg05009902	17	30456468	NA	1.07623	0.0515126	8.25e-96
cg17985311	1	42801965	FOXJ3	1.11461	0.0533502	8.29e-96
cg06057569	22	50219754	BRD1	0.963576	0.0461221	8.38e-96
cg26707709	2	241975756	SNED1	-0.860171	0.0411733	8.44e-96
cg22244334	7	47517673	TNS3	1.02051	0.0488496	8.55e-96
cg26027669	1	92952467	GFI1;GFI1	1.14457	0.0548	9.36e-96
cg01794929	22	31500940	SELM	1.10239	0.052787	9.89e-96
cg23266308	3	9944212	IL17RE;IL17RE;IL17RE;IL17RE;IL17RE	0.914503	0.0437927	1.01e-95
cg16609459	12	96649103	ELK3;ELK3	-1.30906	0.0626885	1.02e-95
cg04165428	19	33556068	RHPN2	1.06803	0.0511466	1.03e-95
cg00608540	5	180627973	TRIM7;TRIM7;TRIM7;TRIM7;TRIM7	-1.27347	0.0609855	1.03e-95
cg13104274	1	169078316	ATP1B1;ATP1B1	0.90282	0.0432355	1.04e-95
cg22840076	19	41782156	HNRNPUL1;HNRNPUL1	-2.43274	0.116504	1.04e-95
cg05242561	15	83522137	HOMER2;HOMER2	0.96255	0.0461074	1.15e-95
cg24619988	12	95193112	NA	-1.18939	0.0569758	1.18e-95
cg10643916	15	69754609	NA	-1.32289	0.0633828	1.27e-95
cg04977528	1	40091349	HEYL	-1.53164	0.0733962	1.36e-95
cg02241160	17	79801507	P4HB	-1.21167	0.0580649	1.38e-95
cg12474798	10	64565772	ADO;ADO	1.13828	0.0545506	1.4e-95
cg01124294	9	126065239	NA	1.14517	0.0548838	1.44e-95
cg25001882	14	78619077	NA	1.19873	0.0574509	1.44e-95
cg11939689	18	55583769	NA	-1.45871	0.069911	1.44e-95
cg20742389	19	14591033	GIPC1;GIPC1;GIPC1;GIPC1;GIPC1;GIPC1	0.886309	0.0424812	1.49e-95
cg21221341	3	72741261	NA	-1.35075	0.0647439	1.51e-95
cg26476925	19	45245446	NA	2.53577	0.121576	1.69e-95
cg05330471	9	121771590	NA	-0.980183	0.047	1.78e-95
[truncated: 8,003 more rows]

## Sheet: S2
Table S2. Top 10,000 epigenome-wide significant associations between CpG^2 and age (p < 3.6 x 10-8).
CpG	Chrom	Position	Gene	Beta CpG	SE CpG	p CpG	Beta CpG^2	SE CpG^2	p CpG^2
cg11084334	3	9594264	LHFPL4	2.39419	0.0743963	4.60277e-221	-1.33899	0.0431674	6.49004e-206
cg15996534	5	150325954	LOC134466	1.80866	0.0777196	4.47851e-118	-2.02839	0.0674816	8.70419e-194
cg05168491	14	38080446	NA	-1.50939	0.0957311	1.22231e-55	-2.67973	0.0895749	5.10939e-192
cg23527621	3	183977549	ECE2;CAMK2N2	-3.40957	0.148412	3.66297e-115	-4.52712	0.152687	9.95478e-189
cg06832008	6	105401339	NA	-5.84627	0.214506	2.34413e-160	-6.37255	0.217513	2.03019e-184
cg08935541	22	46436549	LINC00899	6.09455	0.199522	6.6976e-200	-5.68071	0.19853	3.42931e-176
cg25678088	7	96632460	DLX6AS	-6.27261	0.239783	4.0713e-148	-7.07259	0.24805	5.46418e-175
cg13080565	6	101846797	GRIK2;GRIK2;GRIK2	-4.26696	0.177167	3.3693e-126	-5.0586	0.177666	1.64193e-174
cg21714061	17	42275551	ATXN7L3;ATXN7L3	3.94888	0.103119	0	-2.65242	0.0934065	1.30256e-173
cg17592231	11	43604758	NA	-1.39509	0.111483	8.78855e-36	-3.01929	0.106508	4.86192e-173
cg05016408	5	150326174	LOC134466	-2.7074	0.116404	5.98891e-118	-3.38835	0.119628	9.31299e-173
cg06966811	14	57276789	OTX2	-2.92786	0.146957	2.17012e-87	-4.12489	0.146267	2.61521e-171
cg05118960	3	50359978	HYAL2;HYAL2	6.73467	0.225578	2.90041e-191	-6.17631	0.220172	1.45577e-169
cg12642568	1	1846648	CALML6;CALML6	-0.410113	0.0777948	1.36682e-07	-1.79904	0.065515	1.05225e-162
cg18046677	19	49220142	MAMSTR;MAMSTR;MAMSTR	7.44227	0.263001	1.92026e-172	-7.10384	0.259399	7.44883e-162
cg16547027	18	24127588	KCTD1;KCTD1;KCTD1	-5.36209	0.224397	2.7448e-124	-6.0315	0.222861	3.41218e-158
cg05889768	10	13143286	OPTN;OPTN;OPTN;OPTN	5.76981	0.187152	1.68324e-203	-4.94399	0.18279	5.25405e-158
cg03431738	21	40031295	ERG;ERG	5.04306	0.169017	4.7887e-191	-4.45739	0.164874	7.24941e-158
cg19130511	22	46451361	PRR34-AS1;PRR34	3.56667	0.136252	2.62424e-148	-3.49773	0.129445	1.045e-157
cg18465834	22	38809256	NA	-1.15843	0.0592696	3.29106e-84	-1.50778	0.0558926	3.33288e-157
cg26049040	8	27920564	NUGGC	1.17173	0.0640994	5.47299e-74	-1.70665	0.0632893	4.38652e-157
cg27059698	17	17625521	RAI1	4.55013	0.162706	1.50965e-168	-4.24291	0.157436	6.58931e-157
cg27157881	1	55682591	LOC100507634	5.81421	0.19005	1.6908e-200	-4.87708	0.182957	1.27945e-153
cg17179314	15	78933820	CHRNB4	2.06378	0.0820421	2.6846e-137	-1.84311	0.0696312	1.5551e-151
cg17342469	22	46473074	NA	6.62585	0.24587	6.8681e-157	-6.47396	0.245659	2.99385e-150
cg02723533	11	69468991	CCND1	6.61078	0.241032	2.5168e-162	-6.33057	0.24063	9.41892e-150
cg27459180	17	45303104	NA	6.11575	0.197103	4.86631e-206	-5.10834	0.194368	1.84411e-149
cg15757853	18	20718301	CABLES1;CABLES1	5.17824	0.184888	4.85077e-169	-4.82121	0.183749	5.5929e-149
cg12490835	10	22623821	NA	-1.80757	0.113478	9.65107e-57	-2.95842	0.112937	1.64558e-148
cg19686152	15	52121542	TMOD3	-0.305575	0.0534803	1.12208e-08	-1.01868	0.0389075	2.2985e-148
cg22719623	6	154360732	OPRM1;OPRM1;OPRM1;OPRM1;OPRM1;OPRM1;OPRM1;OPRM1;OPRM1;OPRM1;OPRM1;OPRM1	-1.46517	0.0955454	9.54257e-53	-2.37908	0.0908878	2.6854e-148
cg24185338	1	207222669	YOD1;YOD1	4.99246	0.193884	1.17733e-143	-5.03305	0.192761	1.40928e-147
cg18322569	1	91182777	BARHL2;BARHL2	-2.32563	0.13639	1.08268e-64	-3.46438	0.132812	2.67585e-147
cg25402524	1	23242970	EPHB2;EPHB2;EPHB2;EPHB2	-1.93572	0.0926378	7.76768e-96	-2.28124	0.0875983	7.87487e-147
cg19029181	3	147130536	ZIC1	-3.57374	0.195498	5.44122e-74	-5.07989	0.195868	1.14591e-145
cg03208974	5	14190574	TRIO	5.49988	0.169814	8.4681e-224	-4.26167	0.165059	2.09079e-144
cg05882685	18	66327299	NA	3.84231	0.150394	1.73922e-141	-3.816	0.14786	2.74766e-144
cg27519828	16	85394177	NA	-1.08278	0.0653304	3.01835e-61	-1.19596	0.0463452	2.9361e-144
cg18982073	17	42275458	ATXN7L3;ATXN7L3;ATXN7L3;ATXN7L3	-0.089227	0.0744708	0.230875	-1.87111	0.0725315	3.61314e-144
cg03553587	3	28616941	NA	-5.68222	0.303312	1.39833e-77	-7.30523	0.284007	2.35126e-143
cg14244013	17	59473124	NA	-2.80601	0.122621	2.72631e-114	-3.14843	0.122417	2.53724e-143
cg18358723	5	87955618	LOC645323	-6.18643	0.282602	7.05874e-105	-7.40234	0.28789	2.98648e-143
cg14456683	3	147127010	ZIC1	-3.48473	0.180738	5.11405e-82	-4.54178	0.17718	2.10433e-142
cg07332724	12	54773114	ZNF385A;ZNF385A;ZNF385A;ZNF385A;ZNF385A;ZNF385A;LOC102724050;LOC102724050	-2.50769	0.103874	8.80646e-127	-2.58798	0.101042	3.53269e-142
cg01244946	13	99237707	NA	6.01841	0.216689	2.50105e-166	-5.55439	0.217223	1.01967e-141
cg04945331	3	137483992	SOX14	-6.1723	0.236068	5.70045e-148	-5.99149	0.23436	1.14459e-141
cg02057782	13	26042598	ATP8A2	-4.53453	0.194177	7.14049e-119	-5.09389	0.199397	1.81974e-141
cg12942844	10	44459971	LINC00841	0.692529	0.0536756	6.41283e-38	-1.00105	0.0392033	2.43402e-141
cg22650206	19	51541624	NA	-1.83046	0.0830959	3.71936e-106	-1.82939	0.0716502	2.59294e-141
cg17105005	11	130260541	NA	3.63947	0.13234	3.57189e-163	-3.29028	0.128892	2.91831e-141
cg19821713	15	96909816	NA	-3.14437	0.166382	6.65042e-79	-3.99612	0.156634	4.21399e-141
cg01358444	6	56406084	DST;DST;DST;DST;DST	4.58957	0.167407	3.38508e-162	-4.23427	0.166228	1.12399e-140
cg02359855	9	134420892	NA	-5.48763	0.252193	1.15975e-103	-6.31989	0.248179	1.35559e-140
cg13826452	6	26758395	NA	-2.25541	0.120141	6.78592e-78	-2.92745	0.115007	1.7637e-140
cg12234455	19	49220235	MAMSTR;MAMSTR	-3.93937	0.167156	5.36267e-121	-4.1887	0.164635	2.37415e-140
cg08038775	11	131564244	NTM	-1.44687	0.0703379	5.73557e-93	-1.75588	0.0691607	8.92783e-140
cg06130176	2	209224388	PTH2R	4.24172	0.143516	1.41588e-187	-3.67825	0.145022	1.6517e-139
cg25685359	22	46473721	NA	2.76901	0.0959536	4.16124e-179	-2.37066	0.0934815	1.80781e-139
cg00138101	17	1961109	HIC1;HIC1	-6.54492	0.270732	4.04136e-127	-6.82697	0.269522	3.75103e-139
cg24818566	9	122132054	DBC1	-7.76998	0.317641	4.67355e-130	-7.83273	0.30925	3.92032e-139
cg09563216	1	150255241	C1orf51;C1orf51	-0.902598	0.0710348	7.80146e-37	-1.52328	0.0601979	7.00353e-139
cg14425733	22	46451214	LOC150381;C22orf26	4.03654	0.147401	7.66115e-162	-3.62588	0.143486	1.62934e-138
cg14439622	18	19752292	GATA6	-2.04342	0.0998474	4.71746e-92	-2.39193	0.0947889	3.89721e-138
cg10384245	18	909086	ADCYAP1;ADCYAP1	-6.98953	0.283856	9.89269e-132	-7.2318	0.286628	4.26398e-138
cg05859663	15	83477653	WHAMM	2.10953	0.0977008	4.05755e-102	-2.52524	0.100109	4.90278e-138
cg03199100	22	39331090	NA	0.854855	0.057906	4.88041e-49	-1.20756	0.0478996	7.01527e-138
cg07351143	10	22623910	NA	-3.90175	0.205156	7.10043e-80	-5.17466	0.205537	1.60254e-137
cg00347938	11	69469113	CCND1	7.19613	0.270545	5.71341e-153	-6.79391	0.26998	2.13975e-137
cg08061524	22	46472568	NA	6.77855	0.260978	4.38384e-146	-6.53775	0.260594	1.37719e-136
cg14319235	1	79472282	ELTD1	-6.3304	0.269375	2.46228e-120	-6.75277	0.269936	7.84481e-136
cg16297799	1	225934486	NA	6.64312	0.250965	1.52436e-151	-6.25355	0.250298	1.69231e-135
cg03442712	15	86292964	NA	6.18059	0.236631	1.12983e-147	-5.87966	0.235436	2.2044e-135
cg18384588	22	46463747	NA	4.9327	0.175075	5.33181e-171	-4.30399	0.172549	4.54834e-135
cg10332039	11	1848665	NA	3.31532	0.115104	1.89555e-178	-2.8598	0.11495	2.17398e-134
cg14392551	4	184367488	CDKN2AIP	2.52082	0.0969947	2.96574e-146	-2.42534	0.0975057	2.44438e-134
cg00574740	13	76209541	LMO7	0.406145	0.0445705	8.87163e-20	-0.973961	0.0391652	2.81214e-134
cg06826644	19	2953482	NA	1.25553	0.0565244	7.01687e-108	-1.21014	0.048684	3.67022e-134
cg06448705	5	135701094	TRPC7;TRPC7;TRPC7;TRPC7;TRPC7;TRPC7	-3.75342	0.185998	1.39278e-89	-4.6285	0.186458	8.26983e-134
cg06654109	10	50819950	SLC18A3;CHAT;CHAT;CHAT	-3.43026	0.186738	1.08707e-74	-4.48118	0.180698	1.46987e-133
cg18772739	5	126635508	MEGF10;MEGF10;MEGF10;MEGF10	-0.909616	0.0624849	9.70727e-48	-1.36745	0.0551922	2.56765e-133
cg00741624	14	93897389	KIAA1409	-4.56709	0.274289	8.55085e-62	-6.71135	0.270967	3.10109e-133
cg01915516	1	3568243	TP73	-6.03958	0.260299	2.13618e-117	-6.23864	0.252138	5.69012e-133
cg04168235	16	75282179	BCAR1;BCAR1;BCAR1;BCAR1;BCAR1;BCAR1;BCAR1;BCAR1;BCAR1	4.19554	0.170363	9.07985e-132	-4.0948	0.165615	8.7598e-133
cg05572461	7	7736319	RPA3;UMAD1;UMAD1;UMAD1	6.10992	0.228094	4.50927e-155	-5.63855	0.228141	1.10344e-132
cg25691775	17	2699122	RAP1GAP2;RAP1GAP2	4.99187	0.20162	3.88408e-133	-4.89788	0.198196	1.18481e-132
cg18179577	5	178923383	NA	3.01945	0.116351	7.69521e-146	-2.73944	0.110916	1.65568e-132
cg14874133	16	6533383	RBFOX1;RBFOX1;RBFOX1	-3.31437	0.151247	4.3371e-105	-3.5935	0.145614	2.66913e-132
cg23184070	7	149156562	ZNF777	-2.53045	0.106582	9.61845e-123	-2.67676	0.108473	2.77126e-132
cg01315205	5	171534880	STK10	3.19302	0.100479	9.49653e-216	-2.36341	0.0957953	3.14845e-132
cg06762457	6	149806635	ZC3H12D	-1.10473	0.0720965	1.14281e-52	-1.47258	0.0597071	3.81909e-132
cg03523785	14	29234981	FOXG1	-5.87891	0.346589	4.838e-64	-8.65164	0.350856	4.27232e-132
cg13846270	13	51417929	DLEU7	0.102063	0.0561889	0.0693215	-1.07381	0.0435689	5.74355e-132
cg03758021	20	62208140	NA	2.37475	0.124222	1.11813e-80	-2.84809	0.115576	6.28739e-132
cg15551167	1	94490031	ABCA4	5.42246	0.222648	5.89734e-129	-5.33051	0.216401	7.97307e-132
cg01397912	19	55670288	C19orf51;TNNI3	3.89273	0.145391	6.27106e-155	-3.54653	0.144029	9.84791e-132
cg14431734	9	125874949	MIR600;C9orf45	6.0522	0.230744	7.01772e-149	-5.65719	0.229792	1.11106e-131
cg15489250	14	36994906	NA	-6.9242	0.274378	3.7379e-138	-6.76923	0.274992	1.18293e-131
cg13546414	14	37053664	NA	-4.88376	0.20941	1.44262e-118	-5.22627	0.21241	1.55357e-131
cg02352240	16	51188372	NA	-3.22026	0.165475	1.65596e-83	-3.98237	0.162063	3.31124e-131
cg24228709	10	93786890	BTAF1;BTAF1	6.5049	0.247236	8.91654e-150	-5.97673	0.243243	3.45626e-131
cg06862227	19	47448286	ARHGAP35	7.20048	0.270847	8.10287e-153	-6.62851	0.269884	4.43514e-131
cg23500537	5	140419819	NA	-0.935156	0.140048	2.50205e-11	-3.43363	0.139832	5.01304e-131
cg07570835	1	22029963	USP48	5.02211	0.150289	1.08686e-237	-3.6555	0.148953	7.02669e-131
cg04612444	8	57358713	PENK;PENK	-6.63434	0.276459	2.55868e-125	-6.58778	0.268683	1.19931e-130
cg02067712	13	28364724	NA	-4.96876	0.228713	2.42763e-103	-5.64614	0.230379	1.54839e-130
cg18096787	21	45687601	NA	-0.0932391	0.0492653	0.0584281	-0.970852	0.0396292	1.94709e-130
cg25855753	22	46451281	PRR34-AS1;PRR34	4.69648	0.194774	1.74767e-126	-4.66661	0.190509	2.0838e-130
cg18689332	12	114837666	TBX5;TBX5;TBX5;TBX5	-2.21989	0.104661	1.18786e-98	-2.55546	0.104455	4.32593e-130
cg19403534	10	120355419	PRLHR	-4.59056	0.191299	2.60767e-125	-4.83791	0.197768	4.56004e-130
cg16515185	13	113809018	NA	4.62471	0.173547	1.60696e-153	-4.20186	0.171777	4.71912e-130
cg23406136	3	50397379	TMEM115	-3.15484	0.130533	4.64197e-127	-3.1559	0.129084	6.38531e-130
cg00908571	2	113521451	CKAP2L	2.2484	0.0880102	1.79582e-141	-2.0047	0.0820704	1.06963e-129
cg19181162	14	38091824	NA	-4.60938	0.215688	4.21538e-100	-5.2768	0.216058	1.16333e-129
cg17714367	11	33555111	NA	0.768866	0.0564327	4.59927e-42	-1.38776	0.0568322	1.29731e-129
cg17525338	3	182422880	NA	5.06329	0.201261	2.51678e-137	-4.83035	0.197889	1.60581e-129
cg04074254	2	42566185	NA	4.34836	0.177759	4.60849e-130	-4.37593	0.179322	1.88722e-129
cg10901368	3	181442137	SOX2OT	-2.49027	0.118916	3.03143e-96	-2.90878	0.119229	2.1776e-129
cg14026459	9	23820979	ELAVL2;ELAVL2;ELAVL2	-9.43779	0.385732	4.08145e-130	-9.33958	0.383253	4.16375e-129
cg06507244	10	127569494	DHX32;DHX32	5.31394	0.206301	9.54676e-144	-4.98254	0.204763	9.73579e-129
cg03905734	7	120591978	ING3;ING3	2.96859	0.108905	2.11212e-160	-2.49138	0.102426	1.2178e-128
cg05700079	3	147126961	ZIC1	-3.11782	0.186554	3.07201e-62	-4.51796	0.185775	1.34623e-128
cg22367191	6	10425648	NA	-3.13445	0.16813	7.43983e-77	-4.05111	0.166587	1.38339e-128
cg06765217	14	38091644	NA	-6.30748	0.250257	8.14242e-138	-5.94813	0.24472	1.85895e-128
cg02898293	20	25061762	VSX1;VSX1	-5.33192	0.272358	1.78881e-84	-6.62863	0.27281	2.2568e-128
cg10486274	2	113591296	IL1B	6.80064	0.266021	1.17224e-141	-6.4745	0.266707	3.78036e-128
cg12554573	3	51976667	PARP3;RRP9;PARP3;PARP3;PARP3	1.42201	0.0747762	7.31465e-80	-1.59646	0.0657673	3.89904e-128
cg20661138	8	145925314	NA	-2.62523	0.128625	1.43285e-91	-3.1165	0.128429	4.70847e-128
cg23913963	1	17766917	RCC2	2.38531	0.111527	2.93945e-100	-2.49607	0.102892	5.59386e-128
cg00953256	11	69468875	CCND1	3.71494	0.140339	1.4909e-151	-3.38657	0.139678	7.66966e-128
cg01754082	20	17206744	PCSK2;PCSK2;PCSK2	-4.70329	0.222073	2.26822e-98	-5.16754	0.213259	1.07519e-127
cg02406300	3	7748288	GRM7;GRM7	5.74791	0.219529	2.25491e-148	-5.29235	0.218599	1.76006e-127
cg11255208	17	42275334	ATXN7L3;ATXN7L3	1.00999	0.0483112	6.29498e-96	-1.03985	0.0429637	2.09498e-127
cg14284824	19	42751128	NA	1.63287	0.0820746	3.76719e-87	-1.93333	0.0799313	3.01599e-127
cg04344476	19	45664763	NKPD1	-1.22216	0.0603966	4.61988e-90	-1.22785	0.0507811	3.64991e-127
cg09241332	3	147126638	ZIC1	-6.37494	0.295925	1.14809e-101	-7.20661	0.298475	8.20273e-127
cg04103761	1	26735606	NA	-5.68818	0.262879	1.52801e-102	-6.25397	0.259439	2.04489e-126
cg01796367	10	103469594	NA	3.41762	0.140113	2.4321e-129	-3.31378	0.137528	2.61078e-126
cg19308930	19	44085527	PINLYP;PINLYP;PINLYP;PINLYP	2.70363	0.120945	3.19698e-109	-2.96	0.122971	4.63052e-126
cg26549330	22	46471442	NA	-1.23439	0.10154	7.14355e-34	-2.25073	0.09352	5.07673e-126
cg17277633	11	63605849	MARK2;MARK2;MARK2;MARK2	-7.90754	0.294381	6.54932e-156	-6.88522	0.286307	7.81513e-126
cg14858786	12	6436676	PLEKHG6;PLEKHG6;PLEKHG6	11.6733	0.47766	8.06423e-130	-11.4039	0.474512	1.12168e-125
cg01936370	3	156838174	NA	-1.32269	0.0591498	2.71385e-109	-1.28233	0.0533864	1.52474e-125
cg04077017	2	26117474	NA	7.30444	0.262698	1.08995e-166	-6.22497	0.259222	1.74362e-125
cg18549882	14	100247918	NA	-0.716436	0.0761676	5.74611e-21	-1.63485	0.0681171	2.38287e-125
cg05345823	11	1026930	MUC6	8.62833	0.34275	1.70263e-137	-8.27117	0.344628	2.40029e-125
cg11220950	16	2042693	SYNGR3	-0.100333	0.0934919	0.283207	-2.06409	0.0860041	2.42361e-125
cg09829265	8	145925704	NA	-4.70574	0.221733	9.19645e-99	-5.19575	0.216678	3.92972e-125
cg01236063	11	16632088	NA	-5.75244	0.264512	1.50613e-103	-6.36646	0.265567	4.52272e-125
cg18066206	22	46459890	NA	4.75051	0.186789	3.02526e-140	-4.43958	0.185338	7.058e-125
cg09223475	1	15670622	FHAD1	1.54603	0.0601155	2.62041e-143	-1.34165	0.0560174	7.63503e-125
cg07297115	15	42800679	SNAP23;SNAP23	4.30134	0.155757	1.70919e-164	-3.75226	0.156688	8.23131e-125
cg18995285	3	101499503	NXPE3;NXPE3	3.61935	0.147555	9.44311e-131	-3.45609	0.144342	8.9586e-125
cg04217577	2	26908843	NA	-5.86346	0.259136	8.09332e-112	-5.94518	0.248356	1.02022e-124
cg11027829	22	46455488	NA	5.1456	0.198571	1.9956e-145	-4.73555	0.197893	1.23526e-124
cg24730688	1	21023823	KIF17;KIF17	-1.88995	0.0903048	3.94545e-96	-2.25304	0.0942032	1.67558e-124
cg12396465	11	1848725	NA	5.27716	0.200417	5.30416e-150	-4.91168	0.205439	2.04305e-124
cg24114591	4	75930528	PARM1	-3.93354	0.17531	5.18226e-110	-4.02819	0.168583	2.81745e-124
cg17211562	2	11886253	LPIN1	1.49665	0.0714051	2.07295e-96	-1.54927	0.0648839	4.1618e-124
cg26746573	16	85176646	NA	-3.65978	0.189499	2.76777e-82	-4.50157	0.188541	4.33328e-124
cg16705627	13	112721950	SOX1;SOX1	-1.22814	0.129751	3.27113e-21	-2.85952	0.119808	5.24419e-124
cg22992022	19	47842509	C5AR2;C5AR2;C5AR2	4.77605	0.199915	3.09192e-124	-4.73779	0.198541	5.83421e-124
cg08545213	3	37959356	CTDSPL;CTDSPL	5.96857	0.235326	1.66655e-139	-5.5763	0.233737	6.68185e-124
cg13426198	16	5030223	SEC14L5	-0.613069	0.0733201	6.63032e-17	-1.41787	0.0594638	9.00607e-124
cg01720040	11	1581101	DUSP8	-4.59126	0.185723	9.60816e-133	-4.37756	0.183638	1.04261e-123
cg14781189	2	163695111	KCNH7;KCNH7;KCNH7;KCNH7	-4.62345	0.225367	1.73648e-92	-5.23594	0.219668	1.09973e-123
cg26814712	15	49255118	SHC4	-5.59385	0.232338	4.06279e-126	-5.55548	0.233154	1.32732e-123
cg20364512	22	28199338	NA	3.25895	0.140175	7.43617e-118	-3.30189	0.138592	1.42313e-123
cg07333191	4	13526769	NA	-2.77344	0.156003	4.0694e-70	-3.45856	0.145209	1.66273e-123
cg12087471	11	46374124	DGKZ;DGKZ;DGKZ	5.90831	0.252748	4.16145e-119	-6.01668	0.252995	3.819e-123
cg14941025	7	26191419	NFE2L3	2.89612	0.120759	3.62144e-125	-2.80917	0.118157	4.48867e-123
cg04391133	1	18311403	NA	1.71259	0.0858605	1.38369e-87	-1.99863	0.0840748	4.78649e-123
cg14257429	9	116570319	NA	-2.90968	0.15475	3.941e-78	-3.39308	0.142799	6.14298e-123
cg06594404	4	380396	NA	-3.07392	0.145505	6.80644e-98	-3.30071	0.138988	8.31794e-123
cg21644387	2	663024	NA	2.12094	0.0786856	5.86376e-157	-1.81705	0.0765414	1.0175e-122
cg12765028	4	13526659	NA	0.403726	0.0569228	1.36512e-12	-1.10492	0.0465668	1.33614e-122
cg05183753	1	239553133	NA	2.73349	0.0961484	5.24691e-174	-2.24902	0.0947909	1.38396e-122
cg01199923	1	34403513	CSMD2;CSMD2	4.84709	0.189251	3.60672e-142	-4.46706	0.188478	2.47892e-122
cg14186187	4	206282	ZNF876P	-4.87311	0.203721	1.53783e-124	-4.85802	0.204981	2.53224e-122
cg02047661	3	51976883	RRP9;PARP3;PARP3	0.0722483	0.0613281	0.238787	-0.977676	0.0412573	2.70052e-122
cg06697151	3	114619814	ZBTB20;ZBTB20;ZBTB20	6.85653	0.283297	2.10955e-127	-6.65608	0.281224	5.23446e-122
cg26949694	11	27742060	BDNF;BDNF;BDNF;BDNF;BDNF;BDNF;BDNF	-6.82005	0.307797	2.2865e-107	-7.4925	0.316768	7.45054e-122
cg04792712	8	17271105	MTMR7	-6.11916	0.289928	1.03134e-97	-6.48575	0.274241	8.00722e-122
cg13803234	14	68830813	RAD51L1;RAD51L1;RAD51L1	-2.00724	0.108141	3.32327e-76	-2.54521	0.107659	9.70099e-122
cg06737494	3	172167644	GHSR;GHSR	-3.5732	0.238109	1.33171e-50	-5.60044	0.236964	1.14957e-121
cg16110788	7	22602133	NA	0.507675	0.0580277	2.33988e-18	-1.14048	0.0482748	1.42428e-121
cg22925751	12	93509137	NA	3.59386	0.143208	1.14789e-136	-3.38889	0.143467	1.53901e-121
cg12246863	2	110097810	SH3RF3	-0.362007	0.0559044	9.69302e-11	-1.19366	0.0505407	1.66724e-121
cg04008913	3	43327465	SNRK;SNRK	2.79864	0.111948	1.17532e-135	-2.60523	0.110383	2.42109e-121
cg09202659	6	15380565	JARID2	3.56816	0.135975	5.14423e-149	-3.17507	0.134545	2.59401e-121
cg10222837	11	1939477	TNNT3;TNNT3;TNNT3;TNNT3;TNNT3	0.495753	0.0517277	1.05114e-21	-0.914485	0.0387609	2.95225e-121
cg26939946	17	19314395	RNF112	3.38318	0.160789	3.9167e-97	-3.70343	0.157006	3.32894e-121
cg19694241	10	104211488	C10orf95	0.167815	0.0510951	0.00102405	-0.990042	0.042023	6.35546e-121
cg04058041	20	1305541	SDCBP2;SDCBP2;SDCBP2-AS1;SDCBP2-AS1;SDCBP2-AS1;FKBP1A-SDCBP2	1.0658	0.0574454	3.84612e-76	-0.979456	0.0415764	6.58681e-121
cg05713794	3	194119861	GP5	5.31049	0.213136	8.84231e-135	-4.97035	0.210984	6.58747e-121
cg03583264	5	161495004	GABRG2;GABRG2;GABRG2;GABRG2;GABRG2;GABRG2	-4.03335	0.202609	2.97469e-87	-4.85941	0.206429	9.85489e-121
cg26056703	15	95870321	NA	-6.5164	0.320071	3.9476e-91	-7.64697	0.324957	1.18725e-120
cg06124793	11	1939725	TNNT3;TNNT3;TNNT3;TNNT3	3.84847	0.141522	1.16176e-159	-3.26319	0.138723	1.46401e-120
cg18437365	13	112717484	NA	-4.06412	0.201146	8.5007e-90	-4.6378	0.197245	1.84883e-120
cg05451359	15	69410432	MIR548H4	-3.28924	0.148121	7.92772e-108	-3.53478	0.150566	4.24361e-120
cg21342870	11	69473254	NA	-0.0543233	0.0472437	0.25022	-0.954177	0.040649	4.53863e-120
cg21760990	6	121656542	C6orf170	1.65553	0.0733886	3.66061e-111	-1.67831	0.0715046	4.77965e-120
cg15475323	19	49220102	MAMSTR;MAMSTR;MAMSTR	3.54075	0.144114	3.6212e-131	-3.25075	0.138542	5.65861e-120
cg16021896	11	134147525	GLB1L3	-4.19182	0.185855	4.01074e-111	-4.59941	0.196263	1.09542e-119
cg19628934	14	77499391	NA	-0.38101	0.0522873	3.30183e-13	-1.06998	0.0456702	1.2709e-119
cg05502701	3	73674160	PDZRN3	-7.62741	0.327321	2.22259e-118	-7.23667	0.308973	1.48182e-119
cg18335796	8	91094472	CALB1	-0.227554	0.0767292	0.00302402	-1.52046	0.0649578	2.07324e-119
cg27039074	7	138645942	KIAA1549;KIAA1549	4.10424	0.158577	4.3845e-145	-3.69012	0.157708	2.51847e-119
cg06711259	22	39095898	JOSD1	5.38218	0.213691	1.24147e-137	-4.95643	0.211884	2.89788e-119
cg19210893	9	125589222	PDCL	6.91898	0.241442	1.05352e-176	-5.47576	0.234142	3.2967e-119
cg17152981	6	110299835	GPR6	-4.64888	0.226823	2.57126e-92	-5.28168	0.225853	3.37692e-119
cg25902202	12	111706827	CUX2	0.642203	0.0535296	4.89454e-33	-1.20085	0.0513666	3.99877e-119
cg14845179	1	44876863	RNF220	5.62902	0.231056	4.92186e-129	-5.3931	0.231126	1.08824e-118
cg21410991	5	50678451	ISL1	-6.64265	0.311602	1.27087e-99	-7.32419	0.314044	1.42314e-118
cg04190237	9	34666255	NA	-2.02946	0.102617	3.74e-86	-2.42007	0.103819	1.85694e-118
cg02229135	13	36053118	MIR548F5;NBEA	-6.8934	0.310228	5.86617e-108	-7.32142	0.314099	1.90854e-118
cg26371847	1	201476665	CSRP1;CSRP1;CSRP1	-2.03288	0.116571	1.4725e-67	-2.61445	0.112263	3.04952e-118
cg19188306	11	111410935	LAYN	-4.95868	0.226411	5.66629e-105	-5.34797	0.229673	3.29584e-118
cg26918987	5	179518013	NA	-0.222534	0.0428554	2.09511e-07	-0.929072	0.0399186	4.22612e-118
cg10526325	1	205447371	NA	3.56563	0.143427	3.39384e-134	-3.2805	0.140966	4.48528e-118
cg17485681	10	73565625	CDH23	1.58766	0.09481	1.78081e-62	-1.78356	0.0766618	5.15574e-118
cg12457773	6	24126497	NRSN1;NRSN1	-6.2391	0.292767	1.46678e-99	-6.62489	0.285029	8.576e-118
cg05788105	14	105047474	C14orf180;C14orf180;C14orf180	-0.710199	0.0702288	5.61612e-24	-1.29993	0.0559446	9.99961e-118
cg20094452	11	69469090	CCND1	4.93177	0.201049	9.13916e-131	-4.72831	0.203773	2.07391e-117
cg27110338	8	116504507	TRPS1;TRPS1;TRPS1	6.4657	0.225937	3.12583e-176	-5.24583	0.226172	2.59099e-117
cg01765641	3	17781888	TBC1D5;TBC1D5;TBC1D5	3.87024	0.158743	3.18409e-129	-3.65976	0.157912	3.88858e-117
cg10674793	3	183872704	DVL3	2.51583	0.120624	1.71421e-95	-2.7649	0.119309	4.03279e-117
cg09979478	8	145925997	NA	-5.30693	0.237795	7.16495e-109	-5.40417	0.233252	4.57541e-117
cg01568707	16	65210587	LOC101927650	-2.20934	0.118182	2.89691e-77	-2.44157	0.105412	5.29526e-117
cg09349530	7	35295198	TBX20;TBX20	-4.26514	0.202562	2.8853e-97	-4.75036	0.205187	6.76521e-117
cg04800503	17	46648533	HOXB3	6.86148	0.294747	3.7665e-118	-6.81484	0.294403	7.3038e-117
cg24691042	5	171708977	UBTD2	7.50262	0.283632	2.43764e-151	-6.5466	0.282862	7.96084e-117
cg03625109	9	122132103	DBC1	-4.50097	0.223077	1.48266e-89	-5.11084	0.22091	9.69904e-117
cg01908133	3	128201018	GATA2;GATA2;GATA2	1.02271	0.0557264	1.47788e-74	-1.02937	0.0445177	1.28789e-116
cg23715749	1	37413867	GRIK3	-3.17488	0.158595	3.33689e-88	-3.2608	0.141036	1.36453e-116
cg08669802	6	2682446	MYLK4	3.99571	0.156982	1.81343e-140	-3.59452	0.155471	1.36574e-116
cg03010866	3	48248633	NA	-1.65409	0.0867798	3.21718e-80	-1.74827	0.0756269	1.46449e-116
cg14651126	15	92640131	SLCO3A1;SLCO3A1	2.42695	0.101518	2.11726e-124	-2.20887	0.0955759	1.67479e-116
cg01314574	21	46858801	COL18A1	-0.374789	0.0605534	6.16858e-10	-1.33844	0.057951	2.35315e-116
cg21725716	19	1725535	NA	-5.7778	0.295006	1.51958e-84	-6.90003	0.29889	2.9783e-116
cg07769588	19	10655622	ATG4D	0.414707	0.0489957	2.77328e-17	-0.930668	0.0403177	3.1278e-116
cg02216060	3	113871950	DRD3;DRD3;DRD3;DRD3	-1.58375	0.0942888	7.63957e-63	-2.15756	0.0934732	3.21205e-116
cg20217978	20	30608297	C20orf160	1.81209	0.0653357	7.1183e-166	-1.53469	0.066539	4.76945e-116
cg11950361	2	114735827	LINC01191;LOC100499194	4.7157	0.199223	4.98099e-122	-4.6022	0.199704	7.38257e-116
cg02036261	14	57276057	OTX2	-6.39966	0.293259	3.03505e-104	-6.76555	0.293746	9.91177e-116
cg12680719	3	29964869	RBMS3;RBMS3;RBMS3	1.23956	0.0749864	6.13624e-61	-1.71294	0.0743771	1.02414e-115
cg23189410	3	147125712	ZIC4;ZIC1	-1.95778	0.104832	4.10437e-77	-2.30465	0.10015	1.55237e-115
cg16038120	14	29235196	FOXG1	-3.89508	0.252878	3.37818e-53	-5.76531	0.250548	1.59373e-115
cg11845417	11	111789613	C11orf52;C11orf52	0.630883	0.0551439	3.31898e-30	-1.13202	0.0492137	1.93333e-115
cg20779964	20	54580070	CBLN4	-4.73254	0.208341	1.14772e-112	-4.01873	0.174761	2.23664e-115
cg20677901	1	3568210	TP73	-5.55957	0.253426	2.5979e-105	-5.48031	0.238345	2.36194e-115
cg08730778	16	15787957	NDE1;NDE1	6.24761	0.26888	1.0094e-117	-6.23676	0.271282	2.54393e-115
cg22023257	19	16199792	TPM4;TPM4	6.00681	0.25247	3.00656e-123	-5.80946	0.252895	3.81111e-115
cg25292882	15	39431467	NA	6.26269	0.247577	8.62558e-139	-5.58384	0.243114	4.15083e-115
cg00222799	21	43655464	ABCG1;ABCG1;ABCG1;ABCG1;ABCG1;ABCG1	-0.277608	0.0511439	5.77233e-08	-1.09444	0.0476531	4.25426e-115
cg14903689	21	46875218	COL18A1;COL18A1;COL18A1	2.91783	0.108957	5.44824e-155	-2.47537	0.107793	4.5279e-115
cg23556536	2	98765400	VWA3B	3.74421	0.165558	1.03609e-111	-3.78539	0.164843	4.57517e-115
cg09068132	10	4187444	NA	1.35247	0.0718869	3.194e-78	-1.61203	0.0702221	5.4142e-115
cg16251918	10	80873603	ZMIZ1	6.42378	0.252184	1.12712e-140	-5.63676	0.245563	5.62452e-115
cg02134152	7	152224943	NA	6.72327	0.277429	1.00478e-127	-6.31231	0.275058	6.35132e-115
cg25906096	3	114103067	ZBTB20;ZBTB20-AS1;ZBTB20;ZBTB20;ZBTB20;ZBTB20;ZBTB20;ZBTB20;ZBTB20	0.423167	0.0499305	2.52455e-17	-1.00253	0.0436881	6.56129e-115
cg02840823	14	102027681	MIR1247;DIO3	-3.7172	0.194598	1.48537e-80	-4.53445	0.197606	6.64551e-115
cg00073460	6	149806502	ZC3H12D	-1.34259	0.0829441	1.59995e-58	-1.78152	0.0776432	6.9568e-115
cg20072171	3	62356962	FEZF2	-7.24362	0.315331	3.842e-115	-7.13501	0.311015	7.57982e-115
cg07741395	9	129254157	MVB12B	5.96359	0.246516	2.74398e-127	-5.66414	0.247089	1.12166e-114
cg17461585	19	54961541	LENG8;LENG8-AS1	-2.74582	0.142938	1.94411e-81	-3.21345	0.14019	1.15539e-114
cg16767506	7	142494244	NA	1.02163	0.0533922	8.05648e-81	-1.18056	0.0515213	1.38423e-114
cg11075467	11	72974714	P2RY6;P2RY6;P2RY6;P2RY6	2.25287	0.111855	3.0029e-89	-2.60073	0.113541	1.67311e-114
cg04180046	7	45002736	MYO1G	-0.711634	0.0442022	6.43908e-58	-0.895975	0.0391304	2.02025e-114
cg25966412	4	140217383	NDUFC1;NDUFC1;NDUFC1;NDUFC1;NDUFC1;NDUFC1;NDUFC1	0.417512	0.0604221	5.00932e-12	-0.899601	0.0392946	2.18036e-114
cg23144115	5	141487598	NDFIP1	7.8531	0.329231	7.38226e-124	-7.51484	0.328557	3.5196e-114
cg14193956	1	10883286	NA	0.602822	0.0504066	7.71081e-33	-0.870844	0.0380806	3.83263e-114
cg09487449	19	47983663	KPTN	1.29326	0.0916693	5.85157e-45	-1.89878	0.0830375	4.00027e-114
cg04229059	16	58718971	SLC38A7	-5.29841	0.218712	1.2329e-127	-4.75604	0.208009	4.17379e-114
cg13586457	15	42186830	SPTBN5	-0.185679	0.0693615	0.00743553	-0.946696	0.0414046	4.1802e-114
cg01919842	11	96076915	MAML2	-1.53363	0.0849519	3.17512e-72	-1.76442	0.0771738	4.32671e-114
cg06549479	17	36885900	CISD3;MLLT6	0.557531	0.0483692	1.23714e-30	-0.93007	0.040682	4.4251e-114
cg15504461	3	147140880	NA	-3.67854	0.212111	7.7162e-67	-4.78028	0.209139	4.953e-114
cg13774994	4	85517755	CDS1	0.262359	0.0559518	2.76497e-06	-1.05773	0.04632	7.99352e-114
cg11210160	11	69469626	NA	3.35911	0.147828	9.65576e-113	-3.39412	0.148788	1.35185e-113
cg11745705	11	1848552	NA	2.15649	0.0929995	2.95034e-117	-1.9615	0.0859933	1.40664e-113
cg16926102	10	23489850	NA	-3.6838	0.159232	9.83264e-117	-3.74254	0.164086	1.45418e-113
cg09879794	7	128432231	CCDC136;CCDC136	4.29972	0.184643	3.18007e-118	-4.15045	0.18209	2.03327e-113
cg09887059	12	113916664	NA	-4.14375	0.18996	3.65727e-104	-3.72193	0.16332	2.23072e-113
cg25527554	20	36515553	NA	-3.21156	0.161503	4.54041e-87	-3.45963	0.151812	2.24311e-113
cg03446636	1	63784592	NA	0.141972	0.0410204	0.000539404	-0.922627	0.0404907	2.38755e-113
cg04101060	5	134364968	PITX1	1.30522	0.0701801	1.69083e-76	-1.41784	0.0622242	2.39357e-113
cg08118908	16	15787920	NDE1;NDE1	9.92237	0.429818	3.01057e-116	-9.85034	0.432436	2.81586e-113
cg13944099	19	40723232	TTC9B	-3.07898	0.136587	5.20904e-111	-3.17717	0.139615	4.58923e-113
cg26296488	4	9783192	DRD5	-3.87335	0.168287	1.40701e-115	-3.52984	0.155226	6.64372e-113
cg21825075	21	40034422	ERG;ERG;ERG;ERG;ERG	5.65183	0.229537	1.00733e-131	-5.14999	0.226506	7.16259e-113
cg01499465	16	28858342	TUFM;SH2B1	-0.417489	0.0661451	2.82307e-10	-1.39836	0.0615338	9.26371e-113
cg05678654	5	175322462	NA	0.263203	0.046457	1.48791e-08	-0.938999	0.0413228	9.57512e-113
cg15766596	12	6666141	IFFO1;IFFO1;IFFO1;IFFO1;NOP2;NOP2;NOP2;NOP2;NOP2	1.67559	0.0664143	4.39447e-138	-1.35123	0.0594758	1.0563e-112
cg06425868	20	44463228	SNX21;SNX21;SNX21;SNX21	2.65293	0.12112	5.40932e-105	-2.71559	0.119541	1.11086e-112
cg01201215	5	151137430	ATOX1	1.93524	0.0790775	3.58528e-130	-1.54241	0.0679134	1.24935e-112
cg07368857	3	71276336	FOXP1;FOXP1	-0.604883	0.0674416	3.27604e-19	-1.0933	0.0481422	1.29479e-112
cg26866362	9	132465153	PRRX2	0.763311	0.0665595	2.42384e-30	-1.32785	0.0585244	2.06339e-112
cg27232629	20	30210920	NA	4.96262	0.190765	1.58024e-146	-4.27186	0.188327	2.33806e-112
cg23169957	20	13976106	MACROD2	-5.2244	0.237452	6.54735e-106	-4.74737	0.2093	2.3908e-112
cg04021697	1	3567303	WDR8	-5.93373	0.258551	6.21127e-115	-5.50762	0.242997	3.46133e-112
cg18488855	14	27066634	NOVA1;NOVA1;NOVA1	-6.3475	0.287957	2.69431e-106	-6.46613	0.285325	3.70473e-112
cg16366355	22	46459327	NA	4.34185	0.171482	4.83206e-139	-3.90466	0.172392	4.87867e-112
cg23863450	5	32917061	NA	-1.0481	0.0639068	5.10124e-60	-1.25167	0.0552736	5.43504e-112
cg18385050	18	53069251	TCF4;TCF4;TCF4;TCF4;TCF4;TCF4;TCF4;TCF4;TCF4;TCF4;TCF4	0.691457	0.0421345	4.31892e-60	-0.881529	0.038929	5.48442e-112
cg17790928	7	1277790	NA	-4.95261	0.224204	9.88157e-107	-5.24421	0.231666	6.48903e-112
cg27007872	13	52974336	THSD1;THSD1	3.0236	0.118765	1.59138e-140	-2.64848	0.117004	6.66997e-112
cg21454418	4	77167454	FAM47E	1.61651	0.0929107	2.95147e-67	-2.13949	0.0945454	7.68045e-112
cg21544633	11	12494428	PARVA	-3.13622	0.141453	1.69062e-107	-3.12957	0.138305	7.88455e-112
cg21234506	15	80263132	BCL2A1;BCL2A1	-0.595841	0.0656113	1.17899e-19	-0.881875	0.0389844	9.17197e-112
cg21865845	3	79815848	ROBO1	-2.85185	0.155133	8.46188e-75	-3.36553	0.148779	9.21139e-112
cg25861699	6	10882050	GCM2;GCM2	-5.90127	0.289328	1.87543e-91	-6.5991	0.29181	1.0669e-111
cg17225020	10	73572052	CDH23;CDH23;CDH23;CDH23;CDH23	-3.03726	0.152579	3.02617e-87	-3.48126	0.153965	1.15743e-111
cg04331189	2	160142303	WDSUB1;WDSUB1;WDSUB1	5.54019	0.227031	1.87911e-129	-5.19715	0.229873	1.20785e-111
cg17389432	8	41183509	NA	1.27029	0.0734771	1.94801e-66	-1.54082	0.0681524	1.21412e-111
cg23879255	16	57975089	CNGB1;CNGB1	1.77999	0.0569818	9.85849e-209	-1.14687	0.0507659	1.77209e-111
cg04597433	4	9783206	DRD5	-5.11519	0.220489	2.2959e-117	-4.65454	0.206121	2.19598e-111
cg02457328	12	103355190	NA	-6.63224	0.304774	1.12173e-103	-6.94541	0.307604	2.32372e-111
cg02320507	8	67202892	NA	5.03172	0.211793	6.67358e-123	-4.80238	0.212725	2.51135e-111
cg04652605	9	37650033	FRMPD1	1.41489	0.0674729	1.69776e-96	-1.55844	0.0690535	2.92131e-111
cg18780412	3	179755086	PEX5L	-6.36612	0.282574	6.97283e-111	-6.34358	0.281163	3.38763e-111
cg03316614	19	47842533	C5AR2;C5AR2;C5AR2	1.95233	0.099684	1.52516e-84	-2.12296	0.0941097	3.66343e-111
cg09152089	1	24469564	IL22RA1	2.80744	0.139835	1.06703e-88	-3.2101	0.142388	4.93877e-111
cg11535178	8	141501811	NA	3.81797	0.119025	1.11355e-219	-2.62805	0.116593	5.4457e-111
cg04224064	14	36992233	NA	-2.72796	0.134224	7.97549e-91	-2.82616	0.125387	5.53806e-111
cg07786928	18	12237044	NA	-1.6313	0.0769612	1.58497e-98	-1.70268	0.0755433	5.5847e-111
cg18935453	11	68167030	LRP5	5.05007	0.194547	6.46451e-146	-4.31273	0.191408	6.58822e-111
cg26748295	3	114010259	NA	-1.01177	0.0655104	1.79188e-53	-1.33987	0.0594721	6.93442e-111
cg01695994	17	80246403	NA	2.27011	0.0746214	2.4555e-198	-1.65267	0.0733578	7.00069e-111
cg27478579	2	55497012	MTIF2;MTIF2	0.158659	0.0531938	0.00286143	-1.06513	0.0473245	1.13168e-110
cg23448998	17	17110353	PLD6	2.58802	0.108805	3.46937e-123	-2.40973	0.107074	1.17393e-110
cg07426960	11	69469290	NA	2.14837	0.0753918	8.62651e-175	-1.59196	0.0707694	1.46966e-110
cg12609247	7	130611417	NA	1.54656	0.0709757	6.08356e-104	-1.28195	0.0570015	1.65017e-110
cg07497941	11	1258546	MUC5B	7.57026	0.325743	9.16663e-118	-7.31009	0.325196	2.09066e-110
cg21123833	5	138180774	CTNNA1;CTNNA1;CTNNA1;CTNNA1	7.00667	0.290091	6.70107e-127	-6.49477	0.288983	2.30444e-110
cg08405119	4	53728999	RASL11B	-4.65713	0.209122	2.0044e-108	-4.76631	0.212097	2.42054e-110
cg17791651	1	38513489	POU3F1	-0.863651	0.0749086	1.19772e-30	-1.53316	0.068226	2.44922e-110
cg10835212	14	105864312	PACS2;PACS2;PACS2;TEX22	0.447963	0.0446303	1.20466e-23	-0.960581	0.0427663	3.08936e-110
cg06424065	4	6247640	NA	-2.51243	0.12242	1.48388e-92	-2.4387	0.108597	3.42687e-110
cg00745389	7	32467435	NA	-7.62613	0.418493	1.52489e-73	-9.4655	0.421665	4.12892e-110
cg05159830	11	69469403	NA	0.266737	0.0441926	1.61254e-09	-0.882071	0.039298	4.3354e-110
cg14103343	19	49220223	MAMSTR;MAMSTR	-6.00564	0.273038	7.49445e-106	-6.05723	0.269907	4.71596e-110
cg25911968	2	69085916	NA	4.93365	0.203886	2.34708e-127	-4.48889	0.200025	4.73778e-110
cg21650243	2	239330171	NA	4.13406	0.162619	3.93225e-140	-3.62749	0.161658	4.99252e-110
cg23181159	6	17600158	FAM8A1	3.51472	0.1493	9.64318e-121	-3.2546	0.145143	7.0768e-110
cg19977966	12	54332695	HOXC13	-5.09	0.242129	5.82555e-97	-5.45251	0.243261	8.63531e-110
cg06596877	6	30659513	NRM;NRM;NRM;NRM;NRM;NRM;NRM;NRM	1.83013	0.110811	7.79974e-61	-2.30174	0.102826	1.63856e-109
cg12623640	20	30552396	NA	2.35746	0.116698	9.11201e-90	-2.72634	0.121835	1.93007e-109
cg10870160	17	17695459	RAI1	1.95072	0.067259	7.44279e-181	-1.42134	0.0635344	2.20694e-109
cg00640314	8	67835853	SNORD87;SNHG6	2.86042	0.112768	1.56441e-139	-2.25233	0.100753	3.15646e-109
cg24143374	1	3824378	LOC100133612	5.1727	0.231653	5.47755e-109	-5.17869	0.23175	3.82232e-109
cg22443293	21	47741461	C21orf58;C21orf58;C21orf58;C21orf58	3.83192	0.122624	6.97073e-209	-2.71514	0.121578	5.13118e-109
cg23508931	4	2438227	CFAP99	1.15583	0.0626547	2.63583e-75	-1.32351	0.0592697	5.3863e-109
cg24334174	1	22141341	LDLRAD2	4.88534	0.217363	2.25667e-110	-4.76231	0.213269	5.41239e-109
cg13606376	19	50741207	MYH14;MYH14;MYH14	0.184689	0.042614	1.472e-05	-0.87792	0.0393176	5.54931e-109
cg19351603	19	45943663	NA	1.0964	0.0633776	1.60828e-66	-1.09981	0.0492652	6.1508e-109
cg03074925	6	10425625	NA	-5.67333	0.311749	2.36435e-73	-7.01926	0.314457	6.47347e-109
cg08621843	2	128180488	PROC	-5.90523	0.294821	2.68204e-88	-6.59914	0.295655	6.68696e-109
cg15179400	1	15670452	FHAD1	2.86393	0.106355	1.16822e-156	-2.28446	0.10237	7.39624e-109
cg20337696	20	44465613	SNX21;SNX21;SNX21;SNX21	6.30315	0.23554	8.91152e-155	-5.221	0.234145	1.08505e-108
cg26725076	12	132569963	EP400NL	-2.45794	0.168615	7.28422e-48	-3.66852	0.164523	1.08931e-108
cg13554921	2	85580804	ELMOD3;ELMOD3;ELMOD3;ELMOD3;RETSAT	3.75948	0.149339	1.6888e-137	-3.25797	0.146112	1.09222e-108
cg19589131	1	39876059	KIAA0754;MACF1;MACF1	6.05593	0.260236	4.55314e-118	-5.8168	0.261031	1.47757e-108
cg04079353	8	28350783	FZD3;FZD3	4.64324	0.203957	3.75386e-113	-4.48019	0.201057	1.50292e-108
cg05186879	3	50650322	MAPKAPK3;CISH;CISH	-0.026264	0.0620899	0.672301	-1.25499	0.0563231	1.53983e-108
cg22939533	17	34123171	MMP28;MMP28;MMP28;MMP28	0.903147	0.0567167	1.04307e-56	-1.21511	0.0545435	1.68969e-108
cg22660299	17	46668715	LOC404266;HOXB5;LOC404266;LOC404266;LOC404266	6.1329	0.256733	3.25278e-124	-5.69776	0.255797	1.81243e-108
cg01830450	15	68572302	FEM1B	2.35786	0.0937936	3.99733e-137	-2.03839	0.0915281	1.97177e-108
cg12211691	1	32211779	ADGRB2;ADGRB2	1.02505	0.0655376	8.72868e-55	-1.01325	0.0455045	2.13219e-108
cg16990168	1	119526060	TBX15	-4.51178	0.199594	1.31755e-111	-4.43124	0.199181	3.27937e-108
cg07582655	10	134801775	NA	3.49368	0.13075	2.51029e-154	-2.86414	0.128756	3.46126e-108
cg24630963	18	29597905	RNF125	0.388197	0.0419779	2.54189e-20	-0.8844	0.039768	3.91986e-108
cg15291289	1	16103468	FBLIM1;FBLIM1	3.29358	0.148768	3.41244e-107	-3.30147	0.148482	4.30101e-108
cg17888554	17	41833324	SOST	-0.0587015	0.0419562	0.161795	-0.92881	0.0417756	4.43525e-108
cg10185953	5	139048784	CXXC5	4.23531	0.161666	1.54387e-148	-3.38081	0.152078	4.69375e-108
cg03823387	11	45354847	NA	3.03812	0.147157	1.25633e-93	-3.20421	0.144172	5.31286e-108
cg02063488	2	73496909	FBXO41	0.102964	0.0551538	0.0619378	-1.00553	0.0452445	5.39957e-108
cg17335258	2	113482768	NA	0.326474	0.0573657	1.28155e-08	-1.10329	0.0496466	5.57173e-108
cg06770677	7	128827942	SMO	-2.30676	0.116619	3.51919e-86	-2.54883	0.114724	6.29831e-108
cg17953764	4	48492845	ZAR1	-0.518993	0.0934131	2.80051e-08	-1.58762	0.0714654	6.55753e-108
cg02878869	22	23605797	FBXW4P1;BCR;BCR	3.84488	0.184957	6.98438e-95	-3.9294	0.176926	7.46734e-108
cg17101296	8	145925708	NA	-3.95774	0.215438	1.0625e-74	-4.66785	0.210263	9.11626e-108
cg00347607	22	29986708	NA	2.73848	0.134638	5.84116e-91	-2.96684	0.133643	9.16742e-108
cg08090640	17	41159289	IFI35	-3.44431	0.150647	4.27595e-114	-2.93691	0.132361	1.16811e-107
cg24905268	14	36983115	SFTA3	-7.71609	0.359192	4.1031e-101	-8.14314	0.367014	1.19579e-107
cg24684432	16	84627947	COTL1	-8.89399	0.343503	3.39109e-145	-7.54115	0.340274	2.07841e-107
cg05866990	11	34592252	NA	-2.33921	0.0885224	4.84075e-151	-1.76541	0.0796859	2.43796e-107
cg25711779	2	56149825	EFEMP1;EFEMP1;EFEMP1	-5.58446	0.242031	3.91408e-116	-5.44652	0.245874	2.59836e-107
cg05646117	10	127569567	DHX32;DHX32	1.87391	0.0785779	8.28997e-124	-1.72126	0.0777129	2.75521e-107
cg08023886	8	93108104	RUNX1T1;RUNX1T1;RUNX1T1;RUNX1T1;RUNX1T1;RUNX1T1;RUNX1T1;RUNX1T1;RUNX1T1;RUNX1T1;RUNX1T1;RUNX1T1;RUNX1T1	-0.0179816	0.0601204	0.764872	-1.148	0.0518378	2.9361e-107
cg07742396	1	27853060	NA	-1.83519	0.142084	5.34545e-38	-3.16268	0.142837	3.21554e-107
cg03202472	7	1297013	NA	1.17539	0.0718148	8.77134e-60	-1.53342	0.069255	3.22145e-107
cg13883576	12	13152467	HEBP1;HTR7P	4.25131	0.178901	5.83586e-123	-3.95039	0.178545	4.57495e-107
cg19406106	19	13045039	FARSA	3.61626	0.158492	1.213e-113	-3.52224	0.159284	5.99534e-107
cg22234080	22	29876942	NEFH	-5.95251	0.319865	1.37642e-76	-7.21406	0.326306	6.62911e-107
cg15338967	13	49175326	NA	3.16813	0.087814	2.18529e-275	-1.87244	0.0846969	6.73252e-107
cg02781708	11	1848691	NA	1.78179	0.078417	9.91258e-113	-1.63727	0.0740633	6.91452e-107
cg01002330	1	151828903	NA	6.66573	0.262249	4.37178e-140	-5.74965	0.260095	6.96501e-107
cg16085531	16	54322938	NA	-6.72856	0.316294	3.21795e-99	-7.08678	0.320756	9.02127e-107
cg15415462	14	90092049	NA	4.65902	0.193557	4.65989e-126	-4.41425	0.199803	9.22617e-107
cg10315718	1	59220251	NA	7.4175	0.313456	5.83655e-122	-6.83755	0.309499	9.3553e-107
cg06713766	17	19267092	B9D1;B9D1;B9D1	1.08653	0.0832109	8.59085e-39	-1.76554	0.0799229	9.71255e-107
cg27648405	17	6922960	MIR497HG	5.57359	0.243525	2.52817e-114	-5.23249	0.236911	1.06577e-106
cg05107036	8	141663760	NA	1.67971	0.0614742	3.80232e-161	-1.3433	0.0608214	1.072e-106
cg18405341	22	39918625	ATF4;ATF4	-2.05459	0.124939	2.48575e-60	-2.69038	0.12184	1.18763e-106
cg11423183	9	98145591	NA	2.90265	0.0925401	2.14918e-210	-2.01189	0.0911144	1.19719e-106
cg01235820	20	642782	SCRT2	1.45864	0.0765724	3.99848e-80	-1.37546	0.0623003	1.27882e-106
cg12584394	19	2016427	BTBD2	5.21073	0.22258	1.90744e-119	-4.89115	0.221548	1.29691e-106
cg08084219	16	3996374	NA	3.06909	0.144808	1.65701e-98	-3.16717	0.143467	1.33152e-106
cg22995692	5	141263164	NA	-4.15185	0.215672	8.98684e-82	-4.86055	0.220284	1.68718e-106
cg19642877	11	2168625	IGF2AS;INS-IGF2;INS-IGF2;IGF2;IGF2AS	-1.10464	0.0716004	2.30869e-53	-1.60134	0.072586	1.82893e-106
cg26290632	8	91094847	CALB1	-2.69585	0.252214	1.3773e-26	-5.64575	0.255963	2.00798e-106
cg12816287	5	145789194	NA	6.3615	0.274675	5.56479e-117	-6.01856	0.27302	2.62595e-106
cg06898830	1	86861147	ODF2L;ODF2L	3.09256	0.117453	5.3926e-150	-2.56057	0.116169	2.77586e-106
cg05013490	3	40547118	ZNF620;ZNF620;ZNF620	0.399706	0.0424633	5.38146e-21	-0.88381	0.0400998	2.87161e-106
cg10621441	11	45354409	NA	0.380361	0.0420361	1.59295e-19	-0.9007	0.0408738	3.1377e-106
cg21784383	1	217311172	ESRRG	-6.3506	0.304927	3.17484e-95	-6.4792	0.294044	3.23115e-106
cg05446322	13	36053408	MIR548F5;NBEA	-2.59641	0.151137	1.2473e-65	-3.29079	0.149353	3.30854e-106
cg03633982	13	61329589	NA	0.197085	0.0532069	0.000212748	-1.00266	0.045508	3.3889e-106
cg12516875	22	46463543	NA	2.90525	0.0927201	5.73097e-210	-1.89737	0.0861204	3.45792e-106
cg08685426	15	86273484	AKAP13;AKAP13;AKAP13	-2.02819	0.114689	2.10088e-69	-2.22784	0.10114	3.7975e-106
cg09746494	4	147568715	NA	-6.99802	0.329968	1.23979e-98	-7.60664	0.345397	4.16921e-106
cg17813208	18	77138977	NA	-5.21017	0.248894	3.58689e-96	-5.53638	0.251401	4.23842e-106
cg13823169	9	139776893	NA	-2.30139	0.122677	8.66912e-78	-2.5182	0.114374	4.716e-106
cg07109801	3	49057661	MIR425;DALRD3;NDUFAF3;NDUFAF3;NDUFAF3;NDUFAF3	0.440392	0.0399424	3.52628e-28	-0.917464	0.0416752	4.98115e-106
cg19728051	1	31328091	NA	2.12804	0.0871553	1.35466e-129	-1.92735	0.0875584	5.25402e-106
cg02029665	22	46441799	LOC100271722	4.23488	0.167996	7.34989e-138	-3.72722	0.169415	6.73549e-106
cg24168221	20	23587099	CST9	-3.39908	0.156635	4.0554e-103	-3.26327	0.148342	7.07855e-106
cg15461193	2	134425080	NA	-1.31599	0.147008	3.82493e-19	-2.78317	0.126597	9.51882e-106
cg10943359	4	165304531	MARCH1	-5.42767	0.280102	8.10486e-83	-5.82866	0.265129	9.57029e-106
cg14243481	11	7272867	SYT9	-5.66461	0.281966	8.27068e-89	-6.1558	0.280016	9.66752e-106
cg04144218	7	69559531	AUTS2;AUTS2;AUTS2	5.91466	0.22948	6.42255e-144	-4.96482	0.225916	1.13278e-105
cg18216572	22	36278607	RBFOX2;RBFOX2	4.96927	0.213108	1.56291e-118	-4.65508	0.211834	1.16281e-105
cg03308652	3	62354991	NA	-2.48616	0.161228	2.59733e-53	-3.42878	0.156038	1.19128e-105
cg24730157	1	984428	AGRN	6.85187	0.303084	1.24979e-111	-6.65291	0.302769	1.20336e-105
cg26755111	11	68815586	TPCN2	-4.81009	0.22895	7.52276e-97	-4.89586	0.223021	1.8925e-105
cg15600935	7	101556684	CUX1;CUX1;CUX1	9.93375	0.455511	4.14795e-104	-10.0154	0.456308	2.04349e-105
cg19620724	6	50810852	TFAP2B	-7.67213	0.364346	2.80688e-97	-8.13469	0.370626	2.05801e-105
cg14393148	15	68797183	NA	-2.36831	0.126104	5.90579e-78	-2.70086	0.123059	2.09715e-105
cg05131526	15	91447195	MAN2A2	0.289971	0.047391	9.62712e-10	-0.911164	0.0415165	2.12489e-105
cg20004827	10	135026878	KNDC1	-1.85614	0.122924	3.30585e-51	-2.68394	0.122335	2.50917e-105
cg11136341	8	142289745	NA	3.1537	0.128407	4.47356e-131	-2.89545	0.132003	2.76431e-105
cg03982376	6	149806659	ZC3H12D	-2.18362	0.113428	8.92466e-82	-2.3089	0.10527	2.85872e-105
cg18005867	4	206232	ZNF876P	-1.60485	0.0779654	4.33408e-93	-1.72124	0.0784897	3.09486e-105
cg14473924	3	73674170	PDZRN3	-3.68144	0.194418	3.32829e-79	-3.89271	0.177613	4.06308e-105
cg07545858	16	88482626	NA	4.10875	0.185407	2.13432e-107	-4.04218	0.184442	4.15484e-105
cg02798899	12	125028166	NA	2.41229	0.0996085	1.47926e-127	-2.16221	0.0986658	4.2629e-105
cg07591450	1	35332485	DLGAP3	0.765462	0.0587853	1.37491e-38	-1.24191	0.0566844	4.77197e-105
cg19789589	8	22408562	SORBS3	-3.17825	0.14968	7.30752e-99	-3.26365	0.149036	6.02472e-105
cg16357969	4	3646912	NA	0.626272	0.051728	1.30402e-33	-1.06122	0.0484618	6.05683e-105
cg10436410	7	114561988	MDFIC;MDFIC;MDFIC	2.90299	0.136174	1.25808e-99	-2.8781	0.131465	6.82167e-105
cg25167451	20	36948648	BPI	-0.0838419	0.0398559	0.0354246	-0.879486	0.040174	6.91245e-105
cg02568282	1	229292312	NA	6.19975	0.259977	8.39058e-124	-5.66079	0.258607	7.2668e-105
cg22015283	19	30272887	NA	-3.46169	0.181931	5.98717e-80	-3.84503	0.175667	7.49381e-105
cg15502465	1	45250440	BEST4	-4.27088	0.192987	4.11716e-107	-4.24202	0.193916	9.78982e-105
cg03663161	20	3146605	LZTS3	1.82809	0.0739252	7.95123e-133	-1.51018	0.069035	9.79058e-105
cg01859363	19	4745293	NA	-0.451844	0.0468189	5.49893e-22	-0.954179	0.0436513	1.39206e-104
cg20625138	1	7913667	UTS2;UTS2	4.25058	0.178043	4.5348e-124	-3.86933	0.177047	1.5258e-104
cg00565688	1	3568212	TP73	-4.69742	0.236378	5.83657e-87	-4.73351	0.216593	1.54059e-104
cg12523526	5	2756005	NA	-8.55937	0.393987	2.41998e-103	-8.54585	0.39115	1.76599e-104
cg14288049	9	128512035	PBX3;PBX3;PBX3;PBX3	6.58843	0.287049	5.90378e-115	-6.23836	0.285644	2.11174e-104
cg25897426	1	218731305	MIR548F3	3.23145	0.127221	6.67989e-140	-2.81619	0.12896	2.19728e-104
cg21179088	7	54612333	VSTM2A	-4.45375	0.205168	3.48001e-103	-4.50195	0.206173	2.29164e-104
cg13257618	3	187467946	NA	1.07628	0.0660423	2.72808e-59	-1.37179	0.0628246	2.32034e-104
cg13940723	7	37238272	ELMO1;ELMO1;ELMO1	2.95416	0.0890081	1.34921e-234	-1.8367	0.0841323	2.5335e-104
cg17531288	2	11482819	ROCK2	-1.27887	0.0768871	1.14077e-61	-1.54328	0.070693	2.55121e-104
cg01510388	8	65711658	CYP7B1	-0.983689	0.0653113	5.86836e-51	-1.38792	0.0635955	2.93312e-104
cg00526275	12	118811551	TAOK3	3.62849	0.121307	5.78402e-192	-2.62573	0.120337	3.2214e-104
cg20344388	21	46829943	COL18A1	6.30967	0.262869	2.25046e-125	-5.73805	0.263041	3.62357e-104
cg04894619	3	179754615	PEX5L	-6.54897	0.331521	5.81344e-86	-7.18344	0.329303	3.64003e-104
cg25727977	15	61133570	RORA	2.10354	0.12107	4.45253e-67	-2.33379	0.106992	3.74637e-104
cg20717459	17	66347800	ARSG;ARSG	2.37187	0.100504	2.53251e-121	-2.14595	0.098414	4.38871e-104
cg03443331	2	97302668	KIAA1310;KIAA1310	-0.749121	0.0578479	3.4673e-38	-1.10625	0.050749	5.07851e-104
cg09099868	10	22622793	NA	-0.682907	0.144575	2.33489e-06	-3.03608	0.139342	6.25515e-104
cg08088297	5	113391656	NA	-7.07182	0.325099	1.33988e-103	-6.99801	0.321276	7.21807e-104
cg06611455	9	85881935	FRMD3;FRMD3;FRMD3;FRMD3;FRMD3	6.075	0.260496	1.46437e-118	-5.65109	0.259481	7.7757e-104
cg13098071	1	156370496	NA	6.6742	0.296826	1.82611e-110	-6.45445	0.296388	8.01234e-104
cg01844642	3	51989764	GPR62	-1.08123	0.118303	6.92069e-20	-2.61946	0.120305	8.64079e-104
cg13436677	9	112086069	NA	-0.957128	0.0633318	2.7197e-51	-1.03674	0.0476156	8.69843e-104
cg14342334	1	19644002	PQLC2;PQLC2;PQLC2;PQLC2;PQLC2	0.389513	0.0398363	1.59221e-22	-0.87794	0.0403234	8.82003e-104
cg22220502	12	80080828	PAWR	2.88602	0.121068	1.04082e-123	-2.49422	0.114564	9.02311e-104
cg08749465	1	35325713	SMIM12;SMIM12;SMIM12	-1.26715	0.0736414	7.77251e-66	-1.47262	0.0676428	9.18639e-104
cg25486757	3	73674074	PDZRN3	-8.33579	0.382162	3.78776e-104	-8.005	0.367705	9.26627e-104
cg21758140	2	161083993	NA	-3.9667	0.190932	8.98822e-95	-4.19054	0.192623	1.27406e-103
cg02746381	2	14772963	FAM84A;FAM84A	-6.97369	0.310198	1.98411e-110	-6.17871	0.284049	1.35469e-103
cg11142333	1	173840261	ZBTB37;ZBTB37	-0.3383	0.060721	2.56288e-08	-0.890001	0.0409161	1.36737e-103
cg05997984	8	26525296	NA	4.28055	0.184997	9.05638e-117	-4.01455	0.18457	1.39772e-103
cg00621508	6	25926094	SLC17A2;SLC17A2;SLC17A2;SLC17A2;SLC17A2;SLC17A2	4.49881	0.182031	1.12177e-132	-3.9843	0.183251	1.67538e-103
cg23005227	3	50645426	CISH;CISH	1.17209	0.0644906	3.62422e-73	-1.25138	0.0575582	1.71924e-103
cg19773510	22	31257528	OSBP2;OSBP2;OSBP2;OSBP2;OSBP2	1.0838	0.0462852	1.69687e-119	-0.809627	0.0372477	1.90406e-103
cg20273725	5	141123108	NA	-5.28618	0.287767	1.08205e-74	-6.49895	0.299043	2.06099e-103
cg09005171	1	6552140	PLEKHG5;PLEKHG5;PLEKHG5;PLEKHG5;PLEKHG5	-0.848364	0.0979965	5.23612e-18	-2.03379	0.0936292	2.59055e-103
cg08782592	18	3424673	TGIF1;TGIF1	-2.54411	0.12624	2.3728e-89	-2.71359	0.124942	2.76179e-103
cg05843848	9	140125252	SLC34A3;SLC34A3;SLC34A3;SLC34A3;SLC34A3	0.832738	0.0759266	6.67941e-28	-1.43799	0.0662168	2.90191e-103
cg25781627	1	164532029	PBX1;PBX1;PBX1	5.2132	0.214278	1.07257e-128	-4.60566	0.212135	3.25675e-103
cg00020991	4	169930429	CBR4	1.46752	0.0839938	8.37377e-68	-1.59802	0.0736154	3.49284e-103
cg23235832	1	109747126	KIAA1324	2.63163	0.120256	8.26003e-105	-2.5755	0.118675	3.9328e-103
cg03819692	16	89225639	C16orf81	4.53207	0.208271	1.13936e-103	-4.49493	0.207184	4.53106e-103
cg05163057	19	2329403	SPPL2B;SPPL2B;LSM7	-2.26409	0.120693	8.78619e-78	-2.62208	0.120864	4.61772e-103
cg08006845	19	40723403	TTC9B	-5.39917	0.250285	6.14576e-102	-5.63514	0.259765	4.74277e-103
cg01363514	11	13483639	BTBD10;BTBD10	1.64345	0.0771175	1.46329e-99	-1.33657	0.061615	4.84212e-103
cg18235050	12	126676048	NA	-4.65469	0.207951	1.68282e-109	-4.09844	0.189017	5.9029e-103
cg03835785	1	160158807	CASQ1	-3.02715	0.13646	1.30694e-107	-2.88368	0.132997	5.98775e-103
cg11339839	17	77901129	NA	0.0322838	0.0657255	0.623297	-0.996845	0.045982	6.40992e-103
cg14673729	19	1520540	NA	-0.0956728	0.0412514	0.0203919	-0.870202	0.0401435	6.65718e-103
cg27401724	17	43213629	ACBD4;ACBD4;ACBD4;ACBD4;ACBD4	-1.00086	0.0604301	3.64606e-61	-0.923152	0.0425909	7.00104e-103
cg07851675	5	2755540	NA	-4.65449	0.252981	6.41221e-75	-5.37851	0.248148	7.04136e-103
cg20664247	1	2345475	PEX10;PEX10	2.72782	0.136261	3.31136e-88	-2.76409	0.127536	7.28061e-103
cg22080189	3	98481784	ST3GAL6;ST3GAL6;ST3GAL6;ST3GAL6;ST3GAL6;ST3GAL6	1.33639	0.063175	3.83054e-98	-1.28342	0.0592308	8.08535e-103
cg25474372	6	28762125	NA	-6.53588	0.313547	2.18224e-95	-6.85592	0.316433	8.40142e-103
cg25557432	20	13976117	MACROD2	-5.78816	0.254312	4.26123e-113	-5.0191	0.231715	9.46171e-103
cg15422685	3	62356774	FEZF2	-3.81866	0.184203	2.23219e-94	-4.05192	0.187209	1.34891e-102
cg05274172	2	120980565	TMEM185B;TMEM185B	0.829737	0.048472	3.52198e-65	-0.829335	0.0383187	1.37153e-102
cg22315447	22	42475020	FAM109B;SMDT1	2.56602	0.106055	2.516e-127	-2.23959	0.103495	1.48116e-102
cg25431820	17	39949258	NA	7.1778	0.307071	4.2838e-119	-6.57418	0.30381	1.49234e-102
cg10124993	14	105478712	CDCA4;CDCA4	1.70352	0.0736463	1.06973e-116	-1.46032	0.0675269	1.97817e-102
cg25434174	12	85306727	SLC6A15;SLC6A15;SLC6A15	-6.51945	0.318562	4.73462e-92	-6.64839	0.307444	2.0229e-102
cg08023265	1	31158138	NA	-4.05219	0.245735	1.18733e-60	-5.44152	0.251696	2.2601e-102
cg01776172	6	51481908	PKHD1	1.54932	0.0839854	2.63813e-75	-1.42466	0.0659183	2.61375e-102
cg20260841	4	56420110	NA	2.0623	0.0937169	6.0497e-106	-2.05436	0.0950561	2.64089e-102
cg17794604	11	111789615	C11orf52;C11orf52;HSPB2-C11orf52	2.37816	0.124732	2.90419e-80	-2.59248	0.119969	2.78926e-102
cg05168015	5	171880461	SH3PXD2B	2.1585	0.105561	6.70938e-92	-2.13085	0.098693	4.15253e-102
cg09451789	22	44748190	NA	-0.422493	0.0660466	1.62426e-10	-1.35901	0.0629491	4.29083e-102
cg15474796	4	186558617	SORBS2;SORBS2;SORBS2;SORBS2;SORBS2;SORBS2;SORBS2;SORBS2;SORBS2	3.19936	0.145541	9.92781e-106	-3.197	0.148095	4.4451e-102
cg18945110	4	78619433	NA	4.30356	0.179997	2.00313e-124	-3.79616	0.175864	4.60057e-102
cg26578682	5	2750163	IRX2;IRX2	-4.39579	0.262807	2.45256e-62	-5.72757	0.265349	4.67288e-102
cg27337902	2	175581955	NA	0.124419	0.0475427	0.00887808	-0.838389	0.0388582	5.7043e-102
cg12814335	17	1466713	PITPNA	3.33948	0.135617	9.72177e-132	-2.92618	0.135648	6.17304e-102
cg22443762	1	197890608	LHX9;LHX9	-4.2258	0.198913	5.83452e-99	-4.36623	0.202458	6.96724e-102
cg14963553	2	159610372	NA	-1.18797	0.0718539	5.87759e-61	-1.48673	0.0689648	8.30583e-102
cg26201316	11	1848006	NA	1.49286	0.0784567	5.95556e-80	-1.52239	0.0706278	8.77141e-102
cg03099780	13	97864475	NA	2.06518	0.106103	1.55819e-83	-2.25831	0.104772	8.87719e-102
cg16162970	14	105779952	PACS2;PACS2	-0.382487	0.118367	0.0012342	-1.37878	0.0639825	9.91803e-102
cg07813249	4	46392253	GABRA2;GABRA2	-7.2165	0.327961	6.2438e-106	-6.89376	0.319943	1.04589e-101
cg17333042	10	102822201	KAZALD1	-4.93838	0.258565	1.56236e-80	-5.63766	0.261677	1.10154e-101
cg05527113	15	65204428	ANKDD1A	-0.987649	0.0585794	2.66774e-63	-1.27434	0.0591569	1.16563e-101
cg10542584	3	62356223	FEZF2	-6.40307	0.343314	6.45339e-77	-7.54252	0.350155	1.19454e-101
cg05470502	1	200011976	NR5A2;NR5A2	-7.73966	0.414963	6.37086e-77	-8.94104	0.415265	1.4616e-101
cg07481398	6	149806652	ZC3H12D	-2.55233	0.136377	1.97483e-77	-2.81591	0.130796	1.52035e-101
cg11280858	12	322214	SLC6A12;SLC6A12;SLC6A12	0.24357	0.0448681	5.75323e-08	-0.887923	0.0412444	1.54289e-101
cg12264626	8	86350381	CA3	-5.48785	0.243464	5.39675e-111	-5.25354	0.244037	1.56629e-101
cg05650552	6	31765200	VARS;LSM2	7.41858	0.338612	4.81475e-105	-7.24399	0.336609	1.82118e-101
cg12589308	19	1811438	ATP8B3	10.7711	0.485844	1.75232e-107	-10.3871	0.483099	2.74585e-101
cg08278167	1	50641617	ELAVL4;ELAVL4;ELAVL4;ELAVL4;ELAVL4;ELAVL4	1.26273	0.0751456	6.79854e-63	-1.48503	0.0690791	2.9516e-101
cg04061117	3	9594385	LHFPL4	-2.97921	0.178676	5.83789e-62	-3.54476	0.164914	3.13472e-101
cg03069764	20	22199882	NA	-1.39052	0.0783296	6.41163e-70	-1.45023	0.067471	3.17397e-101
cg01552272	20	13976096	MACROD2	-5.1438	0.23537	1.55081e-104	-4.61249	0.21463	3.42285e-101
cg16463941	1	163131223	LOC101928404;RGS5;RGS5;RGS5;RGS5	3.68586	0.164799	2.48695e-109	-3.5072	0.163269	4.16309e-101
cg25586083	8	62738415	NA	2.73733	0.113468	1.32684e-126	-2.40485	0.111958	4.27962e-101
cg14007706	19	6459035	SLC25A23	0.914307	0.0625318	3.83537e-48	-1.1838	0.0551345	5.12477e-101
cg15946224	14	56555040	NA	3.78177	0.163947	4.51364e-116	-3.49894	0.163002	5.75738e-101
cg02832056	1	238041095	LOC100130331	1.72209	0.101421	3.60924e-64	-1.96988	0.0917998	6.70643e-101
cg10776919	1	50889442	DMRTA2	-6.54714	0.329142	4.02772e-87	-7.02861	0.327587	7.09477e-101
cg23045972	3	118230228	NA	0.80533	0.0624517	7.00609e-38	-0.955234	0.0445298	7.73915e-101
cg27448230	17	1466774	PITPNA	1.47622	0.0664084	4.82759e-108	-1.25487	0.0584997	7.86255e-101
cg11414742	1	1288586	MXRA8	-3.69279	0.167225	1.15034e-106	-3.5842	0.16711	8.31451e-101
cg02784989	14	71673696	NA	3.12852	0.136764	3.28139e-114	-3.03429	0.141484	8.67271e-101
cg00569447	5	50695224	NA	-7.16346	0.370448	1.74199e-82	-7.88748	0.367824	9.14046e-101
cg23676348	2	12538123	LOC100506457	2.37236	0.140606	2.17056e-63	-2.98011	0.138976	9.20932e-101
cg00834923	16	85393998	NA	1.9375	0.0995481	1.58731e-83	-2.01542	0.0939979	9.62725e-101
cg16789995	12	13152456	HEBP1;HTR7P	3.90967	0.172452	3.05572e-112	-3.68829	0.172056	1.06106e-100
cg23117999	14	96508302	C14orf132	-2.50135	0.141956	6.37317e-69	-2.81718	0.131484	1.32202e-100
cg21197216	1	34632588	C1orf94;CSMD2	-6.71248	0.319966	1.41179e-96	-6.93375	0.323685	1.46059e-100
cg08112313	19	44079105	XRCC1	-0.26157	0.0577645	5.98612e-06	-1.02885	0.0480325	1.50356e-100
cg16835398	8	116837434	NA	5.53556	0.217972	7.45442e-140	-4.61672	0.215577	1.64169e-100
cg09149737	20	62611937	PRPF6;SAMD10	-3.98781	0.202845	3.64751e-85	-4.14231	0.193458	1.77452e-100
cg11844643	5	157205252	NA	3.89896	0.173919	7.90438e-110	-3.69281	0.172478	1.83487e-100
cg19944275	2	63022032	EHBP1;EHBP1;EHBP1;EHBP1	2.74396	0.0830769	2.04475e-232	-1.50312	0.0702058	1.84395e-100
cg19800670	1	86081701	NA	0.801038	0.0735293	1.49444e-27	-1.21242	0.056633	1.91037e-100
cg09824749	2	216036175	NA	0.00535137	0.0658999	0.93528	-1.25846	0.0588054	2.25764e-100
cg10708898	1	35309303	NA	-0.785192	0.0664841	4.5221e-32	-1.43462	0.0670422	2.3416e-100
cg02932780	6	31762353	VARS	-0.0277093	0.0645315	0.667643	-1.26793	0.0592652	2.57304e-100
cg18559579	2	209224676	NA	0.683945	0.055037	2.59173e-35	-0.87521	0.04091	2.60866e-100
cg01611280	12	31479738	FAM60A;FAM60A;FAM60A	4.47796	0.205157	2.76685e-104	-4.41504	0.206406	2.80749e-100
cg21684644	22	48748231	NA	-1.08224	0.0708609	2.44632e-52	-1.4509	0.0678369	2.92519e-100
cg12356182	10	49866112	NA	3.15765	0.157498	1.84805e-88	-3.36277	0.157267	3.28107e-100
cg00764612	1	150255213	C1orf51	-2.57656	0.160738	1.95964e-57	-3.2671	0.152808	3.43962e-100
cg10536898	5	50673227	NA	-0.665308	0.0598084	1.18526e-28	-1.1961	0.0559443	3.45445e-100
cg00824018	10	105037661	INA	-4.71049	0.225047	3.74539e-96	-4.7522	0.222287	3.55864e-100
cg08037114	1	1266700	TAS1R3	-0.77316	0.0585071	1.0963e-39	-1.21292	0.0567357	3.57852e-100
cg00962755	1	201439001	PHLDA3	-2.5774	0.130151	2.25161e-86	-2.75708	0.129013	4.21779e-100
cg11063940	18	45576481	ZBTB7C	-1.0103	0.059398	2.20401e-64	-1.23834	0.0579493	4.31988e-100
cg23014425	17	46648525	HOXB3	5.61805	0.26332	8.77198e-100	-5.58602	0.261478	4.91281e-100
cg14412322	3	65534685	MAGI1;MAGI1;MAGI1	-6.30483	0.307546	2.33624e-92	-6.41709	0.300399	5.05923e-100
cg09510752	5	134526173	NA	0.552215	0.0580274	2.00912e-21	-1.02659	0.0480608	5.22532e-100
cg27434368	19	19650978	CILP2	-3.04612	0.149718	5.16944e-91	-3.32571	0.155732	5.79677e-100
cg12434982	1	197890479	LHX9;LHX9	-1.67975	0.0847897	1.94159e-86	-1.83626	0.0860122	6.63913e-100
cg05677624	20	13976218	MACROD2;MACROD2;SEL1L2	-4.92058	0.22511	1.40846e-104	-4.42811	0.20742	6.68364e-100
cg03569812	5	72815905	NA	1.60648	0.115256	6.21862e-44	-2.30257	0.107867	6.9801e-100
cg03032798	2	221298903	NA	-1.00404	0.11814	2.06194e-17	-2.19124	0.102659	7.20517e-100
cg07664057	10	106013534	GSTO1;GSTO1;GSTO1	3.91073	0.155881	1.37881e-136	-3.29156	0.154254	8.22965e-100
cg21927267	19	49288057	NA	0.755837	0.0411152	8.43725e-75	-0.847109	0.0397087	9.22946e-100
cg01132443	17	74735058	MFSD11	4.42875	0.189066	1.39402e-119	-4.03971	0.189451	1.13352e-99
cg23679471	10	102473810	NA	-7.3299	0.349979	2.89192e-96	-7.73354	0.362705	1.16624e-99
cg14356190	9	14908132	FREM1	4.20844	0.183305	5.11428e-115	-3.84549	0.180383	1.25081e-99
cg12007053	11	130319736	ADAMTS15	-6.63025	0.300917	3.3225e-106	-6.58747	0.309004	1.25202e-99
cg10030008	1	6972862	CAMTA1	3.86689	0.17296	3.00671e-109	-3.68872	0.173051	1.32091e-99
cg23859051	17	1478585	SLC43A2	4.85769	0.224602	1.88936e-102	-4.80316	0.225378	1.44381e-99
cg20037507	3	62363248	NA	-0.655428	0.0512599	2.82332e-37	-1.0852	0.0509242	1.48736e-99
cg07953152	22	29601222	EMID1;EMID1	0.155223	0.0617021	0.0118888	-0.900035	0.0422357	1.49821e-99
cg16378835	12	49687541	PRPH;LOC101927267	-0.706815	0.0466943	1.89375e-51	-0.894843	0.0420001	1.63158e-99
cg01584377	7	139521372	TBXAS1;TBXAS1	1.94469	0.0886103	2.14599e-105	-1.86882	0.0877426	1.88104e-99
cg00827893	13	33162946	PDS5B	4.30312	0.156474	3.60733e-163	-3.3075	0.155293	1.89841e-99
cg05526578	11	124514971	SIAE;SIAE	4.00017	0.193811	1.41668e-93	-3.95794	0.185851	1.9839e-99
cg02042310	1	46940420	NA	-6.96971	0.310532	4.46291e-110	-6.72285	0.315742	2.16071e-99
cg21365676	17	59213427	BCAS3;BCAS3	3.58485	0.166287	8.23078e-102	-3.50478	0.164624	2.28271e-99
cg15873149	3	147137180	NA	-5.83944	0.300429	2.6074e-83	-6.27913	0.295022	2.58471e-99
cg06247406	6	101846791	GRIK2;GRIK2;GRIK2	-6.28291	0.318588	1.10633e-85	-6.93591	0.325923	2.74047e-99
cg08363783	22	23226495	NA	-0.528265	0.0584423	1.73449e-19	-1.26453	0.0594498	3.39668e-99
cg05406635	14	100069666	CCDC85C	-3.8469	0.215908	2.04795e-70	-4.60777	0.216677	3.76038e-99
cg12912809	4	128887467	MFSD8;C4orf29	4.45824	0.187097	1.29815e-123	-3.90419	0.183755	5.56984e-99
cg07953890	20	13976782	MACROD2	-7.40769	0.314636	9.13208e-121	-6.39552	0.301019	5.6254e-99
cg07319320	13	113258101	NA	4.97855	0.207338	1.83996e-125	-4.29268	0.202045	5.64035e-99
cg26108843	21	40034771	ERG;ERG	4.72989	0.219189	5.30359e-102	-4.60871	0.217012	6.79949e-99
cg12731089	14	91720426	GPR68	-2.69185	0.109161	4.19727e-132	-2.27322	0.1071	8.70611e-99
cg02699218	5	132150128	ANKRD43	-2.135	0.158995	6.46977e-41	-3.30124	0.155565	9.51765e-99
cg20963741	13	95359162	NA	-5.71177	0.273331	7.54945e-96	-5.83949	0.275206	9.99337e-99
cg12835673	17	79282923	LINC00482	-1.2018	0.0686559	4.74232e-68	-1.42501	0.0671855	1.19174e-98
cg26519401	4	53729056	RASL11B	0.593607	0.0538905	3.96564e-28	-1.09484	0.0516228	1.23316e-98
cg00205083	7	151090892	WDR86;WDR86;WDR86;WDR86	-2.73804	0.159548	1.69133e-65	-3.34416	0.157704	1.31771e-98
cg20234855	2	120980555	TMEM185B	-0.921338	0.0806929	4.3096e-30	-1.6907	0.0797344	1.34794e-98
cg19124036	3	116164242	LSAMP;LSAMP	-7.6985	0.370353	7.12087e-95	-8.15757	0.384861	1.59236e-98
cg18115766	3	23960290	RPL15	3.626	0.152422	3.2209e-123	-3.19752	0.150864	1.64019e-98
cg06104877	11	64660076	MIR194-2;MIR192	-4.81833	0.228378	1.21139e-97	-4.66718	0.220307	2.00961e-98
cg23077820	2	223154176	PAX3;PAX3;PAX3;PAX3;PAX3;PAX3	-0.0277926	0.10332	0.787936	-1.84048	0.0868785	2.02361e-98
cg24729928	12	31480184	FAM60A;FAM60A;FAM60A	0.137926	0.0435154	0.0015291	-0.838739	0.0396007	2.22748e-98
cg07936137	11	63670131	MARK2;MARK2;MARK2;MARK2;MARK2	2.13755	0.0772965	6.17565e-165	-1.58394	0.0748047	2.49792e-98
cg01388649	17	46810768	NA	-5.99966	0.305731	7.21903e-85	-6.49997	0.307098	2.9865e-98
cg15662038	19	13085771	NA	1.9655	0.101755	2.61299e-82	-2.15777	0.101956	3.12271e-98
cg06163904	17	78964779	CHMP6	0.0159736	0.0496415	0.747624	-0.877189	0.0414511	3.22916e-98
cg16792445	16	89987280	MC1R;MC1R;TUBB3	-5.70993	0.278578	2.52018e-92	-5.8297	0.275495	3.30979e-98
cg26641425	6	37424375	CMTR1	8.16057	0.361929	4.65828e-111	-7.66043	0.362087	3.62907e-98
cg02772995	2	161348781	RBMS1;RBMS1	3.31676	0.146094	1.51246e-112	-3.00123	0.141887	3.9487e-98
cg19223137	6	121656567	TBC1D32;TBC1D32	3.74346	0.168318	3.80219e-108	-3.55088	0.167937	4.67375e-98
cg21859527	21	30518297	MAP3K7CL;MAP3K7CL;MAP3K7CL;MAP3K7CL;MAP3K7CL;MAP3K7CL;MAP3K7CL;MAP3K7CL	2.61253	0.11683	2.71327e-109	-2.41885	0.114428	5.2363e-98
cg06616545	7	73621343	NA	3.2309	0.174625	9.81897e-76	-3.5946	0.170073	5.57411e-98
cg18027654	1	23894436	NA	-0.0153283	0.0397872	0.700051	-0.839139	0.0397104	6.07337e-98
cg15976637	2	65025109	NA	3.68661	0.135956	8.7458e-159	-2.82631	0.133794	7.04678e-98
cg04948014	12	120241494	CIT	-0.0834219	0.0429252	0.0519805	-0.931726	0.0441103	7.28595e-98
cg19101853	1	68639841	GNG12-AS1;WLS;WLS;WLS	4.05813	0.18074	3.70775e-110	-3.83604	0.181631	7.69801e-98
cg17718488	1	156083805	LMNA;LMNA;LMNA;LMNA;LMNA	-6.90391	0.280991	3.55708e-131	-5.61741	0.266004	8.05599e-98
cg05954280	6	149195937	UST	1.84189	0.0630499	2.14221e-183	-1.20634	0.0571282	8.2982e-98
cg12221565	1	26736143	LIN28	-6.68651	0.331836	2.5147e-89	-7.29868	0.345696	8.89114e-98
cg12873476	8	142402728	NA	4.44969	0.171923	4.36752e-145	-3.40524	0.161297	9.14044e-98
cg11393318	5	179518200	NA	0.0184446	0.0407667	0.650955	-0.878248	0.0416033	9.45468e-98
cg26569733	20	46827857	NA	-1.0676	0.0614237	3.99379e-67	-1.24428	0.0589478	9.83228e-98
cg26134665	16	31021544	STX1B	-0.602552	0.0516241	2.29267e-31	-1.06627	0.0505505	1.33824e-97
cg15246238	7	5635134	FSCN1	2.53062	0.0952243	1.03974e-152	-1.83608	0.0871174	1.9108e-97
cg21488279	5	122434178	PRDM6	-2.41462	0.147417	7.16238e-60	-2.74287	0.130145	1.92666e-97
cg00575672	4	100644171	NA	6.32314	0.266463	1.26681e-122	-5.51986	0.26196	2.09933e-97
cg00174179	3	49450293	RHOA;TCTA	-4.62833	0.251499	5.92014e-75	-5.18813	0.246233	2.15794e-97
cg01325448	10	129799166	PTPRE	5.41423	0.231884	7.76355e-119	-4.73741	0.224845	2.1737e-97
cg10062196	6	137808376	NA	-4.77969	0.230446	1.81018e-94	-4.99511	0.237101	2.27863e-97
cg13705457	11	34592254	NA	-0.588103	0.0478779	1.52298e-34	-0.797389	0.0378905	3.64988e-97
cg22008851	6	161100574	NA	-2.19792	0.138854	4.62838e-56	-2.99335	0.142255	3.83242e-97
cg19239052	10	48427626	GDF10	0.206434	0.058371	0.000406331	-0.858183	0.0407921	4.17532e-97
cg11883836	3	156838181	NA	0.81755	0.0827956	6.14149e-23	-1.49822	0.0712359	4.74869e-97
cg14407241	5	172064711	NA	-1.17553	0.0810413	2.05845e-47	-1.4546	0.0691649	4.8319e-97
cg19188597	22	46469942	NA	2.91172	0.113656	3.04497e-142	-2.35923	0.112181	4.8592e-97
cg21577590	6	116576752	TSPYL4	5.51579	0.250354	3.43337e-106	-5.18488	0.24666	5.99835e-97
cg19513282	20	62200711	PRIC285	9.45558	0.440699	7.07312e-101	-9.31294	0.443079	6.21053e-97
cg11822447	3	78530263	NA	0.0295916	0.0682582	0.664638	-0.930686	0.0442884	6.81056e-97
cg05514853	5	58400401	PDE4D;PDE4D;PDE4D;PDE4D;PDE4D;PDE4D	1.23882	0.0664989	9.57762e-77	-0.909867	0.04331	7.69723e-97
cg13596085	2	101008284	NA	4.85477	0.190805	2.30242e-140	-4.02479	0.191625	8.50174e-97
cg13732420	5	142034728	FGF1;FGF1;FGF1;FGF1;FGF1;FGF1;FGF1;FGF1;FGF1;FGF1	-0.073886	0.0657778	0.26134	-0.97918	0.0466213	8.60418e-97
cg06482428	4	21950173	KCNIP4	-6.5672	0.334218	4.41978e-85	-6.56027	0.312426	9.53604e-97
cg06757928	1	2811411	NA	1.37884	0.0595942	9.31971e-117	-1.18036	0.056218	9.86687e-97
cg11549945	1	91192480	NA	-5.26853	0.316253	7.42165e-62	-6.52911	0.311078	1.15162e-96
cg18846770	1	236246870	NA	0.572781	0.0480526	1.23224e-32	-0.952135	0.0453694	1.20918e-96
cg14014964	9	94443692	NA	4.05497	0.201351	3.13966e-89	-4.1826	0.199308	1.22667e-96
cg25349900	10	102290114	NDUFB8	-0.11807	0.0397018	0.002944	-0.809013	0.038558	1.32727e-96
cg07287961	20	25040106	ACSS1;ACSS1;ACSS1	3.37148	0.14147	1.20236e-123	-2.9503	0.140619	1.35164e-96
cg16609872	11	2828364	KCNQ1;KCNQ1	1.93717	0.074368	6.70223e-147	-1.53594	0.0732086	1.36736e-96
cg00185723	1	193029818	UCHL5;UCHL5;UCHL5;UCHL5;UCHL5;TROVE2;TROVE2;TROVE2;TROVE2;TROVE2;TROVE2	-0.931297	0.0909852	1.59809e-24	-1.88477	0.0898893	1.77167e-96
cg21788755	3	48508391	TREX1;TREX1	-1.02836	0.125863	3.27151e-16	-2.46797	0.117707	1.79364e-96
cg21870884	1	200842429	GPR25	-4.96846	0.285004	1.63347e-67	-5.76812	0.275106	1.80028e-96
cg19384531	6	50692252	TFAP2D	-5.84059	0.287329	7.47568e-91	-5.98653	0.285549	1.87362e-96
cg22454744	14	105332600	KIAA0284;KIAA0284	-4.93101	0.232976	3.01728e-98	-4.93899	0.235583	1.87518e-96
cg19442264	17	4168034	ANKFY1;ANKFY1	-1.13276	0.0844667	8.16243e-41	-1.79764	0.0857843	2.27953e-96
cg21758773	6	30458730	HLA-E	-2.35877	0.135019	8.64453e-68	-2.53735	0.121133	2.71544e-96
cg05925161	10	7571796	NA	2.83756	0.135955	1.27637e-95	-2.77006	0.132248	2.76343e-96
cg26560222	1	50888826	DMRTA2;DMRTA2	-2.3594	0.139925	2.58562e-63	-2.96244	0.141463	3.03244e-96
cg20809087	15	72612221	BRUNOL6;BRUNOL6	-4.19212	0.271691	2.24422e-53	-5.72278	0.273408	3.7349e-96
cg07741821	7	26577897	KIAA0087	1.7598	0.0656023	1.6736e-155	-1.36537	0.0652509	4.25547e-96
cg25782597	10	83992469	NRG3-AS1;NRG3;NRG3;NRG3	2.24947	0.0950146	4.48303e-122	-1.95417	0.0933949	4.36022e-96
cg16868095	3	197090774	NA	0.276173	0.0557322	7.28433e-07	-1.06917	0.0511022	4.50312e-96
cg01007828	16	62070306	CDH8	-8.66613	0.435053	2.32513e-87	-8.95636	0.428106	4.61995e-96
cg10730162	8	54396697	NA	-1.33625	0.0873929	1.87983e-52	-1.79408	0.0857601	4.73449e-96
cg14145026	1	204135686	REN	-3.77918	0.210613	2.20476e-71	-4.35158	0.208022	4.82183e-96
cg12972376	12	89147561	NA	1.97986	0.103331	4.95157e-81	-2.10448	0.100607	4.93082e-96
cg17376546	13	31529805	TEX26	1.66786	0.0766673	1.29138e-103	-1.58866	0.0759633	5.37928e-96
cg02510853	16	3031707	PKMYT1;PKMYT1	-0.3435	0.0530736	9.90825e-11	-0.938614	0.0448903	5.88776e-96
cg23883696	18	70534298	NETO1;NETO1;NETO1	-5.63003	0.266623	8.3418e-98	-4.74992	0.227205	6.28917e-96
cg05554161	9	127540080	OLFML2A	1.33269	0.0624884	1.04705e-99	-1.15625	0.0553122	6.52796e-96
cg04391637	12	15375297	RERG;RERG	-2.0672	0.116832	1.78067e-69	-2.12703	0.101754	6.58349e-96
cg17509180	21	17678267	MIR99AHG;MIR99AHG;MIR99AHG;MIR99AHG	5.13322	0.242934	6.24543e-98	-5.08094	0.243075	6.70521e-96
cg24492945	10	133648247	NA	-0.892737	0.0584834	2.76023e-52	-1.13889	0.0544886	6.87727e-96
cg16145550	6	36923930	PI16;PI16	-4.12257	0.192429	1.38287e-100	-3.94671	0.188859	7.43136e-96
cg05501996	5	50673730	NA	-4.69928	0.232799	1.23364e-89	-4.81694	0.230547	8.09735e-96
cg08056890	10	114813564	TCF7L2;TCF7L2;TCF7L2;TCF7L2;TCF7L2;TCF7L2;TCF7L2;TCF7L2;TCF7L2;TCF7L2;TCF7L2;TCF7L2;TCF7L2	4.09835	0.155861	1.32683e-149	-3.13599	0.150118	8.67479e-96
cg11284196	19	51190047	SHANK1	-5.36194	0.266175	2.80914e-89	-5.78675	0.277022	8.85684e-96
cg18474153	19	3984323	EEF2	1.46715	0.0581695	5.26374e-138	-0.950934	0.0455512	1.15447e-95
cg20734611	22	45297139	PHF21B;PHF21B;PHF21B;PHF21B	-3.46835	0.248438	4.56584e-44	-4.71379	0.22583	1.22672e-95
cg10064137	15	97058784	NA	3.34318	0.184743	1.46546e-72	-3.8603	0.184994	1.38726e-95
cg09170311	11	111385778	C11orf88;C11orf88	-1.93453	0.1012	1.14004e-80	-2.05706	0.0986218	1.66946e-95
cg25880623	9	129160663	MVB12B	1.15462	0.100207	1.29856e-30	-1.9986	0.0958395	1.82743e-95
cg19093687	3	145874048	PLOD2;PLOD2	5.09489	0.224619	2.37941e-112	-4.56241	0.218787	1.84556e-95
cg16181396	3	147126206	ZIC1	-5.02807	0.300073	1.49688e-62	-6.29288	0.301842	2.04193e-95
cg05768403	6	13811256	CCDC90A	2.9094	0.137516	3.59961e-98	-2.91038	0.1396	2.05008e-95
cg24173997	14	101721578	NA	1.93025	0.100385	1.36846e-81	-2.14428	0.102865	2.15839e-95
cg03911824	18	46588896	DYM	2.73396	0.109884	2.08926e-134	-2.17175	0.104195	2.27073e-95
cg03530364	3	68056706	FAM19A1	-3.39575	0.167864	5.25374e-90	-3.56602	0.171109	2.38324e-95
cg18422586	16	22825856	HS3ST2	-5.51543	0.258881	1.66074e-99	-5.18699	0.2489	2.43083e-95
cg25410668	1	28241577	RPA2	0.980578	0.0635891	2.58235e-53	-1.21065	0.0581008	2.56736e-95
cg13942156	16	85176366	LOC400548	0.320837	0.0466702	6.41956e-12	-0.938714	0.0450523	2.61602e-95
cg05992679	20	2371990	TGM6;TGM6	0.123532	0.0473695	0.00911917	-0.833844	0.0400318	2.99176e-95
cg17041511	17	61509620	NA	3.94989	0.163127	1.62739e-127	-3.31245	0.159053	3.20337e-95
cg26446181	14	67990916	NA	6.05611	0.279769	1.26678e-102	-5.83368	0.280117	3.22021e-95
cg26242583	11	24518379	LUZP2	-7.78076	0.366805	1.13983e-98	-7.521	0.361326	4.02216e-95
cg03045635	4	9783198	DRD5	-3.67235	0.189263	4.9477e-83	-3.44105	0.165331	4.17598e-95
cg07169826	7	142334043	NA	-0.471678	0.0532385	8.74417e-19	-1.05545	0.0507155	4.34357e-95
cg08462002	20	2217763	NA	-1.07022	0.0840563	5.63e-37	-1.59163	0.0764934	4.69529e-95
cg04908210	2	176980673	HOXD10	-1.84711	0.100728	1.93123e-74	-2.09529	0.10073	5.33832e-95
cg09283484	14	91022408	TTC7B	-2.45972	0.109283	1.11115e-110	-2.3276	0.111918	5.76321e-95
cg20230271	5	59789126	PART1;PART1	5.20892	0.245876	1.99889e-98	-5.01169	0.240985	5.84232e-95
cg09169591	3	52889832	TMEM110-MUSTN1;TMEM110	2.90118	0.156291	3.23632e-76	-3.17935	0.152882	5.90333e-95
cg01538573	3	4744662	ITPR1;ITPR1;ITPR1	4.0772	0.188918	4.99752e-102	-3.87806	0.186505	6.25948e-95
cg00812833	1	242687412	PLD5	-6.55603	0.322389	6.30174e-91	-6.59676	0.31727	6.39624e-95
cg15910554	1	26516872	CATSPER4	0.738648	0.0473728	1.84518e-54	-0.937915	0.0451152	6.78144e-95
cg18746336	3	128216122	NA	0.237644	0.0433589	4.28876e-08	-0.825388	0.0397028	6.8074e-95
cg14507337	14	60978161	SIX6	-5.39878	0.299235	3.86073e-72	-6.34018	0.305008	7.1217e-95
cg01942962	4	158143439	GRIA2;GRIA2;GRIA2	-5.12637	0.249955	1.95913e-92	-4.8379	0.232744	7.20735e-95
cg19965589	15	52043121	TMOD2;TMOD2;LYSMD2	2.89458	0.15716	4.50575e-75	-3.16063	0.152074	7.63085e-95
cg22356268	19	58693616	ZNF274;ZNF274;ZNF274	2.81802	0.138511	5.23039e-91	-2.87704	0.138429	7.64562e-95
cg07721547	22	42475119	C22orf32;FAM109B	1.47461	0.0705427	6.55477e-96	-1.3961	0.0671954	8.77717e-95
cg00203124	5	153860358	NA	-3.60676	0.175316	5.43897e-93	-3.71837	0.17897	8.80464e-95
cg15672768	5	140741220	PCDHGA4;PCDHGA2;PCDHGB2;PCDHGA1;PCDHGB1;PCDHGA3;PCDHGB2	-0.715721	0.0713024	1.19707e-23	-1.33827	0.0644382	1.04265e-94
cg08557577	15	68626126	ITGA11	-0.917361	0.0746209	1.34332e-34	-1.28793	0.0620189	1.0746e-94
cg17216430	11	70006090	ANO1;ANO1	-0.264456	0.0529133	5.84908e-07	-0.862606	0.0415422	1.12226e-94
cg13169796	11	86793667	TMEM135;TMEM135;TMEM135	2.94781	0.134449	3.398e-105	-2.7633	0.133087	1.15469e-94
cg10188763	12	6736838	LPAR5;LPAR5	-1.21932	0.0788728	1.42779e-53	-1.22003	0.0587609	1.16734e-94
cg19165390	18	56932082	NA	-4.08413	0.245008	6.27704e-62	-4.96318	0.239077	1.23734e-94
cg12727018	22	46436665	LOC100271722	-4.96454	0.281116	3.20225e-69	-5.62067	0.270761	1.26313e-94
cg14636534	5	87968528	LOC645323;LOC645323;LOC645323	-4.03167	0.217766	7.89775e-76	-4.42498	0.213177	1.30217e-94
cg25549968	13	108183725	MIR1267;FAM155A	0.227165	0.0746126	0.00233331	-0.965908	0.04654	1.38194e-94
cg01028796	9	95525261	BICD2;BICD2	3.09319	0.115796	3.06946e-154	-2.31836	0.111721	1.46675e-94
cg14788420	1	235761621	MIR5096;GNG4;GNG4;GNG4	1.00538	0.0453516	1.79905e-107	-0.94506	0.0455421	1.469e-94
cg13520377	16	69067351	TANGO6	6.57949	0.3044	2.50366e-102	-6.31233	0.304195	1.47988e-94
cg18034368	10	127262250	LOC100169752	2.83861	0.142804	5.28371e-87	-2.94291	0.141838	1.55859e-94
cg25691167	7	19184961	FERD3L	-6.03464	0.283021	1.15613e-99	-5.67229	0.27343	1.67356e-94
cg11078221	12	115135934	NA	-6.06439	0.30186	8.20996e-89	-6.11409	0.294775	1.79329e-94
cg04704634	5	131396204	IL3	1.02262	0.0557637	1.90107e-74	-1.00007	0.0482169	1.80713e-94
cg03822639	4	169552346	PALLD;PALLD;PALLD	-1.53456	0.0795547	4.32794e-82	-1.67263	0.0806522	1.89608e-94
cg03906245	7	105494556	ATXN7L1;ATXN7L1	3.71963	0.167181	3.14514e-108	-3.45667	0.166681	1.91836e-94
cg08311920	1	208911104	NA	2.66324	0.157003	4.77408e-64	-3.21688	0.155124	1.94609e-94
cg02458483	1	33206805	KIAA1522	2.08631	0.103798	6.79492e-89	-2.12414	0.102454	2.14602e-94
cg20379153	14	69725911	GALNT16;GALNT16	-1.12328	0.062199	2.82559e-72	-1.21372	0.0585592	2.44178e-94
cg26745407	8	42239870	NA	4.34949	0.200914	1.22095e-102	-4.0604	0.195908	2.45799e-94
cg01976904	6	150218679	RAET1E;RAET1E-AS1;RAET1E-AS1	3.98353	0.1784	5.52019e-109	-3.56165	0.171858	2.5397e-94
cg08854834	21	30517941	C21orf7	2.34563	0.0994276	3.06949e-121	-1.97362	0.0952397	2.63301e-94
cg23694324	2	197916936	ANKRD44	4.07751	0.192699	3.36794e-98	-3.99695	0.192904	2.78336e-94
cg07103233	22	45731346	FAM118A;FAM118A	0.514269	0.0470706	1.061e-27	-0.921187	0.044462	2.85968e-94
cg03868978	21	42537294	NA	4.40058	0.202409	1.7212e-103	-4.1752	0.201538	2.96888e-94
cg11716598	10	135139716	CALY	-3.99589	0.187114	5.79514e-100	-3.9842	0.192336	3.08298e-94
cg18568061	17	40575822	PTRF	4.11208	0.172658	1.7228e-123	-3.42932	0.165566	3.21721e-94
cg18310895	20	62086195	KCNQ2;KCNQ2;KCNQ2;KCNQ2;KCNQ2	2.21633	0.108941	5.30431e-91	-2.17005	0.104786	3.44299e-94
cg14775259	16	14995532	NA	0.0654586	0.0482519	0.174925	-0.902073	0.0435627	3.58098e-94
cg13473356	3	179754613	PEX5L	-6.05859	0.329537	8.17946e-75	-6.88399	0.332467	3.70311e-94
cg03207054	3	62861184	CADPS;CADPS;CADPS	-5.28221	0.273448	2.55815e-82	-5.68005	0.274404	4.20083e-94
cg21477068	5	15934900	FBXL7;MIR887;FBXL7	2.97443	0.0997975	1.22137e-190	-1.92315	0.0929084	4.21083e-94
cg25292486	11	13930253	NA	6.7937	0.313648	9.53349e-103	-6.48841	0.313458	4.2117e-94
cg18147605	12	6663049	IFFO1;IFFO1	4.82405	0.226315	1.32725e-99	-4.58718	0.221651	4.56571e-94
cg17152462	14	50692300	SOS2	5.70784	0.244193	4.35974e-119	-4.96136	0.239751	4.72489e-94
cg23767994	7	96621323	DLX6AS	-4.63701	0.237663	6.34645e-84	-5.07326	0.245164	4.76511e-94
cg14317195	13	99142859	STK24;STK24;STK24	1.7897	0.0524929	4.74968e-247	-1.01451	0.0490276	4.84229e-94
cg20841748	17	40838078	CNTNAP1	-0.294493	0.0450426	6.39544e-11	-0.878449	0.0424599	5.21238e-94
cg12550597	19	17664484	FAM129C	1.35926	0.0591005	2.06824e-115	-1.04378	0.050457	5.46515e-94
cg24909548	19	36736272	NA	-4.7629	0.246875	4.05376e-82	-5.02086	0.242799	6.36597e-94
cg16324958	11	2828568	KCNQ1;KCNQ1	4.94145	0.21923	5.4762e-111	-4.53102	0.219168	7.09455e-94
cg18797453	12	52299870	ACVRL1	0.0418233	0.0692267	0.545751	-1.05229	0.0509046	7.38592e-94
cg07167946	5	1878205	IRX4	-8.35643	0.403463	3.27904e-94	-8.32526	0.402858	8.37496e-94
cg01722932	11	92702653	MTNR1B	-1.96001	0.0970458	9.98135e-90	-2.02341	0.0979156	8.48416e-94
cg02971452	4	8018535	ABLIM2;ABLIM2;ABLIM2;ABLIM2;ABLIM2;ABLIM2;ABLIM2;ABLIM2	2.84874	0.138909	2.00562e-92	-2.87505	0.13915	9.07018e-94
cg18213495	6	17985408	KIF13A;KIF13A;KIF13A;KIF13A	3.97397	0.156581	1.11096e-139	-3.09541	0.149827	9.39741e-94
cg03638686	1	151798760	RORC;RORC	-1.82075	0.114402	1.19041e-56	-2.29087	0.110902	9.9954e-94
cg06070002	1	45986120	PRDX1;PRDX1;PRDX1	2.16345	0.116229	1.27136e-76	-2.34981	0.113757	1.00483e-93
cg16402813	13	89356569	NA	0.806236	0.0785093	1.13093e-24	-1.41797	0.0686479	1.02171e-93
cg10698920	17	62339385	TEX2	-2.77568	0.167736	4.61335e-61	-3.37785	0.163538	1.03866e-93
cg10512089	11	57408751	MIR130A	1.28179	0.0552678	2.68779e-117	-0.889136	0.0430522	1.08983e-93
cg14387452	9	20512334	MLLT3	2.70903	0.08411	2.04126e-221	-1.68002	0.0813473	1.09161e-93
cg08445802	6	85482612	NA	-3.09217	0.209366	4.44213e-49	-4.20017	0.203381	1.10667e-93
cg02071447	5	151304542	GLRA1;GLRA1	-0.52028	0.0704618	1.60382e-13	-1.35047	0.0654079	1.21933e-93
cg15398497	2	26787764	C2orf70	-1.06021	0.0735184	6.9156e-47	-1.34441	0.0651254	1.3075e-93
cg11434645	11	77269442	NA	4.63014	0.224757	3.10535e-93	-4.59899	0.222791	1.33119e-93
cg01026796	5	54602543	DHX29;SKIV2L2	3.6676	0.159869	7.53229e-115	-3.253	0.157602	1.38635e-93
cg03758467	5	140207636	PCDHA2;PCDHA1;PCDHA1;PCDHA6;PCDHA5;PCDHA6;PCDHA3;PCDHA4;PCDHA6	-2.3372	0.13819	1.10197e-63	-2.9197	0.141463	1.42338e-93
cg02282369	17	47170550	NA	5.12237	0.240567	2.12884e-99	-4.97956	0.241381	1.73746e-93
cg17956226	6	41753940	PRICKLE4;TOMM6	1.58066	0.0813452	2.89305e-83	-1.53865	0.0745998	1.88702e-93
cg05881870	2	176552457	NA	0.6183	0.0542641	5.63857e-30	-0.834648	0.0404722	1.98817e-93
cg19834704	7	134378231	NA	0.677861	0.0444149	2.8782e-52	-0.847505	0.0410975	2.02676e-93
cg25635505	7	101601519	CUX1;CUX1;CUX1;CUX1;CUX1;CUX1;CUX1	1.29415	0.0746578	8.8624e-67	-1.44036	0.0698476	2.04342e-93
cg17053746	2	221370176	NA	-3.67381	0.22336	2.35839e-60	-4.34261	0.2107	2.55196e-93
cg02089348	4	1724449	TMEM129;TACC3;TMEM129	-2.38873	0.171916	1.13739e-43	-3.43799	0.166816	2.59921e-93
cg03522132	2	74725040	LBX2	-4.03199	0.209621	1.21912e-81	-4.38602	0.212822	2.6337e-93
cg13959831	9	36938341	PAX5	1.25481	0.056513	8.37588e-108	-1.03646	0.0502944	2.68533e-93
cg18653386	12	1960381	CACNA2D4	5.13492	0.237872	4.49308e-102	-4.8864	0.237122	2.72887e-93
cg10206741	12	9068349	PHC1	2.38553	0.112259	5.17745e-99	-2.27232	0.1103	3.06738e-93
cg10492559	1	216897232	ESRRG;ESRRG;ESRRG;ESRRG;ESRRG;ESRRG;ESRRG;ESRRG;ESRRG;ESRRG;ESRRG;ESRRG;ESRRG;ESRRG;ESRRG;ESRRG	-3.89207	0.239424	5.26e-59	-5.05153	0.245211	3.09996e-93
cg08025679	19	30157311	PLEKHF1	-1.3304	0.136274	1.84713e-22	-2.69887	0.131064	3.69869e-93
cg23934731	15	89904873	NA	1.71174	0.0760712	1.26751e-110	-1.49772	0.0727399	3.84676e-93
cg08101174	10	104196541	NA	1.94964	0.052168	1.25382e-294	-0.974174	0.0473282	4.40248e-93
cg10749662	7	97687502	NA	-1.39983	0.0880549	1.58701e-56	-1.75996	0.0855207	4.77628e-93
cg24753061	18	19752362	GATA6	-2.47301	0.11933	2.55453e-94	-2.50395	0.121697	5.17829e-93
cg23746497	6	105388668	NA	-0.0329024	0.122868	0.788867	-1.99239	0.0968402	5.32089e-93
cg13922927	22	45933570	FBLN1;FBLN1;FBLN1;FBLN1	-2.06727	0.127406	8.53341e-59	-2.57885	0.125351	5.416e-93
cg06359375	22	26875804	HPS4;HPS4;HPS4;HPS4	-1.09469	0.102494	1.50492e-26	-2.09071	0.101636	5.70202e-93
cg24708182	3	133709280	SLCO2A1	0.62697	0.050035	7.13106e-36	-0.838521	0.0407669	5.92201e-93
cg01108112	9	139254189	NA	-2.84703	0.190475	3.22903e-50	-3.89641	0.189435	5.93072e-93
cg04015603	2	239947014	NA	0.515772	0.0635416	5.07651e-16	-1.1497	0.0559021	6.20986e-93
cg19390260	9	135467740	NA	-3.03207	0.144573	1.60128e-96	-2.98261	0.145029	6.30508e-93
cg15346880	5	68512977	MRPS36	4.46099	0.206824	6.55702e-102	-4.24923	0.206627	6.41282e-93
cg03922479	16	90002467	TUBB3	0.667296	0.0621371	8.02066e-27	-1.2221	0.0594317	6.62429e-93
cg04624110	20	13976093	MACROD2	-3.52943	0.17766	6.59589e-87	-3.04946	0.14832	7.04369e-93
cg03189652	2	209224422	PTH2R	2.74054	0.119846	3.94451e-114	-2.43638	0.118501	7.05836e-93
cg13831922	17	12569213	MYOCD;MYOCD;MYOCD;MYOCD	-7.93681	0.385273	3.11571e-93	-7.87913	0.383249	7.22883e-93
cg06371836	20	22559867	C20orf56	-5.45261	0.2629	1.83986e-94	-5.4009	0.262727	7.47243e-93
cg12905221	16	30053375	NA	1.00054	0.0703269	1.09448e-45	-1.25678	0.0611365	7.50718e-93
cg23510258	17	80840821	TBCD	0.612216	0.065631	1.19751e-20	-1.07316	0.0522111	7.92309e-93
cg10636297	21	45405724	AGPAT3;AGPAT3	0.358792	0.0487401	1.89813e-13	-0.931332	0.0453139	8.13692e-93
cg18412983	14	105234691	NA	-2.29975	0.115215	1.04759e-87	-2.32071	0.112922	8.38412e-93
cg15094819	17	11501999	DNAH9	-4.94094	0.233616	4.14945e-98	-4.27224	0.207944	9.49927e-93
cg22579265	10	94180383	NA	-5.14244	0.251811	1.12984e-91	-5.05511	0.246113	1.05844e-92
cg20904495	2	131513641	AMER3;AMER3;AMER3;AMER3	-7.13114	0.364951	3.63175e-84	-7.53598	0.366974	1.1552e-92
cg03102824	1	51703649	RNF11	1.0627	0.0738764	1.15944e-46	-1.21356	0.0590959	1.15589e-92
cg24956866	7	134464129	CALD1;CALD1;CALD1	-0.723257	0.0620705	2.88574e-31	-1.3311	0.0648375	1.29583e-92
cg01054375	2	240560074	NA	-0.272113	0.0525255	2.23544e-07	-0.892345	0.0434672	1.31145e-92
cg13862214	20	51559933	NA	0.781758	0.0576116	9.68492e-42	-0.847079	0.0412694	1.40871e-92
cg00764668	19	18108895	KCNN1	-0.874745	0.0672546	1.66732e-38	-1.34995	0.0657776	1.48656e-92
cg26767593	8	30015647	DCTN6	4.17821	0.188516	2.00156e-107	-3.80784	0.185544	1.49775e-92
cg12370583	2	22562190	NA	0.304079	0.0503632	1.59334e-09	-0.794148	0.0387013	1.5794e-92
cg00469897	7	47611829	NA	0.183484	0.0686909	0.00756583	-1.2694	0.0618617	1.57988e-92
cg23222772	15	101793075	CHSY1	-1.22894	0.127258	5.17998e-22	-2.36611	0.115328	1.69903e-92
cg07736139	7	995772	ADAP1;ADAP1	5.53297	0.262195	1.10388e-97	-5.38086	0.262273	1.6997e-92
cg02468355	3	112348615	CCDC80;CCDC80	1.80349	0.0811781	6.39705e-108	-1.58209	0.0771374	1.92895e-92
cg00031346	6	168478519	FRMD1	-0.446747	0.0668955	2.48726e-11	-0.965707	0.0470861	1.95093e-92
cg24775076	10	45804640	OR13A1	1.93247	0.0914675	6.60506e-98	-1.53922	0.0750554	2.01505e-92
cg03602233	16	75144040	ZNRF1	-0.682765	0.0864451	2.98775e-15	-1.8334	0.0894065	2.07378e-92
cg23365739	14	57277178	OTX2;OTX2	-3.99169	0.209679	4.99915e-80	-4.37198	0.213205	2.09121e-92
cg27514107	2	28373887	LOC100505736;BRE;BRE;BRE;BRE;BRE;BRE	6.03959	0.267546	2.59228e-111	-5.29716	0.258328	2.10754e-92
cg05465666	1	150244765	C1orf54;C1orf54;C1orf54;C1orf54;C1orf54;C1orf54;C1orf54	-0.515242	0.0758561	1.13714e-11	-1.66455	0.0811783	2.13733e-92
cg20306849	19	11908729	ZNF491	-1.27138	0.0766399	2.35504e-61	-1.65225	0.0805842	2.2034e-92
cg06645608	12	56975326	RBMS2	-1.39659	0.0839954	1.26219e-61	-1.52944	0.0745965	2.22831e-92
cg08893692	5	72595741	NA	-5.77339	0.292287	6.02488e-86	-5.94881	0.290239	2.5427e-92
cg17913196	1	226295362	NA	-0.603392	0.0626277	6.44173e-22	-1.33266	0.0650224	2.58896e-92
cg21339447	2	97484697	CNNM3;CNNM3	3.70558	0.163131	1.14747e-112	-3.34674	0.163328	2.82843e-92
cg12963617	19	8765057	NA	-0.0585611	0.059375	0.324003	-0.815356	0.0397924	2.86801e-92
cg21782985	1	116961857	C1orf203;C1orf203;C1orf203;C1orf203;C1orf203	3.6013	0.179658	1.98258e-88	-3.70053	0.180623	3.02409e-92
cg01828676	16	89118603	NA	6.04272	0.282134	1.56575e-100	-5.87253	0.286658	3.10848e-92
cg10915764	5	91791236	NA	3.15676	0.15271	7.41521e-94	-3.13962	0.153274	3.27171e-92
cg09440270	10	94820086	CYP26C1	-3.00617	0.144043	1.31092e-95	-2.9747	0.145224	3.276e-92
cg23847712	4	9783196	DRD5	-4.16893	0.203692	4.59022e-92	-3.9032	0.190642	3.976e-92
cg16791210	2	85581378	ELMOD3;ELMOD3;ELMOD3;RETSAT;ELMOD3	-4.52175	0.245691	5.79161e-75	-4.80142	0.234521	4.02737e-92
cg06482315	20	49195860	PTPN1;PTPN1;PTPN1;PTPN1	2.9738	0.11841	7.2116e-137	-2.34433	0.114514	4.13192e-92
cg23030522	10	35901430	NA	0.53766	0.0483136	1.12668e-28	-0.972604	0.0475214	4.60195e-92
cg02349066	1	182557546	RNASEL	-2.21786	0.0891011	1.59485e-134	-1.58636	0.0775107	4.63469e-92
cg10706246	10	119331539	NA	-2.61552	0.127519	1.8937e-92	-2.54121	0.124181	4.87899e-92
cg25196036	6	26257604	NA	2.87104	0.128089	8.59552e-110	-2.61538	0.12785	5.63264e-92
cg02360939	18	19757022	GATA6	-6.46697	0.320641	1.73201e-89	-6.7055	0.327811	5.77295e-92
cg26328687	11	96076794	MAML2	-1.73691	0.105721	3.20097e-60	-1.88819	0.0923138	5.91977e-92
cg19477411	8	141468780	TRAPPC9;TRAPPC9	1.53686	0.0644494	8.67289e-124	-1.28987	0.0630683	6.18488e-92
cg12635937	4	81184925	NA	-0.70113	0.0635309	3.14512e-28	-1.2031	0.0588408	6.85573e-92
cg10179300	5	14147618	TRIO	5.47743	0.226062	1.11468e-127	-4.6075	0.225362	7.11797e-92
cg08036772	5	11075808	CTNND2;CTNND2;CTNND2;CTNND2;CTNND2	2.00436	0.104605	4.86396e-81	-2.0697	0.101235	7.15613e-92
cg12833018	11	62037564	SCGB2A2	-3.20144	0.202373	5.3757e-56	-3.96047	0.193733	7.4086e-92
cg23248887	14	38679643	SSTR1	-2.38639	0.131059	1.97229e-73	-2.58971	0.126697	7.83127e-92
cg15577767	15	101212275	NA	3.26546	0.155476	8.58267e-97	-3.16952	0.155071	7.9846e-92
cg03558225	13	26328153	ATP8A2	5.70112	0.242457	1.80257e-120	-4.80913	0.235394	9.56663e-92
cg19427338	2	42566455	NA	4.03335	0.186611	2.55593e-102	-3.79712	0.18589	1.02355e-91
cg16491362	1	19665070	NA	-1.46342	0.0839869	1.89341e-67	-1.74079	0.0852221	1.02935e-91
cg14640670	5	139494937	PURA;PURA	-1.98462	0.145199	2.53673e-42	-2.79133	0.136674	1.09816e-91
cg15168727	5	72599228	NA	-2.8698	0.201521	9.00485e-46	-3.89683	0.190817	1.1307e-91
cg08666741	9	116861440	KIF12	-0.0353384	0.0564012	0.530959	-1.03139	0.0505084	1.16755e-91
cg20176648	7	30951064	AQP1	-1.00877	0.0841635	5.60433e-33	-1.59397	0.0780794	1.30355e-91
cg07988171	19	16199419	TPM4;TPM4	3.0988	0.150167	1.53076e-93	-3.05095	0.149459	1.34144e-91
cg22231400	19	49935823	SLC17A7	-4.59862	0.228345	3.13427e-89	-4.70981	0.230773	1.46439e-91
cg09106646	13	98190651	NA	-3.0788	0.163617	3.00651e-78	-3.2319	0.15836	1.47139e-91
cg14262884	11	43757533	HSD17B12	1.04173	0.0555479	9.68533e-78	-0.825935	0.0404746	1.54259e-91
cg00735667	3	74663796	NA	-5.38041	0.264975	1.1555e-90	-4.71914	0.231266	1.56109e-91
cg09699233	20	30579155	XKR7	6.13683	0.287577	8.02131e-100	-5.84702	0.286646	1.81844e-91
cg14864148	11	73053649	ARHGEF17	3.68156	0.186186	4.00546e-86	-3.77633	0.185199	2.10841e-91
cg02233835	16	89156772	NA	-1.78856	0.106348	5.36724e-63	-2.06897	0.10147	2.13146e-91
cg05697249	11	111789693	C11orf52;C11orf52	1.16346	0.0774895	1.18522e-50	-1.50464	0.0737942	2.15113e-91
cg00379635	2	25635205	DTNB;DTNB;DTNB;DTNB;DTNB;DTNB;DTNB;DTNB	4.90745	0.243883	4.36204e-89	-4.95963	0.24325	2.1763e-91
cg01295399	10	50820278	SLC18A3;CHAT;CHAT;CHAT	-0.6252	0.0609307	1.23412e-24	-1.0048	0.0492817	2.1816e-91
cg15472179	11	62446989	UBXN1;UBXN1;UBXN1	1.27269	0.0646226	1.86302e-85	-1.19386	0.0585562	2.2108e-91
cg00688962	4	21950567	KCNIP4	-5.18486	0.250678	5.83143e-94	-4.48761	0.220124	2.27784e-91
cg22256420	10	4060366	NA	2.17147	0.0952461	1.81366e-113	-1.73498	0.0851371	2.6805e-91
cg01664864	14	102027677	DIO3;MIR1247	-1.52465	0.103716	1.21675e-48	-2.02021	0.0991475	2.8329e-91
cg08616061	5	140753570	PCDHGA4;PCDHGA1;PCDHGA6;PCDHGA5;PCDHGB1;PCDHGA3;PCDHGA2;PCDHGA6;PCDHGB2;PCDHGB3	-0.853091	0.0767442	1.29505e-28	-1.49971	0.0736025	2.8375e-91
cg23657639	16	88852273	FAM38A	-2.498	0.167539	5.59316e-50	-3.3679	0.165305	2.94656e-91
cg11917181	5	14108303	NA	2.05842	0.100063	5.61354e-93	-1.98725	0.0975419	2.97801e-91
cg04716990	20	13976126	MACROD2	-6.7042	0.313558	3.38668e-100	-6.01027	0.29501	2.99218e-91
cg14258074	9	90427755	NA	-2.82804	0.129764	5.61739e-104	-2.3523	0.115467	3.05002e-91
cg14692213	10	35006399	PARD3;PARD3;PARD3;PARD3;PARD3;PARD3;PARD3;PARD3;PARD3;PARD3;PARD3	0.179729	0.0528028	0.000666017	-0.860439	0.0422378	3.10357e-91
cg03064940	2	129320987	NA	5.9198	0.273472	1.26642e-102	-5.51782	0.270933	3.45028e-91
cg26654573	16	11035049	DEXI	-1.89634	0.119265	1.51396e-56	-2.37903	0.116817	3.49291e-91
cg13534394	6	16410278	ATXN1;ATXN1	0.119522	0.0494451	0.0156477	-0.853743	0.0419324	3.88763e-91
cg05635169	5	113589213	NA	-0.696465	0.0553919	4.17264e-36	-0.947767	0.0465558	4.07276e-91
cg00246969	13	99159656	STK24;STK24	4.98919	0.194453	1.16426e-142	-3.85045	0.189175	4.39218e-91
cg01148127	17	1478604	SLC43A2	4.30415	0.21196	1.13134e-90	-4.34481	0.213476	4.50098e-91
cg27392792	7	158380886	PTPRN2;PTPRN2;PTPRN2	-5.76036	0.310855	5.80257e-76	-6.3108	0.310093	4.62471e-91
cg25093471	18	49237190	NA	-2.2487	0.148383	1.45322e-51	-2.82985	0.139075	4.96465e-91
cg05228810	1	231328821	TRIM67;TRIM67	1.42937	0.0606925	7.72373e-121	-1.16345	0.0571841	5.16813e-91
cg03671597	17	27333463	SEZ6;SEZ6	-5.41301	0.293743	3.78351e-75	-6.1464	0.3021	5.18533e-91
cg02341119	17	74866479	MGAT5B	-3.75889	0.19104	2.6483e-85	-3.91241	0.192305	5.26636e-91
cg08705753	12	27485144	ARNTL2;ARNTL2;ARNTL2;ARNTL2;ARNTL2	-2.59016	0.156364	3.49048e-61	-3.17033	0.155866	5.7895e-91
cg00324725	16	56581212	NA	-1.20801	0.0766707	1.4563e-55	-1.54686	0.0760517	5.83428e-91
cg07806103	15	57209682	TCF12;TCF12;TCF12;TCF12;LOC145783	4.09684	0.176797	4.1965e-117	-3.51343	0.17275	6.00067e-91
cg20225745	12	52585849	KRT80;KRT80	2.61343	0.125714	6.87687e-95	-2.55455	0.125605	6.03087e-91
cg00591515	19	54971526	LENG8	3.8319	0.165101	1.8252e-117	-3.35992	0.165223	6.3088e-91
cg22688428	14	102027671	MIR1247;DIO3	-1.52598	0.1329	2.06243e-30	-2.47568	0.121743	6.35324e-91
cg20008148	14	37053169	NKX2-8	-5.31966	0.27125	9.15564e-85	-5.55883	0.273361	6.37959e-91
cg18946403	15	78704064	NA	2.71343	0.133153	2.69517e-91	-2.62926	0.12931	6.66095e-91
cg14543780	4	7768575	AFAP1;AFAP1;LOC84740	-0.623127	0.0713328	2.63226e-18	-1.32484	0.0651897	8.16384e-91
cg21767299	5	41172854	C6;C6	2.34975	0.0949792	6.15107e-133	-1.82319	0.089713	8.21316e-91
cg12368612	12	115135999	NA	-5.30651	0.261343	1.1683e-90	-5.3205	0.261808	8.26955e-91
cg13781296	1	2189699	SKI	2.67767	0.10855	3.45162e-132	-1.94967	0.0959397	8.329e-91
cg06078227	18	74401218	LOC400661	-0.742822	0.0606712	2.48465e-34	-1.2739	0.0626909	8.5691e-91
cg05378938	1	179560983	TDRD5	-3.42617	0.174967	1.62519e-84	-3.04497	0.14985	8.59961e-91
cg01748471	16	67676053	NA	3.22071	0.140738	2.67771e-114	-2.82052	0.138842	9.59754e-91
cg01127346	9	135320191	C9orf171;C9orf171	3.95223	0.181854	2.04128e-103	-3.67022	0.180693	1.01317e-90
cg04858335	16	8736327	C16orf68	3.05423	0.135022	9.38487e-112	-2.78765	0.137251	1.0413e-90
cg18166636	5	178956931	NA	4.69994	0.195627	1.34964e-125	-3.971	0.195538	1.09416e-90
cg03247623	13	52165809	WDFY2	5.09234	0.227971	4.58993e-109	-4.54984	0.224046	1.10508e-90
cg13672514	12	123869502	SETD8	-2.38858	0.170578	2.54031e-44	-3.41894	0.168391	1.19701e-90
cg10149338	6	165511446	NA	1.13486	0.0648315	4.73195e-68	-1.16864	0.0575621	1.22828e-90
cg11020085	3	52038371	NA	-3.26939	0.163903	1.36153e-87	-3.41244	0.168083	1.23212e-90
cg02221471	1	29805051	NA	-6.2604	0.301372	9.46091e-95	-6.16546	0.303705	1.26407e-90
cg23346462	3	179754533	PEX5L	-6.8218	0.345753	9.26548e-86	-7.0221	0.346048	1.49848e-90
cg22555517	17	2786995	RAP1GAP2;RAP1GAP2	0.62477	0.0421692	2.24183e-49	-0.773715	0.0381305	1.52894e-90
cg00314029	2	161348665	RBMS1;RBMS1	3.8886	0.181037	4.29684e-101	-3.60344	0.177586	1.53002e-90
cg01757272	8	84913367	NA	-2.25801	0.140356	7.77659e-58	-2.62634	0.129445	1.59141e-90
cg03067884	22	32267053	DEPDC5;DEPDC5;DEPDC5;DEPDC5;DEPDC5	2.9123	0.14437	1.61335e-89	-2.91752	0.143814	1.67208e-90
cg16614631	14	73146054	DPF3;DPF3;DPF3;DPF3	0.105268	0.0435209	0.0155818	-0.803053	0.0395858	1.68427e-90
cg25349391	6	142477370	VTA1;VTA1;VTA1	3.2223	0.137113	2.42391e-120	-2.6552	0.130894	1.73066e-90
cg18486590	14	65009505	HSPA2;HSPA2	-1.63639	0.108614	5.47888e-51	-2.1911	0.108022	1.77015e-90
cg21704109	11	44332558	ALX4	-1.04029	0.0644683	3.56969e-58	-1.3277	0.0654713	1.94435e-90
cg16768697	7	1787831	NA	5.61478	0.269503	2.74143e-95	-5.37344	0.264985	1.97835e-90
cg25856827	16	48145036	ABCC12	1.93691	0.0989824	2.10961e-84	-1.91635	0.0945071	2.01758e-90
cg05473599	5	177613806	GMCL1P1	4.06849	0.173127	2.48118e-120	-3.47271	0.171272	2.06837e-90
cg14132388	12	120242490	CIT	2.63944	0.136285	9.88119e-83	-2.69952	0.13316	2.21276e-90
cg13649561	22	46442103	LINC00899	2.719	0.124898	9.34768e-104	-2.50897	0.123782	2.36995e-90
cg20014063	14	65005951	HSPA2	3.54564	0.168222	1.86377e-97	-3.38905	0.167254	2.68521e-90
cg17696731	3	13060971	IQSEC1	3.64951	0.16541	1.74481e-106	-3.36316	0.16598	2.70972e-90
cg16959792	1	155107224	SLC50A1;SLC50A1;SLC50A1;EFNA1;EFNA1;SLC50A1;SLC50A1;SLC50A1;SLC50A1;SLC50A1;SLC50A1;SLC50A1	1.67267	0.0732417	7.60322e-114	-1.32655	0.0654692	2.72187e-90
cg04294207	3	5099498	NA	-0.273044	0.043555	3.71656e-10	-0.808718	0.0399157	2.80893e-90
cg01596963	11	62455830	LRRN4CL	-1.09745	0.0666612	1.84311e-60	-1.31102	0.0647216	3.06037e-90
cg12394168	1	3047677	PRDM16;PRDM16	6.38513	0.291209	3.31419e-105	-5.87098	0.289866	3.20039e-90
cg03023089	22	36806580	NA	-3.05396	0.173759	1.38555e-68	-3.46956	0.171306	3.23329e-90
cg01209764	11	44808006	TSPAN18	-1.44884	0.118717	4.01501e-34	-2.33838	0.115459	3.282e-90
cg09324457	19	41196008	NUMBL;NUMBL;NUMBL;NUMBL	1.31646	0.0762034	2.4166e-66	-1.3408	0.0662068	3.35337e-90
cg25196575	1	3649250	TP73;TP73;TP73;TP73	-0.092325	0.0414898	0.0260771	-0.850216	0.0419858	3.46639e-90
cg09175289	11	64879080	TM7SF2;C11orf2	-3.59252	0.187845	9.63956e-81	-3.88711	0.191956	3.47018e-90
cg18132076	6	1970710	GMDS	3.2189	0.140165	4.42516e-115	-2.85539	0.141011	3.51316e-90
cg07502829	13	112708288	NA	-7.0063	0.354443	4.53972e-86	-7.30054	0.360571	3.67482e-90
cg05192951	14	105795629	PACS2;PACS2;PACS2	-0.971177	0.0719629	2.62243e-41	-1.29634	0.0640276	3.71041e-90
cg05678155	3	114103339	ZBTB20;ZBTB20-AS1;ZBTB20;ZBTB20;ZBTB20;ZBTB20;ZBTB20;ZBTB20;ZBTB20	-0.261432	0.0482368	6.04363e-08	-0.78934	0.0389998	4.26681e-90
cg04400972	1	117665053	TRIM45;TRIM45	-2.80247	0.228272	1.64966e-34	-4.68233	0.231362	4.39705e-90
cg14492842	2	21618766	NA	0.604797	0.0405505	5.21239e-50	-0.79396	0.0392315	4.42104e-90
cg08479860	8	131917354	ADCY8	-1.27163	0.101168	4.38693e-36	-1.95696	0.0967141	4.72638e-90
cg10622644	1	12538455	VPS13D;VPS13D	2.41744	0.130169	2.75302e-76	-2.62715	0.129836	4.74018e-90
cg26333652	5	2750758	IRX2;IRX2	-2.92556	0.178587	6.90507e-60	-2.77394	0.137097	4.83102e-90
cg18361098	14	37136391	PAX9	-7.07299	0.361075	1.42403e-84	-7.23623	0.357662	4.95891e-90
cg25002707	16	75792301	NA	-3.92146	0.183388	3.22404e-100	-3.50741	0.173379	5.19161e-90
cg05155784	12	110316989	GLTP	4.32875	0.208352	8.86942e-95	-4.20879	0.20809	5.60889e-90
cg19165939	6	85686987	NA	1.52624	0.0687542	9.4274e-108	-1.34836	0.0666683	5.70874e-90
cg21886042	13	112076036	NA	2.48335	0.111749	5.59345e-108	-2.2401	0.110765	5.82273e-90
cg05436939	4	1202599	LOC100130872;LOC100130872-SPON2	3.17888	0.15678	2.07003e-90	-3.10451	0.153526	6.1134e-90
cg22384418	3	72455205	RYBP	4.64568	0.20116	2.43849e-116	-3.95503	0.195633	6.73861e-90
cg11827629	12	115822424	NA	2.19509	0.088057	6.6138e-135	-1.59996	0.0791508	7.0758e-90
cg22464295	15	91499541	RCCD1;RCCD1	-1.11747	0.0734131	5.2951e-52	-1.33551	0.0660898	8.06902e-90
cg26059316	10	102808252	NA	-6.83669	0.348486	8.06149e-85	-7.10516	0.351672	8.65508e-90
cg18127922	17	46672255	LOC404266;LOC404266;LOC404266;HOXB5;LOC404266;LOC404266	6.12122	0.250267	4.99366e-130	-5.09835	0.252373	9.05982e-90
cg22584892	1	46268711	MAST2	0.0160687	0.0491744	0.743845	-0.84749	0.041956	9.44801e-90
cg07840003	3	165601927	NA	2.85492	0.15073	3.03398e-79	-3.05227	0.151116	9.70161e-90
cg18347642	4	21950766	KCNIP4	-4.9936	0.261143	1.01639e-80	-5.01514	0.248347	1.05224e-89
cg02878382	14	104665702	NA	3.54407	0.174911	2.72955e-90	-3.54059	0.17535	1.1064e-89
cg08841552	9	140444378	PNPLA7;PNPLA7	1.60949	0.0765084	4.27767e-97	-1.41491	0.0700793	1.13692e-89
cg00079056	9	33239641	SUGT1P1;SPINK4	7.57376	0.347941	9.83485e-104	-6.9499	0.344291	1.23213e-89
cg13523587	3	52488904	NISCH;NISCH;NISCH;TNNC1	-7.91702	0.364369	2.26886e-103	-7.23099	0.358276	1.3176e-89
cg24508538	19	17787360	UNC13A	-0.156321	0.0488737	0.00138393	-0.823558	0.0408059	1.32751e-89
cg23262190	11	67438872	ALDH3B2;ALDH3B2	0.493267	0.0451033	9.41555e-28	-0.839894	0.0416159	1.3341e-89
cg12818343	19	44084933	PINLYP;PINLYP	2.79238	0.143516	1.7822e-83	-2.89389	0.143389	1.33517e-89
cg20499290	10	38015579	NA	-1.43008	0.0834537	2.58218e-65	-1.62638	0.0805918	1.37608e-89
cg15720362	11	69232119	NA	0.0813328	0.0538471	0.130949	-0.813111	0.0402974	1.45402e-89
cg10403161	10	93805870	NA	-0.605398	0.0526487	1.70316e-30	-0.96103	0.0476333	1.51594e-89
cg07458456	8	134789257	LOC101927798	3.3848	0.147811	1.91334e-114	-2.91999	0.144746	1.58857e-89
cg20589509	10	85299005	NA	0.387493	0.0685435	1.59803e-08	-0.81309	0.0403093	1.65172e-89
cg05659097	5	2757244	NA	-8.05711	0.39126	3.64296e-93	-7.87019	0.390192	1.69243e-89
cg07152216	3	147141219	NA	-4.00871	0.218324	1.25925e-74	-4.2686	0.211654	1.76752e-89
cg16544209	9	79521070	PRUNE2;PRUNE2;PRUNE2;PRUNE2	-5.68834	0.321669	2.11788e-69	-6.45212	0.319938	1.80556e-89
cg08343101	11	44933332	TSPAN18;TSPAN18	-2.12521	0.118606	3.45721e-71	-2.35945	0.117018	1.94091e-89
cg11052202	6	99290546	NA	-5.77569	0.297992	7.43784e-83	-5.94163	0.294717	2.04776e-89
cg01492375	6	25303277	LRRC16A;LRRC16A	1.75124	0.078704	3.02015e-108	-1.58908	0.0788272	2.10434e-89
cg19815574	19	47152384	DACT3	-2.74258	0.13231	2.33835e-94	-2.72122	0.135003	2.20537e-89
cg14876280	3	62187784	PTPRG	-1.4818	0.100703	9.8803e-49	-1.56859	0.0778269	2.28476e-89
cg21495502	2	3227051	TSSC1	0.426617	0.0661851	1.17856e-10	-0.932081	0.0462468	2.30131e-89
cg06361984	16	15787940	NDE1;NDE1	4.86138	0.23705	2.01312e-92	-4.78187	0.237355	2.69863e-89
cg16121525	17	1677229	SERPINF1	0.680638	0.0470992	4.48336e-47	-0.794818	0.0394525	2.71307e-89
cg00771218	8	133893822	TG	-0.377148	0.107931	0.000476373	-1.82476	0.0905824	2.78968e-89
cg00927920	7	32243728	PDE1C	3.95876	0.191193	3.71837e-94	-3.79567	0.188422	2.80256e-89
cg15131146	1	26101755	MAN1C1	-4.19752	0.245318	3.9886e-65	-4.81215	0.238911	2.94799e-89
cg24112692	12	22415858	ST8SIA1	2.2503	0.104321	6.27933e-102	-2.07299	0.102923	2.99708e-89
cg15480367	14	93389485	CHGA;CHGA	-2.57038	0.272575	4.58024e-21	-5.50667	0.273422	3.07814e-89
cg12918983	8	72744001	NA	1.88875	0.0859101	9.37548e-106	-1.56134	0.0775289	3.13686e-89
cg07336350	16	54322127	NA	-1.77893	0.17319	1.10536e-24	-3.49748	0.173699	3.3615e-89
cg14183031	20	21285501	XRN2	2.23979	0.0915045	3.20758e-130	-1.70819	0.0848463	3.53767e-89
cg00613752	6	110300308	GPR6;GPR6	-3.00404	0.198092	1.24643e-51	-4.02208	0.199785	3.58511e-89
cg07603794	2	122354626	CLASP1;CLASP1;CLASP1	1.76713	0.0904622	4.03931e-84	-1.87775	0.0932925	3.91645e-89
cg01302656	14	29254853	C14orf23	-3.62648	0.286143	1.18131e-36	-5.87014	0.291692	4.16863e-89
cg21748401	3	121903280	CASR;CASR;CASR	-6.63312	0.350277	3.25827e-79	-7.08814	0.352275	4.45744e-89
cg15638292	11	76849451	MYO7A;MYO7A;MYO7A	1.48289	0.109627	1.72434e-41	-2.08309	0.103541	4.67843e-89
cg23650249	19	1284764	EFNA2	-1.98767	0.114333	3.73075e-67	-2.25815	0.112243	4.70381e-89
cg22440155	19	2664262	GNG7	-2.9021	0.120616	5.86416e-126	-2.41162	0.119917	5.47264e-89
cg23267759	18	19751335	GATA6	-4.33993	0.223304	2.70642e-83	-4.36376	0.217003	5.6294e-89
cg23976431	11	102867025	NA	-0.465381	0.0534764	3.51658e-18	-0.972462	0.0483661	5.96631e-89
cg08068240	11	24518367	LUZP2	-7.87284	0.401021	6.18535e-85	-7.78909	0.387407	6.03387e-89
cg23534245	20	6751435	BMP2	-1.5138	0.0898028	2.80655e-63	-1.63322	0.0812493	6.57698e-89
cg21037752	3	128503161	RAB7A	-1.02951	0.08487	9.82602e-34	-1.57623	0.0784226	6.85712e-89
cg21121119	3	50228915	GNAT1;GNAT1	-1.35051	0.075856	2.60668e-70	-1.51064	0.0751612	6.93374e-89
cg01431244	17	40575717	PTRF	2.59311	0.127688	1.09165e-90	-2.29666	0.11429	7.45602e-89
cg18342368	22	43123664	NA	0.788724	0.044385	4.69026e-70	-0.860824	0.0428433	7.84063e-89
cg06433173	1	119934636	HAO2;HAO2	2.59532	0.119748	7.26884e-103	-2.39991	0.119455	8.12886e-89
cg27175509	2	149891051	NA	1.56606	0.0690814	3.13936e-112	-1.17373	0.058433	8.75224e-89
cg24193140	5	143581779	KCTD16	6.75431	0.321049	4.15147e-97	-6.43353	0.320293	8.82194e-89
cg08264519	14	105748368	BRF1	-2.61475	0.15988	1.07462e-59	-3.24683	0.161663	9.25219e-89
cg12324970	10	104000446	PITX3	-2.87077	0.131354	1.51489e-104	-2.64122	0.13152	9.58697e-89
cg26987281	15	64305915	DAPK2	3.97878	0.162911	1.16391e-129	-3.24117	0.161397	9.63573e-89
cg12968224	3	127899140	EEFSEC	3.42247	0.148043	1.43201e-116	-2.87464	0.14315	9.74569e-89
cg04717045	11	69468789	CCND1	6.66574	0.318937	7.11245e-96	-6.37616	0.317553	1.01935e-88
cg05242244	12	53553086	CSAD	-5.02928	0.255511	2.3031e-85	-5.04786	0.251404	1.02713e-88
cg17619803	19	41196047	NUMBL;NUMBL;NUMBL	4.16544	0.205757	3.87445e-90	-4.04511	0.201495	1.09283e-88
cg15544721	7	94536691	PPP1R9A;PPP1R9A	3.5823	0.166676	3.26977e-101	-3.30672	0.16472	1.11003e-88
cg03063667	1	203395530	NA	-1.44116	0.084384	6.83571e-65	-1.46966	0.0732209	1.18142e-88
cg04511128	2	100722207	AFF3;AFF3	1.69657	0.0782165	5.01344e-103	-1.44003	0.0717505	1.21852e-88
cg15064393	8	57358721	PENK;PENK;LOC101929415	-6.04674	0.308646	1.35844e-84	-5.86204	0.292256	1.54635e-88
cg19051001	19	42723909	DEDD2;ZNF526;DEDD2	1.5849	0.0671283	2.00016e-121	-1.23402	0.0615252	1.56717e-88
cg22551587	3	57839184	SLMAP;SLMAP;SLMAP	3.4137	0.136059	1.31056e-136	-2.5916	0.129225	1.63863e-88
cg09366624	2	240892830	NA	5.07016	0.225155	8.7748e-111	-4.64238	0.231503	1.6952e-88
cg01599826	9	116648438	ZNF618	-4.39398	0.260023	1.40472e-63	-5.12569	0.25562	1.73761e-88
cg10862059	1	15110802	KAZN;KAZN	1.23309	0.0575153	9.99722e-101	-0.985743	0.049169	1.87635e-88
cg26935168	1	6260346	RPL22	-2.484	0.13013	1.90842e-80	-2.63807	0.131588	1.87784e-88
cg16063416	17	42345478	SLC4A1;SLC4A1	7.46956	0.333344	9.90487e-110	-6.64396	0.33143	1.94096e-88
cg02124724	21	46875142	COL18A1;COL18A1;COL18A1	3.68209	0.153013	5.4424e-126	-3.16725	0.158003	1.97341e-88
cg07654588	3	17782211	TBC1D5;TBC1D5;TBC1D5	2.21039	0.0819565	3.91388e-157	-1.48109	0.0738924	2.03631e-88
cg17295225	6	137814971	OLIG3	-3.50225	0.212443	1.27768e-60	-4.14596	0.206855	2.08148e-88
cg09088602	16	67563608	LOC100505942;FAM65A;FAM65A;FAM65A;FAM65A	-1.98018	0.118999	1.01412e-61	-2.34057	0.116786	2.13309e-88
cg03397035	6	3511352	NA	-4.29653	0.239044	1.29491e-71	-4.74139	0.236633	2.3376e-88
cg01217131	20	57581529	CTSZ;CTSZ	-2.47522	0.139007	2.47768e-70	-2.80701	0.140109	2.45351e-88
cg14250984	11	62342677	EEF1G;TUT1	-0.586014	0.0710828	1.7757e-16	-1.34105	0.0669427	2.53478e-88
cg14869505	12	57037657	ATP5B;SNORD59B	5.91157	0.286175	9.91793e-94	-5.74032	0.286675	3.02323e-88
cg17615262	9	130547084	MIR3960;MIR2861;CDK9	-6.80783	0.332875	6.22376e-92	-6.33586	0.316442	3.11928e-88
cg14373988	1	2345333	PEX10;PEX10	7.60877	0.363219	2.6421e-96	-7.14432	0.356967	3.67071e-88
cg01262865	16	75282094	BCAR1;BCAR1;BCAR1;BCAR1;BCAR1;BCAR1;BCAR1;BCAR1;BCAR1	-4.77544	0.242578	2.17238e-85	-4.77607	0.238687	3.98601e-88
cg12825528	11	1940044	TNNT3;TNNT3;TNNT3;TNNT3;TNNT3	-2.23527	0.132941	5.73706e-63	-2.57417	0.128657	4.1146e-88
cg17246436	9	109645569	ZNF462	4.38001	0.182419	1.87972e-125	-3.63515	0.181716	4.40882e-88
cg15840874	17	41918312	NA	0.523008	0.059921	2.80435e-18	-0.873931	0.0436955	4.77752e-88
cg13800216	11	40294708	LRRC4C;LRRC4C;LRRC4C;LRRC4C	2.5612	0.126391	2.62545e-90	-2.43452	0.121727	4.83223e-88
cg20028827	13	79169823	NA	-4.71827	0.250647	2.6291e-78	-5.00716	0.250394	5.09829e-88
cg14592034	11	66717739	PC;PC	-1.37867	0.0934025	5.04954e-49	-1.7844	0.0892341	5.13284e-88
cg10812644	8	133188818	KCNQ3;KCNQ3	-0.92695	0.0673793	7.54331e-43	-1.21198	0.0606154	5.37031e-88
cg13283952	2	121412005	NA	-1.2138	0.0634004	6.61328e-81	-1.10682	0.0553609	5.5486e-88
cg00301660	8	49783269	NA	-2.24527	0.108015	7.16236e-95	-2.15878	0.107994	5.89176e-88
cg21171625	1	38022607	DNALI1	-0.927982	0.0525784	3.8507e-69	-0.914798	0.045766	6.03223e-88
cg08464007	22	39729113	NA	1.49846	0.0791518	3.60098e-79	-1.23578	0.0618303	6.27109e-88
cg15595954	11	65211332	MIR612;NEAT1	-0.439099	0.0706474	5.23167e-10	-1.31221	0.0656585	6.42393e-88
cg24488891	10	25464132	LOC100128811;GPR158	-3.34177	0.250365	1.89332e-40	-4.59411	0.229894	6.65216e-88
cg03299636	13	111977473	C13orf16	2.49835	0.110871	6.28743e-111	-2.26297	0.113263	7.15712e-88
cg05543909	16	72820921	ZFHX3;ZFHX3	7.6139	0.368712	1.14625e-93	-7.38993	0.36987	7.16448e-88
cg10366797	12	54441509	HOXC4	-3.49353	0.198837	1.53621e-68	-3.97376	0.198897	7.29093e-88
cg03546360	1	12675968	DHRS3	-0.361618	0.0455981	2.30675e-15	-0.769834	0.0385353	7.51361e-88
cg00841436	6	83072745	TPBG;TPBG	-6.75762	0.358375	1.45495e-78	-7.26298	0.363662	8.3867e-88
cg17405117	3	66689333	NA	-7.02366	0.330134	3.0849e-99	-6.56285	0.328649	8.83064e-88
cg27340001	15	43786010	TP53BP1;TP53BP1;TP53BP1	3.03894	0.141578	5.86385e-101	-2.76978	0.138703	8.84428e-88
cg00272009	3	122398855	PARP14	1.02143	0.058716	3.07569e-67	-0.962831	0.0482274	9.69439e-88
cg01205267	13	47126300	LRCH1;LRCH1;LRCH1	1.40298	0.0833945	4.90077e-63	-1.60279	0.0802894	1.00348e-87
cg25876683	3	66523962	LRIG1	5.65741	0.277505	2.28184e-91	-5.54767	0.277907	1.00967e-87
cg15986164	4	901785	GAK	5.80119	0.295265	4.59771e-85	-5.87034	0.294078	1.01899e-87
cg00330789	8	99306953	NIPAL2	4.78116	0.215959	3.39878e-107	-4.27732	0.214276	1.02027e-87
cg09457131	5	14108369	NA	0.883837	0.0542245	2.60647e-59	-1.0036	0.050279	1.042e-87
cg06610422	7	140212654	NA	3.67463	0.14536	1.29214e-138	-2.83107	0.141834	1.04754e-87
cg21186449	3	68057322	FAM19A1	-6.23591	0.312139	7.42565e-88	-6.24799	0.313027	1.05891e-87
cg00343514	1	26730264	NA	-2.12963	0.112372	2.46883e-79	-2.24464	0.112471	1.11106e-87
cg19133221	17	47210279	B4GALNT2;B4GALNT2;B4GALNT2	-6.07189	0.305411	4.94124e-87	-6.0426	0.302952	1.39725e-87
cg05207465	5	154318039	GEMIN5	0.710977	0.0441237	5.17209e-58	-0.813487	0.0407862	1.41295e-87
cg21081878	21	38334730	HLCS	0.897205	0.0484371	6.6718e-76	-0.94266	0.0472736	1.54777e-87
cg24221515	10	112224613	NA	-0.110489	0.0848225	0.192731	-1.77555	0.0890467	1.57796e-87
cg08305942	16	79692354	NA	1.89563	0.078155	6.19606e-128	-1.52992	0.0767399	1.67391e-87
cg23150343	18	53069194	TCF4;TCF4;TCF4;TCF4;TCF4;TCF4;TCF4;TCF4;TCF4;TCF4;TCF4	0.817118	0.048356	1.41685e-63	-0.836172	0.0419441	1.71016e-87
cg21786775	12	54810465	ITGA5;LOC102724050;LOC102724050	-3.49572	0.201681	9.09411e-67	-3.85926	0.193604	1.76674e-87
cg24725576	14	29234671	NA	-3.81445	0.219082	2.3802e-67	-4.41615	0.221543	1.77065e-87
cg19624764	18	44775561	SKOR2;SKOR2	-2.77865	0.155145	3.99658e-71	-3.11253	0.156146	1.77672e-87
cg00576075	1	85725654	C1orf52;C1orf52	0.412325	0.0518568	1.95373e-15	-1.04261	0.0523068	1.80413e-87
cg09965085	16	85519176	NA	3.21716	0.142499	2.44323e-111	-2.86969	0.143976	1.83566e-87
cg07935012	18	49866407	DCC	-4.67968	0.255011	1.51968e-74	-5.19034	0.260417	1.86801e-87
cg17440907	2	101437415	NPAS2	-5.67598	0.27168	8.32401e-96	-5.31242	0.266608	2.05574e-87
cg26922780	16	88769443	RNF166	-0.123555	0.0462922	0.00761372	-0.759945	0.0381416	2.1238e-87
cg14217758	19	7744974	TRAPPC5;TRAPPC5;TRAPPC5	-0.3408	0.0512756	3.08777e-11	-0.797259	0.0400158	2.15243e-87
cg18057497	10	61842464	ANK3;ANK3;ANK3;ANK3	2.55688	0.159992	4.20976e-57	-3.14944	0.158085	2.20316e-87
cg03532673	7	102787746	NAPEPLD;NAPEPLD	2.61452	0.11615	1.06432e-110	-2.28838	0.114873	2.27141e-87
cg09106725	3	14854316	NA	4.1713	0.17626	5.55961e-122	-3.48938	0.175162	2.27463e-87
cg19762427	12	23132186	NA	2.97681	0.132961	1.51247e-109	-2.59213	0.130127	2.31146e-87
cg20591307	16	75272704	BCAR1;BCAR1;BCAR1;BCAR1;BCAR1;BCAR1;BCAR1;BCAR1;BCAR1;BCAR1	-0.00648095	0.0649607	0.92053	-1.20601	0.0605436	2.32032e-87
cg08370430	17	12927578	NA	2.8032	0.146596	1.02024e-80	-2.92678	0.14693	2.32796e-87
cg10627436	14	102424154	NA	3.9292	0.173521	5.55794e-112	-3.37341	0.169354	2.34138e-87
cg01675440	17	8913651	NA	2.45255	0.140701	1.69057e-67	-2.79783	0.140462	2.3652e-87
cg22173131	11	75480171	DGAT2	-4.65445	0.237555	1.30678e-84	-4.82483	0.242236	2.408e-87
cg02385167	19	7565757	C19orf45	-6.6191	0.356053	1.95827e-76	-7.22492	0.36278	2.52679e-87
cg27467282	13	52116184	NA	3.59944	0.19112	2.2235e-78	-3.7619	0.188929	2.71975e-87
cg06722282	10	105212680	CALHM2;CALHM2	1.38503	0.0838716	8.06599e-61	-1.58384	0.0795517	2.83307e-87
cg07204479	12	89915527	WDR51B;GALNT4;GALNT4	2.5445	0.0965756	3.51058e-150	-1.90323	0.0955952	2.85212e-87
cg25331880	19	30435467	C19orf2;C19orf2	1.54261	0.0607953	1.27739e-139	-0.952865	0.0478614	2.87327e-87
cg02319591	3	52039654	NA	0.374983	0.0455973	2.10225e-16	-0.760541	0.0382041	2.96076e-87
cg03315346	1	19109544	NA	-0.525196	0.0491871	1.55346e-26	-0.864723	0.0434474	3.23541e-87
cg19633127	18	56941783	RAX	-7.29113	0.363266	1.19443e-88	-7.36893	0.370296	3.40888e-87
cg00466249	17	79269884	SLC38A10;SLC38A10	-0.24559	0.0588469	3.01504e-05	-1.17108	0.0588493	3.4348e-87
cg11754137	6	162040298	PARK2;PARK2;PARK2	4.21116	0.190681	1.09906e-106	-3.79179	0.190546	3.44162e-87
cg00947744	22	50945565	NCAPH2;LMF2;NCAPH2	1.08394	0.0689134	2.21209e-55	-1.24551	0.0626093	3.88234e-87
cg23806923	8	105800479	NA	0.831051	0.056092	2.23963e-49	-1.04091	0.05233	4.04435e-87
cg22531105	1	114694941	SYT6;SYT6;SYT6	-2.9415	0.198273	1.67568e-49	-3.95817	0.199006	4.17594e-87
cg16239604	16	75144621	ZNRF1	-2.74097	0.186799	1.80253e-48	-3.67821	0.184945	4.30395e-87
cg17671461	6	80248629	LCA5;LCA5	4.90633	0.235645	3.56982e-95	-4.68588	0.235615	4.32515e-87
cg07741929	21	45249962	NA	0.249116	0.0476214	1.70306e-07	-0.797716	0.0401195	4.71016e-87
cg17074353	15	69590852	PAQR5	0.987981	0.0708361	5.48613e-44	-1.29289	0.0650531	5.6254e-87
cg21416896	17	34123326	MMP28;MMP28;MMP28;MMP28	0.416004	0.0507184	2.51472e-16	-0.836895	0.0421106	5.7004e-87
cg08310088	16	28081556	NA	-2.10929	0.0976204	2.93626e-102	-1.84053	0.0926166	5.8286e-87
cg26539631	6	32097439	ATF6B;ATF6B;FKBPL	4.03427	0.180636	5.00441e-109	-3.57143	0.179718	5.84304e-87
cg23709475	1	214320064	NA	-0.348073	0.0495948	2.32392e-12	-0.892164	0.0448951	5.87555e-87
cg06876354	2	121020189	RALB	-2.5922	0.163224	2.03767e-56	-3.17107	0.159577	5.93091e-87
cg13341668	3	50359909	HYAL2;HYAL2	5.22929	0.236771	1.07556e-106	-4.6183	0.232412	5.99807e-87
cg14022501	9	137335080	NA	-2.96475	0.162612	1.29302e-73	-3.23075	0.16259	6.074e-87
cg02289752	1	17998265	ARHGEF10L;ARHGEF10L	-1.76034	0.0970443	6.78585e-73	-1.94011	0.0976393	6.10993e-87
cg08471449	2	134192476	MIR7853;NCKAP5;NCKAP5	2.7309	0.118918	4.47865e-115	-2.21016	0.111255	6.6719e-87
cg27324003	3	180629937	FXR1;FXR1;FXR1	-4.87569	0.231556	2.87029e-97	-4.49287	0.226176	6.82669e-87
cg13329242	11	117382759	DSCAML1	3.48402	0.179752	7.39333e-83	-3.55915	0.179173	6.84292e-87
cg20018563	15	92690264	SLCO3A1;SLCO3A1	1.99169	0.0706549	3.63774e-171	-1.3313	0.0670278	7.17606e-87
cg13305951	17	19314618	RNF112;RNF112	-0.059564	0.0408711	0.145034	-0.793846	0.0399771	7.81966e-87
cg27366007	15	91479184	UNC45A;UNC45A	-0.584485	0.0894973	6.71667e-11	-1.68837	0.0850317	8.09529e-87
cg06091475	5	79863923	ANKRD34B	3.04025	0.155708	4.81303e-84	-3.11066	0.156671	8.25091e-87
cg12160330	5	115313420	LVRN	2.01874	0.107776	1.47602e-77	-1.93106	0.0972936	9.45541e-87
cg13062097	2	44865969	CAMKMT	1.33378	0.0857379	3.20343e-54	-1.68018	0.0846714	1.02586e-86
cg04913979	3	157821994	SHOX2;SHOX2;SHOX2	-3.95554	0.230225	1.20472e-65	-4.50734	0.227194	1.11863e-86
cg11711771	17	35658109	ACACA;ACACA;ACACA;ACACA;ACACA	6.95587	0.324122	6.39696e-101	-6.46664	0.326003	1.18629e-86
cg04341792	5	6379266	MED10	4.84894	0.220939	2.13012e-105	-4.34464	0.219028	1.1882e-86
cg20782724	7	47518657	TNS3	3.3641	0.14206	3.92089e-122	-2.79189	0.140768	1.25322e-86
cg16121744	21	46875149	COL18A1;COL18A1;COL18A1	1.37813	0.0697892	6.70547e-86	-1.40722	0.0709538	1.26482e-86
cg07734189	20	46840189	NA	-1.51878	0.0871572	1.84809e-67	-1.61086	0.081237	1.35766e-86
cg01847344	21	45929576	C21orf29	1.85183	0.092437	2.50195e-88	-1.67653	0.084549	1.36074e-86
cg23291886	4	174440681	NA	-4.13943	0.224289	2.2719e-75	-4.45352	0.224604	1.38204e-86
cg10672416	12	123718706	C12orf65;C12orf65	3.06933	0.143482	2.7101e-100	-2.82915	0.142692	1.41531e-86
cg04500896	2	74775717	LOXL3	-0.00155721	0.0618754	0.979922	-1.14553	0.0577897	1.55262e-86
cg09228402	1	3824319	LOC100133612	3.78158	0.188438	1.26668e-88	-3.76445	0.189923	1.59426e-86
cg04269272	20	61074847	NA	-3.4547	0.157393	2.01626e-105	-3.05671	0.154217	1.59624e-86
cg24477886	17	36813798	NA	-0.420199	0.0546166	1.50281e-14	-1.06359	0.0536644	1.64561e-86
cg27666046	17	80279077	SECTM1	-0.259047	0.0534183	1.24853e-06	-0.84467	0.0426361	1.92988e-86
cg07151138	13	28545532	NA	-6.88641	0.326473	1.3349e-97	-6.50042	0.328176	2.0611e-86
cg18648169	12	125028295	NA	4.10257	0.178866	8.38303e-115	-3.45864	0.174618	2.09582e-86
cg22747142	11	795582	SLC25A22	3.31492	0.141616	2.0336e-119	-2.74432	0.138564	2.15773e-86
cg17085710	7	98842834	NA	1.34338	0.0698902	1.56863e-81	-1.42281	0.0718412	2.17599e-86
cg00798876	7	2670978	TTYH3	-4.00286	0.231564	2.01856e-66	-4.54936	0.229731	2.25841e-86
cg17787084	1	165323896	LMX1A	-5.54695	0.298296	1.77805e-76	-6.13457	0.30979	2.29041e-86
cg22991356	19	47835316	C5AR2	-1.65745	0.0759706	3.41564e-104	-1.14799	0.057982	2.43974e-86
cg01323720	17	55342462	MSI2;MSI2	2.44632	0.0849915	3.2641e-178	-1.66141	0.0839194	2.50644e-86
cg25485805	3	13246862	NA	-0.74392	0.0628466	3.29228e-32	-1.1694	0.0590676	2.50921e-86
cg13385210	17	38599271	IGFBP4	-1.6756	0.139099	2.71839e-33	-2.65739	0.134258	2.73698e-86
cg03024760	15	27215997	GABRG3	-5.19646	0.27144	6.72883e-81	-5.27156	0.266347	2.79607e-86
cg05679363	6	40880451	LOC101929555	1.56824	0.0798695	5.84262e-85	-1.42267	0.0719018	3.12729e-86
cg14238230	11	2479140	KCNQ1	6.1669	0.304113	1.97674e-90	-6.00352	0.303427	3.16339e-86
cg20812302	2	171411262	MYO3B;MYO3B;MYO3B;MYO3B;MYO3B	5.16197	0.239786	1.5738e-101	-4.73388	0.239258	3.16676e-86
cg25615068	12	121443309	C12orf43	-2.47393	0.141565	7.84705e-68	-2.82626	0.142852	3.23612e-86
cg08503879	1	166002410	NA	-0.869043	0.102113	1.86207e-17	-1.92512	0.0973097	3.30558e-86
cg15164708	19	49936274	SLC17A7	-6.33667	0.316494	3.16593e-88	-6.419	0.324495	3.43183e-86
cg22982489	1	8258346	NA	1.00499	0.0575945	1.22917e-67	-1.06776	0.0539813	3.51458e-86
cg15553500	4	41880987	NA	-3.95048	0.198793	5.8619e-87	-4.04448	0.20448	3.58065e-86
cg14620941	9	139776929	NA	-3.75449	0.209113	1.82596e-71	-3.9853	0.201519	3.79282e-86
cg18674980	8	86350581	CA3	-6.83983	0.335587	2.5206e-91	-6.543	0.330875	3.90438e-86
cg18419175	7	6199980	USP42	5.68964	0.232637	5.19096e-130	-4.53937	0.229586	4.1261e-86
cg04790749	17	34123272	MMP28;MMP28	5.37264	0.265155	2.71877e-90	-5.15971	0.261016	4.4771e-86
cg01298731	4	154711457	SFRP2	0.979079	0.0627666	1.66951e-54	-1.13371	0.0573518	4.49001e-86
cg13327545	10	22623548	NA	1.27911	0.0849193	5.77541e-51	-1.33	0.0672879	4.65499e-86
cg01844757	5	112420653	MCC;MCC	-1.65022	0.109127	2.37185e-51	-1.95825	0.0990928	5.03118e-86
cg18849102	4	4859935	MSX1	-6.47542	0.350912	2.38492e-75	-7.07269	0.357929	5.20273e-86
cg06470279	17	60706442	MRC2	-6.09645	0.313573	2.37467e-83	-6.302	0.318945	5.32083e-86
cg15321457	6	10523258	GCNT2	4.97374	0.204557	1.50794e-128	-3.99842	0.202369	5.40901e-86
cg26519582	11	67115713	LOC100130987	2.80281	0.0761044	1.7877e-286	-1.35764	0.068714	5.4285e-86
cg20026346	6	136872552	MAP7	1.91093	0.0915106	1.02339e-95	-1.72424	0.0872875	5.90259e-86
cg15756507	17	65471461	PITPNC1;PITPNC1	-1.77625	0.0993877	7.82529e-71	-1.82636	0.09246	5.97046e-86
cg25741487	3	62363076	NA	-4.75428	0.258929	1.25722e-74	-5.04628	0.255562	6.85844e-86
cg03857318	14	38779220	NA	5.18332	0.262372	5.66791e-86	-5.17646	0.262192	7.24034e-86
cg01903327	14	75531782	ACYP1;ACYP1	2.99337	0.152423	5.45031e-85	-3.02191	0.153071	7.39432e-86
cg11572733	7	98048403	NA	2.39125	0.125471	3.37007e-80	-2.49556	0.12641	7.41818e-86
cg02576468	19	41074006	SPTBN4	-4.99074	0.260557	5.56164e-81	-5.03664	0.255182	8.06157e-86
cg03946438	12	26349603	SSPN;SSPN	4.41892	0.216507	1.42984e-91	-4.21396	0.213502	8.08192e-86
cg10071260	20	30161594	HM13-AS1	1.76017	0.0873948	3.03676e-89	-1.69049	0.0856512	8.15125e-86
cg20326425	10	46090698	MARCH8	3.93041	0.210355	3.46355e-77	-4.04776	0.205129	8.82597e-86
cg27630311	12	115120847	TBX3;TBX3	-6.14377	0.332475	1.49164e-75	-6.58273	0.333608	8.9685e-86
cg16717713	14	100069657	CCDC85C	-2.78578	0.174713	7.47791e-57	-3.46279	0.175499	9.11593e-86
cg00474218	15	67143904	NA	-0.792103	0.0743269	1.93371e-26	-1.462	0.0741094	9.77142e-86
cg04517524	14	94405342	ASB2	0.62021	0.0645352	8.13901e-22	-1.12547	0.0570622	1.05454e-85
cg21980043	12	43945874	ADAMTS20	-5.23647	0.260914	1.22533e-88	-4.82171	0.244521	1.15342e-85
cg20444600	18	53069000	TCF4;TCF4;TCF4;TCF4;TCF4;TCF4;TCF4;TCF4;TCF4;TCF4;TCF4	1.89018	0.0830763	5.05525e-113	-1.48652	0.0753903	1.18158e-85
cg21860825	12	19358289	PLEKHA5;PLEKHA5;PLEKHA5	2.00581	0.0891891	1.66522e-110	-1.55511	0.0788781	1.23806e-85
cg00336977	8	73826000	KCNB2	0.999742	0.0650564	5.81805e-53	-1.25594	0.0637064	1.25866e-85
cg19103609	19	14543524	PKN1	0.826885	0.049195	6.30705e-63	-0.857044	0.0434731	1.26086e-85
cg18160614	1	25567240	NA	5.36498	0.259695	9.59686e-94	-5.11602	0.259509	1.26339e-85
cg27464051	19	11591856	ELAVL3;ELAVL3	-5.47296	0.301415	4.91524e-73	-5.87755	0.298214	1.39421e-85
cg20281632	7	14031792	ETV1;ETV1;ETV1	4.13791	0.213521	7.81764e-83	-4.20388	0.213338	1.50218e-85
cg08353615	5	137151533	NA	4.02576	0.183404	1.98512e-105	-3.56421	0.180886	1.53431e-85
cg00987534	7	73207968	NA	1.65449	0.0858439	5.86589e-82	-1.63068	0.0827654	1.58699e-85
cg02376827	17	1961510	HIC1;HIC1	-2.22419	0.0948529	7.98715e-120	-1.89068	0.0959683	1.62912e-85
cg22877366	1	12107668	NA	-1.92109	0.116691	1.84429e-60	-2.24789	0.114124	1.76918e-85
cg20846192	7	43012776	NA	4.17257	0.206787	1.44339e-89	-4.08892	0.207595	1.77647e-85
cg07348481	11	61355119	NA	-4.34187	0.225914	1.63422e-81	-4.42494	0.224657	1.78445e-85
cg22950598	12	56139862	GDF11	2.03721	0.0862876	2.02178e-121	-1.52101	0.0772242	1.79604e-85
cg00771722	5	131396253	IL3	-0.86733	0.0891209	2.49391e-22	-1.62796	0.0826588	1.83565e-85
cg06635946	22	46470016	NA	0.722781	0.0558976	4.45421e-38	-0.811788	0.0412215	1.89417e-85
cg12731773	11	846055	TSPAN4;TSPAN4;TSPAN4;TSPAN4;TSPAN4;TSPAN4;TSPAN4	-1.7175	0.122228	1.2861e-44	-2.34723	0.11919	1.89871e-85
cg05055001	14	30649039	NA	3.50753	0.178319	2.97632e-85	-3.45368	0.175398	1.99709e-85
cg00703513	8	145925258	NA	-5.39872	0.27917	1.70461e-82	-5.65591	0.287265	2.06755e-85
cg23051272	17	17589471	RAI1	1.44615	0.0474876	9.84071e-199	-0.787828	0.0400158	2.10282e-85
cg11012643	3	185138857	MAP3K13;MAP3K13;MAP3K13	1.31411	0.0622511	9.48265e-98	-1.26014	0.064009	2.14123e-85
cg16875235	4	147097886	LSM6	3.32304	0.149361	3.19526e-108	-2.80721	0.142603	2.20146e-85
cg06864759	7	76989316	GSAP	5.28166	0.202387	1.9794e-147	-4.02924	0.204698	2.27827e-85
cg22835712	2	102737379	NA	2.6078	0.131561	1.56153e-86	-2.56773	0.130475	2.45611e-85
cg24810836	19	12918062	RNASEH2A	7.04704	0.348058	3.70464e-90	-6.85708	0.34847	2.56214e-85
cg19711579	2	182545562	NEUROD1	-6.30243	0.415775	1.3765e-51	-8.20379	0.416923	2.59756e-85
cg13563634	6	32805684	TAP2;TAP2	-1.19132	0.0934246	4.39252e-37	-1.82139	0.0925697	2.65223e-85
cg26065232	6	51406984	NA	3.85307	0.193412	2.24091e-87	-3.72466	0.189309	2.69841e-85
cg07080372	11	796607	SLC25A22	-7.89986	0.35008	3.10623e-111	-6.44708	0.327743	2.90581e-85
cg09171692	1	151798824	RORC;RORC	-1.24113	0.0884368	1.64242e-44	-1.78697	0.0908612	3.1456e-85
cg23575732	11	43701083	HSD17B12	1.97243	0.0974789	4.72911e-90	-1.93082	0.0981889	3.31763e-85
cg19809562	12	1702394	FBXL14	0.328804	0.0853673	0.000117732	-1.03643	0.0527227	3.73127e-85
cg01185093	7	5343176	SLC29A4;SLC29A4	0.902465	0.0447184	1.36134e-89	-0.889176	0.0452357	3.85778e-85
cg17331255	18	23739790	PSMA8;PSMA8;PSMA8;PSMA8	4.18839	0.227388	4.38263e-75	-4.44542	0.226155	3.85839e-85
cg13611686	11	1049800	NA	-2.75465	0.173422	1.95055e-56	-3.34538	0.170209	4.0046e-85
cg24203712	10	65404020	NA	3.60009	0.157409	3.62397e-114	-2.98049	0.151653	4.09651e-85
cg11946666	1	3247595	PRDM16;PRDM16	-0.52211	0.0618014	3.17785e-17	-1.18153	0.060122	4.18656e-85
cg20952434	19	2016402	BTBD2	6.7646	0.335296	1.53395e-89	-6.5582	0.333738	4.31045e-85
cg19993487	9	139304298	SDCCAG3;SDCCAG3;SDCCAG3;PMPCA;PMPCA;PMPCA	-0.571761	0.0705666	5.72403e-16	-1.37034	0.0697372	4.37339e-85
cg27199725	3	4697732	ITPR1;ITPR1;ITPR1	3.16835	0.161158	3.61564e-85	-3.08031	0.156764	4.428e-85
cg08261921	19	36211757	KMT2B	6.03728	0.302078	6.36509e-88	-5.93134	0.301867	4.47318e-85
cg18034428	20	9819467	PAK7;PAK7;PAK7;PAK7	-7.91248	0.388233	2.56893e-91	-7.51639	0.382575	4.6477e-85
cg03039843	19	49055390	SULT2B1	2.61193	0.153206	1.1355e-64	-2.93916	0.149621	4.90867e-85
cg16592658	19	4229887	EBI3	-0.836607	0.0720464	4.60179e-31	-1.26862	0.0645827	4.97497e-85
cg11806836	7	100883854	FIS1	1.76543	0.0740485	9.58482e-124	-1.39097	0.0708274	5.41583e-85
cg24353443	3	73674166	PDZRN3	-4.88023	0.261098	3.06875e-77	-4.85021	0.246975	5.46054e-85
cg15452326	22	32365941	NA	-3.66031	0.170295	3.17863e-101	-3.23593	0.164775	5.46228e-85
cg08509172	19	19383838	TM6SF2	-4.77487	0.268752	4.96347e-70	-5.03842	0.256563	5.49761e-85
cg14129356	6	77418971	NA	0.864465	0.0790322	9.23545e-28	-1.45085	0.073881	5.55397e-85
cg09473510	4	187476573	MTNR1A	-5.15663	0.250877	7.89511e-93	-4.51135	0.2299	7.34121e-85
cg03281572	10	114502318	VTI1A	5.26592	0.23018	3.13556e-114	-4.44512	0.226527	7.3777e-85
cg03920024	22	50924362	MIOX;ADM2;ADM2	0.987223	0.0448481	5.20785e-106	-0.776731	0.039583	7.37868e-85
cg00860225	17	27313157	SEZ6;SEZ6	-3.66439	0.196932	1.42982e-76	-3.88678	0.19809	7.61054e-85
cg02904522	20	22902372	NA	3.03558	0.128116	2.89301e-122	-2.34359	0.119449	7.79505e-85
cg17195365	1	22242066	HSPG2;HSPG2	2.2464	0.110299	3.41558e-91	-2.13373	0.108753	7.79536e-85
cg09533145	5	178563145	ADAMTS2	-0.848253	0.0660922	1.52898e-37	-1.25434	0.063937	8.04526e-85
cg03925294	4	6247629	NA	-3.74206	0.209441	8.54995e-71	-4.08331	0.208138	8.06328e-85
cg00124004	8	87527257	CPNE3	-3.08666	0.20642	2.94101e-50	-4.05192	0.20656	8.38728e-85
cg00810040	8	144821467	FAM83H-AS1	1.70102	0.115738	1.27614e-48	-2.29754	0.117127	8.44129e-85
cg24202131	18	34855482	BRUNOL4;BRUNOL4;BRUNOL4;BRUNOL4	-0.0414012	0.0413731	0.316995	-0.76442	0.0389721	8.66187e-85
cg09789939	16	88532245	ZFPM1	5.80657	0.288454	3.7385e-89	-5.56729	0.283839	8.71328e-85
cg05182416	17	40117578	TTC25;CNP	0.706287	0.0524764	4.27164e-41	-0.989959	0.0504752	8.95878e-85
cg26489226	1	17984057	ARHGEF10L;ARHGEF10L	3.8926	0.173375	3.78054e-110	-3.44107	0.175461	9.15747e-85
cg12282267	17	7219261	NEURL4;NEURL4;GPS2	0.915587	0.0479679	1.94816e-80	-0.797126	0.0406476	9.34127e-85
cg02597894	6	31760796	VARS	0.999794	0.0523994	2.23115e-80	-0.934197	0.0476392	9.48623e-85
cg14265704	2	71131201	VAX2	-2.74046	0.127787	8.79313e-101	-2.53315	0.129191	9.88263e-85
cg05609445	11	19203825	CSRP3;CSRP3	5.65471	0.266505	1.01091e-98	-5.17046	0.263813	1.16829e-84
cg27004219	17	27418891	MYO18A;MYO18A	5.33786	0.26389	5.41397e-90	-5.22847	0.266843	1.29122e-84
cg03509094	19	7928546	EVI5L;EVI5L	-2.69786	0.128829	3.03466e-96	-2.54113	0.1297	1.32764e-84
cg02045342	2	209224437	PTH2R	0.0648588	0.0581566	0.26476	-0.892213	0.0455448	1.39498e-84
cg17674725	2	133426418	LYPD1;LYPD1	-6.22525	0.364488	6.74128e-65	-7.17563	0.3663	1.40344e-84
cg00291884	17	79888872	NA	-2.83137	0.169708	4.94989e-62	-3.31121	0.16903	1.40519e-84
cg22079534	1	20284294	NA	0.612348	0.0700562	2.5117e-18	-1.14919	0.0586756	1.51771e-84
cg27339941	9	89734804	NA	-0.451388	0.0475491	2.51209e-21	-0.884339	0.0451539	1.52936e-84
cg00034769	14	98444533	C14orf64	-2.026	0.124136	1.84979e-59	-2.36199	0.120625	1.64275e-84
cg12738529	14	56039435	NA	4.96882	0.191143	2.54589e-146	-3.6523	0.186599	1.9279e-84
cg00495856	20	37841321	NA	1.13224	0.0677813	3.52621e-62	-1.23476	0.063095	2.0498e-84
cg04234713	17	46713468	NA	-0.680586	0.0473325	1.2634e-46	-0.9542	0.0487591	2.0526e-84
cg15054281	11	1082155	MUC2	2.31714	0.0775228	1.08015e-191	-1.476	0.0754337	2.17018e-84
cg02072585	8	36927372	NA	4.10677	0.194069	3.2719e-98	-3.81445	0.194948	2.18198e-84
cg14203426	7	101723947	CUX1;CUX1;CUX1	5.75431	0.246704	1.34263e-118	-4.82194	0.246442	2.19306e-84
cg24199203	19	3387811	NFIC;NFIC	2.76304	0.135747	4.3514e-91	-2.6588	0.135901	2.27842e-84
cg20692569	7	72848481	FZD9	-1.16343	0.0982398	3.07761e-32	-1.96141	0.10027	2.4133e-84
cg00053618	3	40547156	ZNF620;ZNF620;ZNF620	0.539875	0.0425715	1.06823e-36	-0.854141	0.043665	2.41521e-84
cg24968629	22	46770644	CELSR1	4.42291	0.195479	8.25835e-112	-3.80258	0.194402	2.45574e-84
cg10005403	4	47840299	CORIN;CORIN;CORIN;LOC101927179;LOC101927179	-2.40224	0.13689	2.21466e-68	-2.65643	0.135842	2.70782e-84
cg21425926	8	25543017	NA	1.35007	0.0617336	1.12085e-104	-0.977533	0.0499952	2.8545e-84
cg24590766	1	45436367	EIF2B3;EIF2B3;EIF2B3	8.07056	0.380931	1.94819e-98	-7.42474	0.379744	2.88592e-84
cg06852240	16	85520182	NA	2.82245	0.11484	2.98994e-131	-2.19545	0.112292	2.92604e-84
cg12475422	2	75746804	EVA1A;EVA1A	0.152106	0.0476369	0.00141029	-0.911219	0.0466107	3.02269e-84
cg07125112	15	44486621	FRMD5	-2.6978	0.170793	7.79974e-56	-3.42002	0.17495	3.08348e-84
cg08247166	15	101212160	NA	2.51421	0.118943	5.31534e-98	-2.31344	0.118362	3.26844e-84
cg09085220	16	8736433	C16orf68	6.36227	0.30051	2.64657e-98	-5.91781	0.302814	3.44426e-84
cg11594656	16	23298073	NA	1.60383	0.0856506	1.64048e-77	-1.70814	0.0874117	3.5436e-84
cg16055378	19	30015991	VSTM2B;LOC284395	-5.90908	0.306482	5.13347e-82	-5.97721	0.305884	3.57764e-84
cg06182722	5	2696968	NA	2.41813	0.103725	1.75689e-118	-2.02533	0.103648	3.59385e-84
cg12200038	14	38091470	NA	-5.72897	0.295394	5.88047e-83	-5.36717	0.274672	3.60937e-84
cg21517947	8	41167107	SFRP1	-5.5219	0.300085	6.12024e-75	-5.76437	0.295003	3.62822e-84
cg09456439	21	38937629	NA	4.88875	0.238074	1.17633e-92	-4.69621	0.24038	3.87684e-84
cg11199046	12	115136308	NA	-4.19103	0.237085	2.37291e-69	-4.48945	0.229803	3.91188e-84
cg01256260	21	43729657	NA	-2.69455	0.138478	1.73514e-83	-2.66785	0.136581	4.14142e-84
cg12878812	12	119419696	SRRM4	-4.12421	0.327236	2.87212e-36	-6.3552	0.325355	4.14536e-84
cg13021841	2	14774902	FAM84A	-8.6055	0.44273	2.58935e-83	-7.87022	0.402933	4.20691e-84
cg11089456	17	11463379	SHISA6;SHISA6;SHISA6	-0.21709	0.0390733	2.79951e-08	-0.759102	0.0388664	4.31053e-84
cg03862768	9	16653826	BNC2	2.58499	0.13092	7.00636e-86	-2.55638	0.130894	4.38292e-84
cg07958818	1	19767194	CAPZB;CAPZB;CAPZB;CAPZB	2.36797	0.0825293	3.96038e-177	-1.58497	0.0811552	4.38698e-84
cg04003903	4	8601549	CPZ;CPZ;CPZ	-1.63449	0.0973301	8.09918e-63	-1.91974	0.098321	4.81599e-84
cg20421702	2	173248435	NA	4.23129	0.194512	1.32528e-103	-3.78454	0.193855	5.07835e-84
cg10717189	2	114735571	NA	6.47673	0.321569	3.00449e-89	-6.28376	0.321902	5.25335e-84
cg18066055	7	73118933	STX1A;STX1A	-2.73657	0.176152	4.44128e-54	-3.33862	0.171032	5.28253e-84
cg15842276	11	92702648	MTNR1B	-3.54291	0.173721	1.9589e-91	-3.49131	0.178913	5.9801e-84
cg17310682	22	21148264	PI4KA	6.40414	0.318123	3.65927e-89	-6.20834	0.318151	5.99994e-84
cg24261333	11	73357019	PLEKHB1;PLEKHB1	-2.68905	0.126846	1.4884e-98	-2.44704	0.125437	6.69692e-84
cg22440573	1	3163985	PRDM16;PRDM16	-2.12702	0.106201	2.76693e-88	-2.0328	0.104227	7.31168e-84
cg26629730	22	43599560	SCUBE1	1.34438	0.0983633	2.56652e-42	-1.84413	0.0945546	7.33318e-84
cg09484541	5	74161187	FAM169A	2.47519	0.119317	1.68533e-94	-2.22159	0.11391	7.37274e-84
cg14024017	10	20218525	PLXDC2;PLXDC2	2.34346	0.0985062	3.16738e-123	-1.74049	0.0892471	7.53977e-84
cg20328799	2	120985492	NA	0.642027	0.0605964	3.73872e-26	-1.10445	0.0566362	7.7071e-84
cg18964582	1	236557182	EDARADD	2.64576	0.150331	9.17362e-69	-2.7988	0.143524	7.73337e-84
cg00220225	3	50194470	SEMA3F	0.78219	0.0615173	7.00132e-37	-1.01164	0.0518785	7.79715e-84
cg22423174	12	125201577	NA	-4.68735	0.206989	5.38226e-112	-3.49919	0.17946	8.04322e-84
cg02010977	15	96705563	NR2F2-AS1	0.00462222	0.0467711	0.921277	-0.769709	0.0394758	8.086e-84
cg23845450	1	75597887	LHX8	-3.79028	0.196334	3.19989e-82	-3.87818	0.198928	8.52868e-84
cg01891789	3	50194121	SEMA3F	4.52176	0.23705	2.45673e-80	-4.53186	0.232467	8.65888e-84
cg10137010	17	3462438	TRPV3	-0.0641334	0.0408247	0.116213	-0.78741	0.0403964	9.0979e-84
cg10138338	8	142289648	NA	4.65755	0.233795	2.24266e-87	-4.53378	0.232602	9.19428e-84
cg09817431	22	21411511	LRRC74B;LRRC74B;LRRC74B	0.128392	0.0545421	0.0185832	-0.762657	0.0391284	9.26118e-84
cg08141424	3	73674087	PDZRN3	-6.09043	0.323983	4.23453e-78	-6.09459	0.312693	9.34224e-84
cg14840264	14	71885890	NA	-0.878402	0.0784642	5.36567e-29	-1.4671	0.0752723	9.36295e-84
cg04126592	20	32112080	CBFA2T2	1.86105	0.0720569	1.6974e-144	-1.24248	0.0637701	1.06799e-83
cg07008502	11	65629043	MUS81	3.96013	0.183339	3.40395e-102	-3.57045	0.183256	1.0747e-83
cg20131968	17	61850012	CCDC47	0.911578	0.0454105	1.1228e-88	-0.770756	0.0395613	1.09091e-83
cg27466915	10	124070594	BTBD16	1.90591	0.0986958	2.87242e-82	-1.93381	0.099271	1.14326e-83
cg03012170	18	73628366	NA	-7.46162	0.377512	4.70346e-86	-7.24189	0.371758	1.14409e-83
cg04283926	1	42924245	PPCS;PPCS	2.50106	0.145999	2.83606e-65	-2.78753	0.14311	1.18624e-83
cg26104690	7	106708700	PRKAR2B	4.62851	0.228815	5.35418e-90	-4.33499	0.222582	1.23895e-83
cg03672272	22	46470191	NA	0.083238	0.0718668	0.246787	-1.1173	0.0573716	1.26845e-83
cg03613050	1	4121071	NA	1.87503	0.100371	3.70956e-77	-1.98635	0.102003	1.29962e-83
cg10743390	19	30020728	VSTM2B	-1.91847	0.152054	2.41408e-36	-2.92077	0.15	1.33991e-83
cg06502285	12	31800017	METTL20	-0.586804	0.0562397	2.04498e-25	-1.07424	0.0551706	1.35451e-83
cg26400275	3	29494928	RBMS3;RBMS3;RBMS3	4.69094	0.224433	6.90314e-96	-4.3663	0.224271	1.41856e-83
cg09586441	19	11457699	TMEM205;TMEM205;TMEM205;CCDC159	-5.03246	0.270529	1.56986e-76	-5.19363	0.266785	1.45565e-83
cg13478340	19	32514520	NA	-5.26795	0.288103	4.98969e-74	-5.63802	0.289623	1.47751e-83
cg00692279	22	50448934	IL17REL	-0.486206	0.0469287	4.4002e-25	-0.816704	0.0419545	1.48565e-83
cg08611544	9	103190488	MSANTD3;MSANTD3;MSANTD3;MSANTD3	4.52827	0.209315	1.6716e-102	-4.01369	0.206201	1.52733e-83
cg04139789	17	11143288	SHISA6;SHISA6;SHISA6	-4.30178	0.216413	5.28284e-87	-4.31495	0.221681	1.53559e-83
cg07471203	11	64880911	TM7SF2	2.39271	0.0959205	4.41611e-135	-1.75431	0.0901307	1.55323e-83
cg04134015	3	193310532	OPA1;OPA1;OPA1;OPA1;OPA1;OPA1;OPA1;OPA1	1.32724	0.0783613	7.32454e-64	-1.52502	0.0783533	1.57374e-83
cg17668115	1	156868625	PEAR1	0.0893865	0.076469	0.242449	-1.45407	0.0747099	1.59148e-83
cg26766694	3	13060974	IQSEC1	2.83213	0.134484	2.69206e-97	-2.63822	0.135559	1.62382e-83
cg08884752	1	2162001	SKI	2.47551	0.0873937	8.86402e-173	-1.40206	0.0720429	1.6358e-83
cg04044203	11	124631218	ESAM	2.78103	0.131812	1.20076e-97	-2.54515	0.13079	1.68787e-83
cg12963736	7	44373844	NA	3.81401	0.162668	8.40056e-120	-3.19952	0.16442	1.69736e-83
cg27377632	19	677895	FSTL3	6.80506	0.348125	3.12777e-84	-6.71919	0.345337	1.78175e-83
cg08842616	16	70733772	VAC14	-3.42518	0.14921	5.50197e-115	-2.33507	0.120022	1.83893e-83
cg03466406	8	123658889	NA	-0.112597	0.0576172	0.0506896	-0.817506	0.0420246	1.92008e-83
cg22984755	21	16328107	NA	3.82461	0.20612	3.70489e-76	-3.94795	0.20297	2.00076e-83
cg22698996	1	29449036	TMEM200B	-8.80027	0.453945	6.86928e-83	-8.82275	0.453607	2.02625e-83
cg08490364	17	33940329	AP2B1;AP2B1	3.60759	0.163981	6.81322e-106	-3.1561	0.162293	2.15718e-83
cg01893321	1	235256920	NA	3.47511	0.181875	1.34583e-80	-3.50688	0.180366	2.32033e-83
cg08233235	19	55898727	RPL28;RPL28;RPL28;RPL28	0.974538	0.0606873	1.23993e-57	-0.744329	0.0382859	2.4006e-83
cg13292715	2	158900247	UPP2	-0.255282	0.0663702	0.000120307	-1.10267	0.0567268	2.5435e-83
cg19361826	1	10864382	NA	-2.02454	0.126704	4.39925e-57	-2.42829	0.124932	2.61136e-83
cg00449067	2	188269443	CALCRL	-0.0130978	0.0491488	0.789863	-0.829212	0.042666	2.71061e-83
cg09534797	10	57272208	NA	3.41048	0.168529	4.5099e-90	-3.29841	0.16977	3.05703e-83
cg18448782	12	1702235	FBXL14	2.05369	0.150925	5.79832e-42	-2.52772	0.130112	3.14197e-83
cg06857898	12	111560435	CUX2	1.98329	0.101704	7.72197e-84	-1.79104	0.0921942	3.1683e-83
cg03945902	10	111216805	NA	-7.10728	0.358541	1.53881e-86	-6.90744	0.355636	3.42236e-83
cg18236477	13	26043066	ATP8A2	-5.03044	0.323288	3.0254e-54	-6.25277	0.321956	3.52622e-83
cg25447806	3	156838096	NA	-0.368849	0.0485796	3.28429e-14	-0.780985	0.0402155	3.60684e-83
cg14322224	1	85931226	DDAH1;DDAH1	-5.13611	0.282425	2.96588e-73	-5.3594	0.276033	3.90657e-83
cg26769493	12	49527075	NA	1.88935	0.0743359	4.48794e-140	-1.18185	0.0608722	3.95067e-83
cg27509347	1	28385657	EYA3	-0.0107421	0.0569671	0.850434	-0.821928	0.0423395	4.13823e-83
cg20789939	17	46749401	NA	-2.07498	0.119144	2.19683e-67	-2.26551	0.116735	4.59437e-83
cg14694375	4	53505205	USP46;USP46;USP46;USP46	3.80262	0.1785	1.72054e-99	-3.32474	0.171314	4.59847e-83
cg02447104	13	113583036	NA	0.0197888	0.0495251	0.689477	-0.831894	0.0428651	4.59957e-83
cg12998731	22	47303273	TBC1D22A;TBC1D22A;TBC1D22A;TBC1D22A;TBC1D22A	-1.4919	0.114631	1.49488e-38	-2.05858	0.106073	4.6e-83
cg17880320	1	160256132	PEX19;PEX19	1.38527	0.0793465	1.05258e-67	-1.58426	0.0816377	4.71686e-83
cg16451027	5	112042859	APC	3.55167	0.183861	2.55572e-82	-3.58171	0.184586	4.88882e-83
cg19483537	2	29340931	CLIP4;CLIP4;CLIP4;CLIP4	1.56534	0.0569283	3.9942e-163	-0.961815	0.0495941	5.9536e-83
cg04890851	15	96952237	NA	-3.76813	0.196309	2.58306e-81	-3.86267	0.199175	5.99859e-83
cg09078948	20	34463736	PHF20	5.90032	0.278038	9.44518e-99	-5.35993	0.276398	6.1419e-83
cg17726795	19	36211822	MLL4	8.54312	0.434626	3.87743e-85	-8.42883	0.434687	6.3181e-83
cg12892506	3	147113918	ZIC4;ZIC4;ZIC4	-4.63649	0.248257	4.0471e-77	-4.71471	0.243145	6.32527e-83
cg03648523	16	82667622	CDH13;CDH13;CDH13;CDH13;CDH13;CDH13	-0.865367	0.0608072	1.02812e-45	-1.16455	0.0600623	6.51047e-83
cg05962092	19	49575664	KCNA7	-0.507912	0.0646994	4.3771e-15	-1.04951	0.054132	6.64134e-83
cg10278102	11	20410216	PRMT3;PRMT3;PRMT3	-2.10977	0.14549	2.18591e-47	-2.79242	0.14404	6.83389e-83
cg12773785	12	118813371	SUDS3	3.60495	0.16423	1.96463e-105	-3.18735	0.164418	6.94024e-83
cg00324099	4	7345689	SORCS2	3.64214	0.173524	1.13792e-96	-3.39845	0.17531	6.98704e-83
cg21732535	2	209224280	PTH2R	1.52115	0.0797168	2.16414e-80	-1.35509	0.0699092	7.22862e-83
cg06503286	2	241626691	NA	6.55799	0.289891	8.96925e-112	-5.64998	0.291489	7.27787e-83
cg17384457	19	45034961	CEACAM20;CEACAM20;CEACAM20;CEACAM20	-1.0757	0.0701787	1.05916e-52	-1.37766	0.0710847	7.65443e-83
cg14478713	9	16653688	BNC2	2.56752	0.136378	2.52224e-78	-2.65492	0.136989	7.65616e-83
cg13389502	17	1961440	HIC1;HIC1	0.286398	0.0582789	8.98916e-07	-1.07252	0.0553662	9.11523e-83
cg06445343	7	94538403	PPP1R9A;PPP1R9A;PPP1R9A;PPP1R9A;PPP1R9A	2.49952	0.118827	4.44552e-97	-2.07632	0.107195	9.42142e-83
cg01768056	19	19477670	NA	-1.61913	0.103194	4.04694e-55	-2.02242	0.104417	9.59787e-83
cg24004943	10	127569905	DHX32	3.14375	0.155271	3.69779e-90	-2.98054	0.153889	9.67936e-83
cg12337669	4	7881857	AFAP1;AFAP1	1.21238	0.0642108	9.15341e-79	-1.24239	0.0641758	1.14792e-82
cg13363808	2	133694716	MIR7853;NCKAP5;NCKAP5	1.78104	0.0958183	2.04816e-76	-1.7749	0.091684	1.15558e-82
cg00054210	8	65711644	CYP7B1	-0.618146	0.0561091	3.8866e-28	-1.05952	0.0547385	1.22151e-82
cg01279538	11	1025794	MUC6	-1.11586	0.0855457	1.0231e-38	-1.65175	0.0853356	1.22317e-82
cg03474926	9	136023407	RALGDS	-6.42108	0.333389	7.54359e-82	-6.38249	0.329748	1.2293e-82
cg25367965	12	50171924	NA	-4.51483	0.230023	6.71748e-85	-4.4555	0.230213	1.27147e-82
cg18723295	7	47622182	TNS3	-0.327492	0.0546971	2.17243e-09	-1.01758	0.0525831	1.32131e-82
cg22025064	1	22141400	LDLRAD2	0.93678	0.0498479	4.71772e-78	-0.950984	0.0491425	1.32861e-82
cg11037059	14	105133544	NA	5.48593	0.272074	1.93255e-89	-5.22001	0.269756	1.34665e-82
cg01407107	1	12107431	NA	-1.92313	0.127906	8.65702e-51	-2.37183	0.122594	1.44863e-82
cg07076957	20	17189701	NA	1.32923	0.0709017	1.08812e-77	-1.24958	0.0645911	1.47401e-82
cg22167400	17	26633978	FLJ40504	-0.362161	0.0438439	1.55213e-16	-0.777791	0.0402208	1.71713e-82
cg00037458	11	130296851	ADAMTS8	2.0559	0.106996	1.77505e-81	-2.0708	0.107088	1.73679e-82
cg00965795	2	27957843	NA	4.96892	0.241647	6.67218e-93	-4.52663	0.234088	1.74196e-82
cg16846645	2	14773973	FAM84A	-3.79677	0.200989	7.71686e-79	-3.78564	0.195773	1.75577e-82
cg25532922	2	30453223	LBH	0.694897	0.0618656	3.52517e-29	-0.831752	0.0430147	1.76952e-82
cg18252102	13	98796790	FARP1;FARP1	3.05499	0.160376	4.01375e-80	-3.06129	0.158317	1.77017e-82
cg02268988	8	145126992	NA	3.64591	0.186521	3.17749e-84	-3.60243	0.186318	1.82452e-82
cg08007074	16	84346361	WFDC1	2.1145	0.118154	5.10681e-71	-2.29459	0.118711	2.02909e-82
cg13708910	11	67183498	ATPGD1;ATPGD1	-4.52	0.2213	1.0655e-91	-4.3062	0.222793	2.06803e-82
cg18034295	22	42475135	C22orf32;FAM109B	5.1291	0.232106	8.26176e-107	-4.58695	0.237332	2.11008e-82
cg12296772	8	17271067	MTMR7	-3.41898	0.192985	1.20079e-69	-3.47475	0.179792	2.13623e-82
cg07599696	5	21220257	NA	-2.07818	0.131331	5.00705e-56	-2.39974	0.124175	2.18113e-82
cg20903900	17	56297443	MKS1;MKS1	2.13941	0.119378	3.27296e-71	-2.31621	0.119855	2.19898e-82
cg08638180	16	67283238	SLC9A5	-1.90818	0.112706	8.21115e-64	-2.1903	0.113349	2.26451e-82
cg06342406	10	7306599	SFMBT2;SFMBT2	5.38685	0.266925	1.35878e-89	-5.09947	0.263935	2.37506e-82
cg14538312	2	64103608	UGP2;UGP2	0.0818499	0.0717776	0.254165	-1.09141	0.0564957	2.49131e-82
cg07563033	3	73717790	NA	2.39994	0.126004	4.19584e-80	-2.44332	0.126488	2.57423e-82
cg16715937	2	241796183	NA	1.58673	0.0967914	5.7303e-60	-1.7913	0.0927421	2.66675e-82
cg07584928	1	161148096	B4GALT3;B4GALT3;B4GALT3	4.83017	0.225258	9.30211e-101	-4.34919	0.2252	2.78638e-82
cg10798225	11	448822	PTDSS2	1.02701	0.0593803	1.72144e-66	-0.948719	0.0491267	2.83335e-82
cg23629166	1	2345368	PEX10;PEX10	3.60674	0.167952	4.74982e-101	-3.09071	0.160048	2.86274e-82
cg04739472	7	114561797	MDFIC;MDFIC;MDFIC	3.0144	0.154885	1.61114e-83	-2.82026	0.146051	2.91697e-82
cg04546262	21	40365716	NA	6.0304	0.291769	7.89958e-94	-5.59292	0.289648	2.96e-82
cg09852209	14	93580037	ITPK1;ITPK1;ITPK1	1.10744	0.0529	3.49046e-96	-0.921772	0.0477375	2.97108e-82
cg06092178	3	50708855	NA	3.78194	0.193409	2.76966e-84	-3.7222	0.19277	2.98067e-82
cg06831576	16	62070086	CDH8	-5.90507	0.279856	1.15429e-97	-5.02322	0.2602	3.20444e-82
cg05795376	1	1261485	CPSF3L;CPSF3L;CPSF3L;CPSF3L;CPSF3L;CPTP	-0.384147	0.0567224	1.30522e-11	-0.810508	0.0420024	3.76296e-82
cg08292467	5	140782510	PCDHGA4;PCDHGA6;PCDHGA9;PCDHGA1;PCDHGA8;PCDHGA5;PCDHGB1;PCDHGB4;PCDHGA3;PCDHGA9;PCDHGA2;PCDHGA7;PCDHGB2;PCDHGB5;PCDHGB3	-3.0423	0.169008	8.00683e-72	-3.31336	0.171776	4.36555e-82
cg11697038	1	27931284	AHDC1	1.05729	0.0540819	3.01007e-84	-0.807596	0.0418697	4.41217e-82
cg02425407	1	9902987	NA	1.28696	0.0610091	1.30064e-97	-0.953956	0.0494584	4.43371e-82
cg10245133	22	49769404	NA	-1.92689	0.103341	7.0456e-77	-1.93921	0.100553	4.66412e-82
cg20552371	18	76738201	NA	-4.78092	0.245841	2.14607e-83	-4.73818	0.245703	4.77284e-82
cg14176930	6	10884891	NA	-2.92567	0.181181	2.9794e-58	-3.58429	0.18587	4.79904e-82
cg16163850	5	121647223	SNCAIP;SNCAIP;SNCAIP;SNCAIP;SNCAIP;SNCAIP	-2.7059	0.152204	4.07769e-70	-2.95549	0.153262	4.79914e-82
cg25843346	6	31762555	VARS	-5.09721	0.333474	2.02726e-52	-6.30967	0.32721	4.85721e-82
cg02000253	19	13107687	NFIX	2.42484	0.132661	5.6094e-74	-2.46984	0.128118	5.38284e-82
cg24452260	4	158143538	GRIA2;GRIA2;GRIA2	-4.63839	0.290227	4.16677e-57	-5.43054	0.281725	5.56756e-82
cg10811275	11	130332787	ADAMTS15	0.00813828	0.0702736	0.907806	-0.80923	0.0419862	5.8204e-82
cg07539709	17	80545454	FOXK2	-1.36143	0.0613102	8.08965e-108	-0.812236	0.0421443	5.92851e-82
cg21197958	17	36741386	SRCIN1	-2.54259	0.142154	6.09822e-71	-2.75617	0.143022	6.12694e-82
cg15581501	20	45980204	ZMYND8;ZMYND8;ZMYND8;ZMYND8;ZMYND8;ZMYND8;ZMYND8;ZMYND8;ZMYND8;ZMYND8;ZMYND8;ZMYND8;ZMYND8;ZMYND8;ZMYND8;ZMYND8;ZMYND8;ZMYND8	4.71779	0.193205	1.29459e-129	-3.69167	0.19157	6.17722e-82
cg05555337	17	46669113	LOC404266;HOXB5;LOC404266;LOC404266;LOC404266	5.62856	0.272904	1.91315e-93	-5.22256	0.271016	6.20988e-82
cg14949775	4	55142834	PDGFRA	3.00284	0.149734	1.65537e-88	-2.82396	0.146553	6.34372e-82
cg11320144	20	1975276	PDYN	-0.0341532	0.0476417	0.47346	-0.77242	0.0400861	6.35699e-82
cg01713272	18	12911711	NA	-4.48736	0.241725	3.1655e-76	-4.63495	0.24061	7.07999e-82
cg00352027	10	71893159	AIFM2	6.35773	0.312324	4.19509e-91	-5.97654	0.310256	7.09315e-82
cg04869770	1	164561550	PBX1	2.00871	0.100559	7.81764e-88	-1.89849	0.0985581	7.17625e-82
cg26573683	7	101575514	CUX1;CUX1;CUX1;CUX1;CUX1;CUX1;CUX1	5.0553	0.257525	6.39397e-85	-4.99696	0.259454	7.61622e-82
cg21119293	14	104621601	KIF26A	1.32885	0.0683452	2.31845e-83	-1.33734	0.0694396	7.67125e-82
cg08435683	20	4836338	SLC23A2;SLC23A2	1.07094	0.118453	1.70321e-19	-2.2005	0.114259	7.70993e-82
cg05480247	8	6669370	XKR5;XKR5	2.27253	0.127258	1.0067e-70	-2.49881	0.129788	8.61873e-82
cg08820386	20	31799581	NA	-2.09378	0.116116	4.62424e-72	-2.15259	0.111806	8.6276e-82
cg25446291	10	76178184	ADK;ADK;ADK;ADK	6.07576	0.280352	7.45587e-103	-5.37425	0.279223	9.61245e-82
cg14209920	19	13137642	NFIX	4.20331	0.183855	4.41563e-114	-3.54768	0.18433	9.77642e-82
cg26821542	16	8736372	C16orf68	4.58642	0.216145	9.86148e-99	-4.2071	0.218671	1.11347e-81
cg20331074	6	154936706	NA	3.18001	0.1553	3.77335e-92	-3.00402	0.156152	1.14793e-81
cg16341466	2	11866526	LPIN1;LPIN1;LPIN1	-3.77643	0.174614	1.91366e-102	-3.2485	0.168868	1.16749e-81
cg15400629	4	13548243	LOC285548	-6.0449	0.320215	9.7936e-79	-6.40219	0.332838	1.20645e-81
cg22246215	1	203118486	ADORA1;ADORA1	1.69757	0.0945626	1.91186e-71	-1.74465	0.0907102	1.25065e-81
cg25003531	12	118292451	KSR2	-3.71298	0.214645	1.64352e-66	-4.29566	0.223355	1.26978e-81
cg24655422	14	95429934	NA	1.79569	0.0861951	2.79466e-95	-1.68289	0.087513	1.32626e-81
cg14810798	1	214156825	PROX1-AS1	-6.81954	0.356189	6.50235e-81	-6.8901	0.35833	1.37166e-81
cg10004780	2	131722307	ARHGEF4;ARHGEF4	-6.76884	0.341912	2.53774e-86	-6.5741	0.341912	1.39606e-81
cg15877931	2	8733995	NA	3.6356	0.176381	2.45986e-93	-3.37988	0.17581	1.47402e-81
cg19265370	22	35709633	TOM1;TOM1;TOM1;TOM1;TOM1;TOM1	2.72832	0.10757	1.65547e-139	-2.03931	0.106079	1.47567e-81
cg07394446	15	100881458	ADAMTS17	-5.10991	0.30258	1.67831e-63	-5.85029	0.304356	1.55169e-81
cg05241923	9	136010810	RALGDS	0.176749	0.0698837	0.0114412	-1.16193	0.0604599	1.66394e-81
cg19077019	20	1974961	PDYN;PDYN;PDYN;PDYN	-2.16807	0.117933	8.36021e-75	-2.27838	0.118556	1.67677e-81
cg17230773	7	142494148	NA	-2.08437	0.123108	8.12324e-64	-2.33554	0.121549	1.77081e-81
cg02449638	19	36607078	TBCB;POLR2I	-1.88244	0.120458	1.07204e-54	-2.3587	0.122759	1.79523e-81
cg00893493	1	85513191	MCOLN3	-4.23852	0.22728	6.67489e-77	-4.34203	0.225992	1.82722e-81
cg03302009	17	79534438	NPLOC4;NPLOC4;NPLOC4;NPLOC4;NPLOC4	3.29739	0.145364	2.30963e-112	-2.69714	0.140384	1.84913e-81
cg25316484	7	27186676	HOXA6	-0.215256	0.0499144	1.62269e-05	-0.923352	0.0480675	1.96081e-81
cg03748458	8	14711248	MIR383;SGCZ	1.70021	0.0961333	2.04098e-69	-1.69887	0.0884393	1.9613e-81
cg16449837	12	15432327	NA	-2.31066	0.146128	5.99146e-56	-2.49026	0.129668	2.13793e-81
cg02122021	1	31372774	SDC3	3.40886	0.177184	1.11908e-81	-3.36516	0.175237	2.19571e-81
cg15637060	5	23352652	NA	2.80654	0.123494	9.03885e-113	-2.43764	0.126968	2.39499e-81
cg16852440	2	237570117	NA	-3.0992	0.148882	3.90383e-95	-2.89539	0.150817	2.43203e-81
cg13916835	17	2078431	SMG6;SMG6	2.2477	0.0950155	6.91685e-122	-1.70273	0.0887074	2.5828e-81
cg09137328	10	25463948	GPR158;GPR158-AS1	-5.09592	0.280128	2.68193e-73	-5.08011	0.264664	2.59786e-81
cg13440652	12	133414462	NA	4.28111	0.223242	3.61553e-81	-4.32321	0.225243	2.64991e-81
cg11058623	14	27235421	NA	-0.260576	0.0789451	0.000966202	-1.11387	0.0580345	2.66169e-81
cg05611300	17	36105029	HNF1B;HNF1B;HNF1B;HNF1B;HNF1B;HNF1B	-7.71182	0.422777	1.10337e-73	-8.09107	0.421631	2.83524e-81
cg10406295	8	41167113	SFRP1	-4.76104	0.300704	4.35099e-56	-5.61135	0.292434	2.91707e-81
cg18513357	5	135696688	TRPC7;TRPC7;TRPC7	2.13839	0.102141	3.41802e-96	-1.90305	0.0991838	2.99178e-81
cg14629910	10	11191704	CELF2;CELF2	-7.26234	0.365702	7.65085e-87	-6.95962	0.36273	3.00962e-81
cg27340506	8	87082045	PSKH2	-2.06817	0.110087	5.28263e-78	-2.05891	0.107325	3.17432e-81
cg25840838	11	47488535	CELF1;CELF1;CELF1;CELF1;CELF1	6.17034	0.299102	1.73265e-93	-5.70683	0.297492	3.22203e-81
cg01597594	3	65823071	MAGI1;MAGI1;MAGI1	0.0747308	0.066834	0.263515	-1.03508	0.0539594	3.25652e-81
cg08571241	12	95942122	USP44;USP44;USP44	-9.65386	0.500026	3.11251e-82	-9.54091	0.497427	3.38564e-81
cg00448560	16	49525727	ZNF423	4.09367	0.242175	1.28583e-63	-4.65629	0.242774	3.45032e-81
cg20262675	17	34891931	PIGW;MYO19;MYO19;MYO19	1.29941	0.0712396	1.12145e-73	-1.34721	0.0702461	3.51841e-81
cg06386814	9	137219673	RXRA	0.112809	0.0416728	0.00679521	-0.835165	0.0435495	3.59153e-81
cg13798745	7	75829463	NA	-2.27575	0.124305	3.30487e-74	-2.38611	0.124424	3.59362e-81
cg03614193	18	55021542	ST8SIA3	-1.23567	0.15579	2.28599e-15	-2.94642	0.153642	3.59924e-81
cg11855643	1	184473341	C1orf21	3.53396	0.176712	4.96866e-88	-3.3943	0.177024	3.81041e-81
cg22953017	2	201451303	AOX1	-3.05172	0.162253	3.52971e-78	-3.0997	0.161682	4.01042e-81
cg14294096	11	43581118	MIR670	-3.16634	0.180417	2.16399e-68	-3.39229	0.176958	4.12428e-81
cg01332342	2	70350820	NA	0.977065	0.0605647	3.8013e-58	-1.10739	0.057775	4.34997e-81
cg06466538	11	72493312	MIR4692;STARD10	-3.29662	0.166175	1.13951e-86	-3.29968	0.172155	4.37271e-81
cg22764925	22	24979964	GGT1	1.93369	0.0777873	3.52345e-134	-1.43165	0.0747191	4.94187e-81
cg09340831	21	43518263	UMODL1;UMODL1;UMODL1;UMODL1	1.06374	0.0488479	8.09322e-104	-0.882809	0.0460769	5.03212e-81
cg05460816	14	100872569	WDR25;WDR25	4.40698	0.221605	4.43026e-87	-4.24397	0.221509	5.04424e-81
cg14959999	19	12776902	WDR83;WDR83;MAN2B1;MAN2B1	-4.89839	0.299162	7.86337e-60	-5.56859	0.290653	5.08901e-81
cg24703525	14	79665634	NRXN3;NRXN3	3.57865	0.172671	2.4969e-94	-3.32946	0.173795	5.22864e-81
cg15625172	14	42167742	LRFN5	0.909547	0.0629711	4.97835e-47	-0.76385	0.0398764	5.42935e-81
cg13610014	4	188953178	NA	-5.44532	0.293654	4.61206e-76	-5.761	0.30078	5.62447e-81
cg19736047	4	177759864	NA	3.76736	0.168258	1.4544e-109	-3.12046	0.162927	5.7434e-81
cg09772299	2	136783103	NA	-1.29489	0.0844313	9.28338e-53	-1.57342	0.0821624	5.99579e-81
cg02732789	16	17491177	XYLT1	4.35452	0.180558	1.57256e-126	-3.41401	0.178276	6.00328e-81
cg07197059	14	23836012	EFS;EFS	3.23122	0.177549	2.33699e-73	-3.27785	0.171183	6.21925e-81
cg21586296	17	75084517	SEC14L1;SNHG20;SEC14L1;SCARNA16;MIR6516	-4.00675	0.223585	3.32507e-71	-4.34279	0.226801	6.2388e-81
cg04374393	3	137483503	SOX14	-3.55727	0.207876	3.86169e-65	-3.8305	0.20007	6.51041e-81
cg09857324	16	1545151	TELO2	2.80538	0.146658	8.97085e-81	-2.83177	0.147917	6.6948e-81
cg25143099	21	46979544	NA	4.22616	0.22481	4.21797e-78	-4.21507	0.220181	6.77483e-81
cg15121420	2	238490819	RAB17	0.928206	0.0801663	6.79002e-31	-1.27401	0.066554	6.9254e-81
cg19035578	9	130743894	FAM102A	-4.73801	0.257179	4.1168e-75	-4.82084	0.251857	7.1046e-81
cg21809624	17	63569403	NA	-0.260616	0.0416686	4.07715e-10	-0.771333	0.0403007	7.3372e-81
cg10538602	1	22047808	USP48	1.81914	0.105456	3.72243e-66	-1.75588	0.091748	7.5269e-81
cg14888607	1	22240381	HSPG2;HSPG2	1.0497	0.0682833	5.35783e-53	-1.26276	0.0659825	7.5678e-81
cg18301891	14	102027172	DIO3;MIR1247	-5.17557	0.28048	2.40755e-75	-5.06335	0.264581	7.64682e-81
cg20691469	4	2691863	FAM193A;FAM193A;FAM193A;FAM193A;FAM193A;FAM193A	-5.18773	0.264225	5.98363e-85	-5.03713	0.263233	7.8884e-81
cg00631939	18	59856275	KIAA1468	-1.4119	0.161811	2.87228e-18	-2.88179	0.150602	7.95868e-81
cg07321131	1	204545744	NA	3.95235	0.216275	6.01195e-74	-4.13014	0.215842	7.97329e-81
cg26042814	11	71688876	RNF121;RNF121;RNF121;RNF121	1.48095	0.0973972	6.7831e-52	-1.73574	0.0907547	9.5126e-81
cg16009178	4	183837394	DCTD;DCTD	5.02194	0.247748	2.31834e-90	-4.61085	0.241119	1.00529e-80
cg12785228	2	121071904	NA	3.68939	0.189023	5.51811e-84	-3.64654	0.190723	1.06613e-80
cg04216235	5	172738061	NA	3.94858	0.190505	2.41237e-94	-3.64541	0.190732	1.21206e-80
cg02328221	19	46178388	GIPR	2.8219	0.127246	1.51348e-107	-2.41158	0.126184	1.2371e-80
cg01724917	16	17563028	XYLT1	3.08	0.143807	1.57686e-100	-2.73769	0.143248	1.23958e-80
cg13668490	17	42463640	ITGA2B	-1.67951	0.0848318	2.48678e-86	-1.63927	0.0857866	1.30737e-80
cg13456999	3	11957820	NA	-1.34341	0.086511	4.91001e-54	-1.50242	0.0786304	1.34192e-80
cg05906386	6	139794384	LOC645434	1.24753	0.112493	1.73217e-28	-2.05545	0.107576	1.35423e-80
cg27079680	5	150326190	LOC134466	-4.52378	0.243155	1.50753e-76	-5.00067	0.261728	1.36578e-80
cg19254119	19	9609422	ZNF560	-3.35191	0.189444	1.78967e-69	-3.67037	0.192102	1.36732e-80
cg25458083	18	77645531	KCNG2	2.933	0.168807	4.43048e-67	-3.21917	0.168499	1.40238e-80
cg14632165	14	26608718	NA	-0.37173	0.0685354	5.90503e-08	-1.04616	0.0547593	1.40945e-80
cg00282192	11	57546041	TMX2-CTNND1;CTNND1;CTNND1;CTNND1;CTNND1;CTNND1;CTNND1;CTNND1;CTNND1;CTNND1;CTNND1;CTNND1;CTNND1;CTNND1;CTNND1;CTNND1;CTNND1;CTNND1;CTNND1;CTNND1;CTNND1;CTNND1;CTNND1	4.21342	0.197398	7.22246e-100	-3.71822	0.194627	1.41877e-80
cg02923856	3	23989124	NR1D2;NR1D2	4.72399	0.20671	5.37574e-114	-3.89199	0.203749	1.48541e-80
cg14379811	10	37014350	NA	4.14017	0.203976	1.35382e-90	-3.79837	0.198858	1.51354e-80
cg09763167	17	47178485	NA	4.42495	0.217641	6.87818e-91	-4.11466	0.21543	1.54728e-80
cg09009771	21	37758307	CHAF1B	-2.88012	0.170869	2.86653e-63	-3.23714	0.169492	1.56639e-80
cg01145131	12	15375153	RERG;RERG	1.86919	0.111755	2.47305e-62	-2.1345	0.111767	1.60426e-80
cg08882265	19	14486903	NA	-2.44775	0.135752	4.68055e-72	-2.48072	0.129926	1.74677e-80
cg05946791	16	72878556	ZFHX3;ZFHX3	-3.8799	0.229578	1.36612e-63	-4.39109	0.229989	1.7688e-80
cg25122752	5	114713211	NA	4.89764	0.251659	1.6366e-83	-4.78703	0.250735	1.79025e-80
cg03793270	11	89224684	NOX4;NOX4;NOX4;NOX4	-3.92193	0.206104	5.835e-80	-3.62107	0.189665	1.79307e-80
cg02846436	17	8772419	PIK3R6;PIK3R6;PIK3R6	3.42885	0.137454	4.3376e-135	-2.47808	0.129802	1.81414e-80
cg18077587	15	61133217	RORA	0.893886	0.0947104	4.24051e-21	-1.35042	0.0707377	1.83847e-80
cg06023994	3	170137871	CLDN11	-3.1053	0.160256	8.16121e-83	-3.05625	0.160109	1.90803e-80
cg07013104	11	73357095	PLEKHB1;PLEKHB1;PLEKHB1;PLEKHB1	-0.682468	0.0549089	2.52484e-35	-0.867998	0.0454727	1.91698e-80
cg13562069	9	132488404	NA	-0.347142	0.0470645	1.70256e-13	-0.837036	0.0438523	1.94398e-80
cg10928466	19	11353961	DOCK6	0.595435	0.047767	1.60837e-35	-0.808081	0.0423371	1.9717e-80
cg04991036	14	29243762	C14orf23;C14orf23	-6.70557	0.368696	2.8884e-73	-6.89621	0.361309	1.97434e-80
cg10379418	1	53936188	NA	-1.74189	0.0783508	4.57023e-108	-1.52884	0.0801009	1.9854e-80
cg25004163	15	97635149	NA	0.0517899	0.0671125	0.44031	-0.958383	0.0502141	2.00475e-80
cg17189958	3	64129606	PRICKLE2	5.54313	0.237962	2.68383e-118	-4.45682	0.233534	2.07151e-80
cg06299447	2	73496907	FBXO41	-2.57906	0.172485	2.98163e-50	-3.34462	0.175261	2.09362e-80
cg10637349	14	104178545	XRCC3;XRCC3;XRCC3	2.32486	0.107726	5.06095e-102	-2.0642	0.108175	2.15319e-80
cg04790755	8	145689440	CYHR1;CYHR1;CYHR1	3.58222	0.152011	5.54465e-121	-2.87109	0.150474	2.22873e-80
cg19506435	4	6469349	PPP2R2C	0.0778171	0.0516795	0.132145	-0.812093	0.042565	2.2876e-80
cg17201760	4	206562	ZNF876P	-5.5056	0.283647	4.36113e-83	-5.40779	0.283493	2.43525e-80
cg20822499	14	71373447	PCNX;PCNX	3.14709	0.179516	3.01126e-68	-3.26698	0.171287	2.54835e-80
cg23196035	15	72447866	NA	0.205788	0.0525852	9.13234e-05	-0.876889	0.0459772	2.59105e-80
cg27403265	16	22825621	HS3ST2	-6.66068	0.340362	2.06503e-84	-6.32392	0.331639	2.77049e-80
cg00035869	6	170462469	NA	-0.417769	0.0496034	3.9654e-17	-0.925627	0.0485422	2.78108e-80
cg25840433	6	167104903	RPS6KA2	0.364934	0.0487692	7.60135e-14	-0.79737	0.041819	2.85085e-80
cg04212239	3	160119314	SMC4;SMC4	-3.18475	0.219164	1.41271e-47	-4.23623	0.222209	3.01677e-80
cg27189424	1	17914734	ARHGEF10L;ARHGEF10L	0.403806	0.0503523	1.12443e-15	-0.76309	0.0400289	3.05712e-80
cg03079016	13	110279397	NA	-1.49937	0.0958275	7.96644e-55	-1.71939	0.0901933	3.06042e-80
cg00911123	14	29226326	NA	-6.0846	0.333446	9.77249e-74	-6.42179	0.336876	3.09512e-80
cg12597822	16	5558255	NA	-3.45133	0.176817	5.41374e-84	-3.00031	0.157406	3.20386e-80
cg16671079	17	74868561	MGAT5B;MGAT5B	-0.0952748	0.0549187	0.0827875	-0.952756	0.0499855	3.22289e-80
cg19533916	14	77042971	NA	1.22049	0.0665995	2.38884e-74	-1.27791	0.0670463	3.25676e-80
cg26772172	17	77474395	HRNBP3	-1.31096	0.0929375	6.0231e-45	-1.56314	0.0820262	3.47725e-80
cg01440606	20	52839272	NA	3.95679	0.196428	2.84966e-89	-3.69609	0.194019	3.92456e-80
cg23705224	15	48483948	CTXN2;CTXN2	-5.38991	0.291998	2.15212e-75	-5.69935	0.299208	4.07357e-80
cg02932854	7	75444115	CCL24	0.195082	0.0388627	5.22198e-07	-0.8059	0.042321	4.5233e-80
cg13036702	11	94799727	SFRS2B	4.63611	0.200549	1.46697e-116	-3.74824	0.196837	4.53411e-80
cg16728934	1	209478862	NA	1.69306	0.0862015	5.22787e-85	-1.58101	0.0830374	4.76274e-80
cg01429340	13	31553556	NA	-4.35638	0.249429	9.34532e-68	-4.78905	0.251554	4.93549e-80
cg12693641	11	61349543	SYT7	-4.5284	0.250792	2.98546e-72	-4.62977	0.243276	5.62379e-80
cg18123385	1	2938122	ACTRT2;ACTRT2	-2.78721	0.132118	1.25336e-97	-2.50801	0.131794	5.74329e-80
cg13829419	6	143167279	HIVEP2	1.34458	0.0680425	5.1149e-86	-1.19067	0.0625886	6.4301e-80
cg00293757	14	20930380	TMEM55B;TMEM55B	0.537869	0.0461294	2.63439e-31	-0.807958	0.0424728	6.52777e-80
cg10246446	5	153345071	NA	-0.216823	0.0494949	1.18956e-05	-0.720935	0.037899	6.57573e-80
cg14167688	6	30875054	GTF2H4	1.63859	0.107849	8.12192e-52	-2.00309	0.105306	6.69929e-80
cg11615100	16	85854840	NA	-3.73893	0.191743	7.86245e-84	-3.54991	0.186683	7.46753e-80
cg23612626	6	30659491	NRM;NRM;NRM;NRM;NRM;NRM;NRM;NRM	2.15502	0.126037	4.90178e-65	-2.34754	0.123524	9.17892e-80
cg00990385	12	113587690	CCDC42B	0.00811138	0.0547909	0.882311	-0.921878	0.0485116	9.4282e-80
cg23012383	12	49885049	SPATS2;SPATS2;SPATS2;SPATS2	5.741	0.270914	1.76127e-98	-5.15983	0.271546	9.70821e-80
cg08094924	14	89970089	FOXN3	2.29583	0.108579	4.6533e-98	-2.03974	0.107359	1.01565e-79
cg03180426	9	139964156	C9orf140	-1.83418	0.143429	2.76265e-37	-2.7433	0.144424	1.10444e-79
cg26927807	19	2016532	BTBD2	3.76656	0.196658	5.69492e-81	-3.68535	0.194074	1.22128e-79
cg18831157	11	28984905	NA	-0.905434	0.0888443	2.5207e-24	-1.35956	0.0716046	1.2755e-79
cg00810292	13	75900518	TBC1D4	0.0795376	0.0978165	0.416154	-0.767653	0.0404361	1.34188e-79
cg21386933	15	83477608	WHAMM	-0.329237	0.0460457	8.99202e-13	-0.76775	0.0404444	1.38036e-79
cg22897259	3	184123029	NA	-0.540982	0.0639525	2.89464e-17	-1.15009	0.0606075	1.5684e-79
cg03590031	20	62200285	PRIC285;PRIC285	2.61991	0.137173	1.56181e-80	-2.52672	0.133172	1.6508e-79
cg21703994	4	183666668	TENM3	3.54818	0.131922	2.67583e-156	-2.52674	0.133188	1.71667e-79
cg14595683	8	77592946	ZFHX4;LOC100192378	-3.02427	0.163624	1.3847e-75	-3.12672	0.164872	1.94258e-79
cg01316476	7	25899194	NA	-0.921291	0.0663806	1.41517e-43	-1.23276	0.0650076	1.98475e-79
cg10204868	2	131512971	FAM123C;FAM123C;FAM123C;FAM123C	-4.29763	0.230355	5.80406e-77	-4.51397	0.238072	2.09518e-79
cg11374520	16	14464375	LOC105447648	0.69161	0.0501516	4.78661e-43	-0.84589	0.0446135	2.09754e-79
cg12213111	17	4488481	SMTNL2;SMTNL2	-3.5396	0.17441	1.42652e-90	-3.39052	0.178841	2.18111e-79
cg16735881	13	36045352	NBEA	-3.96912	0.289269	1.23387e-42	-5.42467	0.286156	2.23331e-79
cg11282657	17	79615101	TSPAN10	-1.8282	0.0882077	2.45091e-94	-1.63474	0.086237	2.26462e-79
cg19946982	10	105315394	NEURL	-3.23219	0.195169	3.72277e-61	-3.66246	0.19323	2.36996e-79
cg02076501	5	121805399	MGC32805	4.45386	0.227322	1.31788e-84	-4.3635	0.230268	2.56295e-79
cg07963670	8	23161764	LOXL2	-0.225159	0.044468	4.15868e-07	-0.834719	0.0440494	2.56562e-79
cg24775321	10	112493524	RBM20	2.48097	0.101103	7.40154e-131	-1.88871	0.099672	2.58241e-79
cg27646205	19	11545491	CCDC151;PRKCSH;PRKCSH	-1.49416	0.0904992	8.54864e-61	-1.54267	0.0814195	2.68529e-79
cg22442391	10	50696342	ERCC6	6.81334	0.341788	1.74337e-87	-6.48205	0.342124	2.72119e-79
cg09255149	20	48831990	NA	4.85084	0.250871	1.78565e-82	-4.69578	0.247879	2.85893e-79
cg18181607	5	155109364	NA	-5.21835	0.272148	3.78073e-81	-5.37284	0.283645	2.94946e-79
cg17614801	17	77128546	HRNBP3	3.71043	0.176285	3.40766e-97	-3.33202	0.175915	3.01201e-79
cg23341839	2	172864205	METAP1D	3.58797	0.190296	1.50034e-78	-3.5718	0.188585	3.06923e-79
cg08402963	13	99135625	STK24;STK24	4.92725	0.226885	2.87136e-103	-4.30083	0.227077	3.07132e-79
cg12250581	12	2045810	NA	3.18126	0.111368	1.30045e-175	-1.98305	0.104728	3.35124e-79
cg27468670	6	81135397	NA	3.15968	0.158039	5.53091e-88	-2.9415	0.155349	3.38414e-79
cg05987787	6	158448508	SYNJ2	5.498	0.299006	7.82014e-75	-5.6045	0.295995	3.40562e-79
cg02115960	5	95769079	PCSK1	-6.26404	0.331404	6.27826e-79	-6.51638	0.34418	3.492e-79
cg14789142	6	148589223	NA	3.33431	0.180858	3.24657e-75	-3.31637	0.17517	3.54269e-79
cg08975935	10	85761783	NA	1.75259	0.0909818	7.11845e-82	-1.74856	0.0923597	3.55986e-79
cg22702328	17	50235965	CA10;CA10;CA10;CA10	-6.70154	0.329509	6.03216e-91	-6.11849	0.323206	3.65605e-79
cg06964706	1	10805908	CASZ1;CASZ1	-0.800577	0.0703095	6.16256e-30	-1.0855	0.0573498	3.85806e-79
cg22003537	14	106363950	NA	2.7863	0.117124	3.2078e-123	-2.19829	0.116161	4.08692e-79
cg02240578	3	93698380	ARL13B;ARL13B;ARL13B;ARL13B;ARL13B	1.24518	0.0866046	1.282e-46	-1.61101	0.0851359	4.22368e-79
cg16126084	3	114477829	ZBTB20;ZBTB20;ZBTB20;ZBTB20;ZBTB20;ZBTB20;ZBTB20	4.22213	0.201075	9.53449e-97	-3.78702	0.200131	4.23746e-79
cg00110832	6	32121130	PPT2;PPT2;PRRT1	4.36497	0.232645	8.27545e-78	-4.3462	0.22972	4.49021e-79
cg12138377	9	110099532	NA	3.76857	0.178049	2.97706e-98	-3.347	0.176914	4.55433e-79
cg00834585	6	99396115	FBXL4;FBXL4;FBXL4;FBXL4	1.08884	0.0669572	4.79963e-59	-1.16253	0.0614552	4.73037e-79
cg26331880	7	4845625	RADIL	1.63361	0.0791584	1.4824e-93	-1.43981	0.0761134	4.73749e-79
cg10815770	10	35595927	CCNY	1.91355	0.0869491	5.78575e-106	-1.49617	0.079093	4.74588e-79
cg18089000	9	136039706	GBGT1	-0.562883	0.0716032	4.01714e-15	-1.28921	0.0681702	5.19864e-79
cg08597832	8	144416327	TOP1MT	4.12627	0.195314	6.74916e-98	-3.6459	0.192805	5.38218e-79
cg19945554	15	100913842	NA	-5.70437	0.292312	5.89784e-84	-5.45581	0.28852	5.39983e-79
cg06086829	15	73992575	CD276;CD276	1.5623	0.0731012	4.11657e-100	-1.37994	0.0729828	5.60149e-79
cg03785076	2	241936915	SNED1	0.75084	0.0601703	1.36495e-35	-1.01323	0.0535924	5.75308e-79
cg02527088	10	700053	PRR26;DIP2C	-0.0664336	0.0373536	0.0753376	-0.74955	0.0396458	5.76234e-79
cg25779645	20	42965025	R3HDML	-0.145839	0.0496923	0.00334129	-0.831429	0.0439802	5.92971e-79
cg06571075	20	13976143	MACROD2	-6.80755	0.339684	2.16296e-88	-6.14241	0.32494	6.08416e-79
cg06146064	3	64475080	NA	-1.92224	0.112068	1.96208e-65	-2.1486	0.11368	6.41515e-79
cg04614290	19	2327696	LSM7;SPPL2B;SPPL2B	1.44773	0.0660366	3.54412e-105	-1.1863	0.0627682	6.49867e-79
cg14990198	16	87997821	BANP;BANP;BANP;BANP;BANP;BANP	0.854697	0.0515391	2.57776e-61	-0.824467	0.0436258	6.63243e-79
cg21505886	4	1724428	TMEM129;TACC3;TMEM129	-2.70861	0.197656	1.56679e-42	-3.68265	0.194883	6.86455e-79
cg22289837	8	86350278	CA3	-3.61652	0.188129	1.50042e-81	-3.558	0.188296	6.98741e-79
cg16239296	15	83736925	BTBD1;BTBD1	0.126226	0.0518838	0.01499	-0.770804	0.0407925	6.99844e-79
cg05572037	7	100201561	PCOLCE;PCOLCE-AS1;PCOLCE	-4.50258	0.259699	8.37227e-67	-4.93223	0.261025	7.01158e-79
cg03365758	3	32877651	TRIM71	-0.117869	0.0589168	0.0454499	-0.761855	0.0403201	7.06534e-79
cg26935102	1	145470946	POLR3GL;ANKRD34A	-0.649571	0.0641065	4.58064e-24	-0.887592	0.0469758	7.13577e-79
cg17372327	17	57503086	NA	0.750244	0.0813381	3.17357e-20	-1.48332	0.0785058	7.16901e-79
cg16068104	16	21273004	CRYM	4.77517	0.214785	4.5274e-108	-3.9554	0.209362	7.4014e-79
cg19585597	5	150326193	LOC134466	-3.924	0.215333	1.52284e-73	-4.37726	0.231697	7.4733e-79
cg10960205	4	112732141	NA	0.607066	0.0778047	6.39874e-15	-0.842619	0.0446015	7.47391e-79
cg17226286	12	130529673	NA	-3.22259	0.154117	5.7716e-96	-2.94856	0.15609	7.75376e-79
cg14041256	19	8545867	HNRNPM;HNRNPM;HNRNPM	4.35928	0.225322	1.45286e-82	-4.23478	0.224184	7.81297e-79
cg24042502	17	75776381	NA	3.70683	0.160938	9.75356e-116	-2.9983	0.158756	8.34708e-79
cg10080832	10	64675829	NA	2.60357	0.137591	4.2447e-79	-2.44412	0.129431	8.76441e-79
cg12009710	7	86848102	TMEM243	-2.84749	0.161433	4.64043e-69	-2.67999	0.141925	8.83787e-79
cg09088760	17	45796240	NA	-0.908136	0.0774438	1.21247e-31	-1.31425	0.069605	9.10586e-79
cg23713621	3	45725913	LIMD1-AS1	1.88597	0.0990592	4.85354e-80	-1.85418	0.0982127	9.50223e-79
cg06097079	2	233393814	CHRND;CHRND;CHRND;CHRND	-2.51265	0.134638	5.22416e-77	-2.30936	0.122326	9.5814e-79
cg08370949	19	33182179	NUDT19	1.45208	0.0765856	2.10836e-79	-1.3057	0.0691647	9.70012e-79
cg24677566	3	129655590	NA	-2.00328	0.126809	7.57293e-56	-2.21778	0.117487	9.92451e-79
cg26385283	18	61616718	HMSD	-2.77658	0.138339	1.19959e-88	-2.5939	0.137412	9.93238e-79
cg02396076	1	242710230	NA	-0.34548	0.0468382	1.70061e-13	-0.747405	0.0395958	1.01201e-78
cg27403635	5	113698291	KCNN2;KCNN2	-5.66218	0.328053	3.15806e-66	-5.82613	0.30869	1.05307e-78
cg04344422	1	3126365	PRDM16;PRDM16	-0.982056	0.0822405	9.54807e-33	-1.5528	0.0822985	1.17183e-78
cg08214995	16	22826243	HS3ST2	-4.87559	0.263932	1.66382e-75	-5.08448	0.269495	1.19976e-78
cg20329047	8	145514383	BOP1;HSF1	-0.863641	0.0660154	6.21184e-39	-1.22846	0.0651169	1.22905e-78
cg13989999	20	30309717	BCL2L1;BCL2L1	1.40067	0.0693478	9.7797e-90	-0.93665	0.0496494	1.23091e-78
cg22636108	5	174148372	NA	-9.11324	0.471875	2.77091e-82	-8.79039	0.466228	1.51015e-78
cg04387984	3	188291633	LPP;LPP;LPP	3.85445	0.192895	6.84929e-88	-3.59176	0.190546	1.63963e-78
cg22465581	16	62070772	CDH8	-6.60412	0.363668	4.72443e-73	-6.7447	0.357853	1.70562e-78
cg14887142	14	22191761	NA	-1.04671	0.0758914	4.6683e-43	-1.43281	0.076028	1.76562e-78
cg19416570	19	58715677	ZNF274;ZNF274;ZNF274	-0.784138	0.0571966	1.44671e-42	-0.915043	0.0485598	1.83969e-78
cg17164345	11	77271314	NA	4.08127	0.196796	1.90599e-94	-3.6468	0.193548	1.90093e-78
cg11550950	13	32297002	NA	4.49882	0.231473	2.67805e-83	-4.34366	0.230546	1.93952e-78
cg22169680	1	997269	NA	3.19958	0.165419	1.58542e-82	-3.12613	0.165937	1.99626e-78
cg03654387	3	55559010	ERC2	7.02643	0.356207	1.0125e-85	-6.69596	0.355431	2.00555e-78
cg24028557	21	46864198	COL18A1	4.78123	0.245491	1.2334e-83	-4.62898	0.24572	2.02498e-78
cg12990614	22	38379749	SOX10	0.0771181	0.0568813	0.175188	-0.72142	0.0382974	2.06768e-78
cg07432242	8	64304563	NA	2.03082	0.111629	2.62373e-73	-2.08945	0.110922	2.07192e-78
cg21711214	22	26875806	HPS4;HPS4	0.0305912	0.065922	0.642616	-1.06257	0.0564155	2.17293e-78
cg15757010	6	72692388	RIMS1	-1.2584	0.0992812	1.15904e-36	-1.7483	0.0928265	2.19617e-78
cg01349024	1	26102026	MAN1C1;MAN1C1	-4.47564	0.257807	5.67278e-67	-4.82653	0.256318	2.35864e-78
cg24750091	4	57000596	NA	1.39087	0.0648433	8.05097e-101	-1.13222	0.0601294	2.38137e-78
cg12591491	15	68116263	NA	-3.95039	0.224792	1.44041e-68	-4.32865	0.229916	2.49799e-78
cg08446111	16	48279428	LONP2	3.81737	0.170435	1.23469e-109	-3.25184	0.172762	2.71282e-78
cg06759559	1	7028331	CAMTA1	3.63185	0.179832	1.01777e-89	-3.36941	0.17906	2.99866e-78
cg25946374	1	24469791	IL22RA1	3.26563	0.163804	1.68128e-87	-3.16579	0.168252	3.08061e-78
cg08777703	13	72199307	DACH1;DACH1;DACH1	1.34813	0.123175	8.58657e-28	-2.13938	0.113702	3.08383e-78
cg18366956	17	71582598	SDK2	5.28277	0.269707	1.47029e-84	-5.10788	0.271488	3.1604e-78
cg17603763	11	94799719	SFRS2B	-0.466185	0.0989323	2.46912e-06	-1.57627	0.0837906	3.301e-78
cg03389364	2	6776256	LINC01246	0.289093	0.048017	1.77052e-09	-0.770057	0.0409438	3.58222e-78
cg09850372	11	96076778	MAML2	-2.7801	0.157067	1.59371e-69	-2.85029	0.151574	3.78993e-78
cg01994307	5	113391568	NA	-6.11454	0.326089	1.01753e-77	-5.98865	0.318476	3.8265e-78
cg11299964	9	128469783	MAPKAP1;MAPKAP1;MAPKAP1;MAPKAP1;MAPKAP1;MAPKAP1	-6.34268	0.308402	6.21207e-93	-5.60476	0.298075	3.89201e-78
cg12855997	7	151478015	PRKAG2;PRKAG2	7.28207	0.380718	9.24088e-81	-7.16559	0.381092	3.91829e-78
cg04783279	14	32548395	ARHGAP5;ARHGAP5	2.35494	0.0868809	1.16043e-158	-1.56877	0.0834356	3.96305e-78
cg09287190	13	100640914	NA	-3.04328	0.164372	7.79349e-76	-3.14926	0.167517	4.1476e-78
cg02608054	11	82610918	PRCP;PRCP	-0.960833	0.0878375	9.17334e-28	-1.59838	0.0850225	4.16384e-78
cg24168835	1	226515699	NA	3.58153	0.150374	1.67221e-123	-2.7443	0.146011	4.51387e-78
cg04024799	1	248903300	LOC646627	-5.50055	0.231175	2.88957e-123	-4.00477	0.213088	4.61116e-78
cg10702770	1	39283780	NA	-3.03572	0.162808	7.03604e-77	-2.53642	0.134974	4.79655e-78
cg04040429	20	56167551	NA	1.53211	0.100033	1.2676e-52	-1.86018	0.0989961	4.92277e-78
cg00889398	13	28502089	NA	-5.73978	0.334982	2.65481e-65	-6.37673	0.33938	5.02458e-78
cg08893895	14	50155353	POLE2;POLE2;POLE2	-4.16453	0.250349	1.10769e-61	-4.76035	0.253354	5.02495e-78
cg13289579	8	142289876	NA	4.28214	0.194057	1.63649e-106	-3.66886	0.195293	5.30263e-78
cg02759869	3	52738906	GLT8D1;SPCS1;GLT8D1;GLT8D1;GLT8D1;GLT8D1	-3.91861	0.249618	3.56057e-55	-4.52365	0.240813	5.45137e-78
cg12426313	1	6552387	PLEKHG5;PLEKHG5;PLEKHG5	4.60323	0.203494	9.23062e-112	-3.8174	0.203236	5.6385e-78
cg01807946	17	80205481	CSNK1D;CSNK1D	0.517883	0.0577426	3.2809e-19	-0.771345	0.0410666	5.67408e-78
cg01916276	9	100618115	FOXE1;FOXE1	-2.67867	0.145756	9.34154e-75	-2.78986	0.148551	5.91671e-78
cg27589809	3	50650410	CISH;CISH	2.52703	0.113086	3.81827e-109	-2.0597	0.109674	5.9529e-78
cg01898573	18	46479537	NA	-3.87008	0.186541	1.62155e-94	-3.3816	0.180076	6.11329e-78
cg09536081	10	65851646	NA	2.75022	0.158679	9.2338e-67	-2.96031	0.157674	6.5701e-78
cg19582344	19	51065649	LRRC4B	1.92235	0.110863	8.06687e-67	-2.1302	0.113467	6.70278e-78
cg12424921	11	63828039	MACROD1	-1.71288	0.08814	2.77925e-83	-1.66828	0.0888681	6.85478e-78
cg02346549	3	146693514	NA	-3.77911	0.204547	1.58545e-75	-3.80241	0.202574	7.12346e-78
cg00718261	7	1787944	NA	1.00466	0.0495589	2.24156e-90	-0.750123	0.039964	7.18916e-78
cg05330314	2	144192844	ARHGAP15	3.13709	0.15698	6.60725e-88	-2.90928	0.155001	7.25784e-78
cg07204969	1	6644416	ZBTB48;ZBTB48;ZBTB48	1.45752	0.0582599	7.60072e-136	-0.844561	0.0450048	7.73212e-78
cg04419315	1	214167432	PROX1;PROX1	-5.4159	0.28253	4.18575e-81	-5.21005	0.277639	7.7982e-78
cg04833918	2	37533357	PRKD3	1.99727	0.0907685	6.2594e-106	-1.41174	0.0752331	7.89876e-78
cg14055896	19	54481859	CACNG8	-4.71377	0.293553	1.25423e-57	-5.48177	0.292173	8.31797e-78
cg18523477	20	55967503	RBM38;RBM38	-1.86026	0.128305	2.26257e-47	-2.32924	0.124152	8.45655e-78
cg09621449	5	958937	NA	0.43955	0.052011	3.09955e-17	-0.98752	0.0526439	8.88263e-78
cg14078895	7	73120220	STX1A;STX1A	-2.10149	0.119374	8.44632e-69	-2.11587	0.112797	8.9442e-78
cg03192469	3	26479684	NA	1.89894	0.0873849	2.13924e-103	-1.51981	0.081023	9.01157e-78
cg23729120	14	104178532	XRCC3;XRCC3;XRCC3	1.21693	0.0688476	2.43842e-69	-1.28113	0.068309	9.49819e-78
cg00865173	12	115699474	NA	2.43032	0.120718	3.58241e-89	-2.27063	0.121073	9.6066e-78
cg10196000	4	44163158	NA	-2.02793	0.126001	6.975e-58	-2.31706	0.123556	9.82149e-78
cg11708136	11	88799191	NA	-5.58203	0.292895	3.38018e-80	-5.32285	0.283846	9.90932e-78
cg21053831	18	4455512	NA	-7.31187	0.36526	3.37267e-88	-6.57818	0.350795	9.9814e-78
cg19505699	6	714293	NA	2.82575	0.126423	3.39038e-109	-2.34281	0.124943	1.01953e-77
cg27157482	7	27215606	HOXA10	3.82712	0.202703	9.28982e-79	-3.99035	0.212807	1.01966e-77
cg21721825	12	97300410	NEDD1;NEDD1;NEDD1;NEDD1	0.760623	0.0550861	3.76327e-43	-0.896962	0.0478356	1.02106e-77
cg10269078	1	151798724	RORC;RORC	-4.68646	0.273352	2.24817e-65	-4.96234	0.264646	1.023e-77
cg26059153	20	13976190	MACROD2;MACROD2	-6.03855	0.314884	3.61339e-81	-5.67778	0.302827	1.05358e-77
cg27384088	6	72298275	NA	-0.732702	0.0424447	3.0244e-66	-0.789858	0.0421349	1.1203e-77
cg13609534	1	231670699	TSNAX;TSNAX-DISC1;TSNAX-DISC1;TSNAX-DISC1;TSNAX-DISC1;TSNAX-DISC1;TSNAX-DISC1;TSNAX-DISC1;TSNAX-DISC1	5.18582	0.269616	1.23088e-81	-5.04071	0.268922	1.15751e-77
cg10111599	7	1573451	MAFK	4.5131	0.17091	7.81315e-151	-3.10004	0.165411	1.2178e-77
cg18728631	14	20800752	CCNB1IP1;CCNB1IP1;CCNB1IP1	-2.39472	0.166473	1.15705e-46	-2.94583	0.157186	1.22564e-77
cg11912991	21	39031545	KCNJ6	0.936602	0.0546262	2.20149e-65	-1.0209	0.0544741	1.22647e-77
cg13292263	15	67238541	NA	-5.51119	0.25264	3.61292e-104	-4.3491	0.232065	1.22885e-77
cg04960324	2	175657171	NA	3.71371	0.168777	6.30841e-106	-3.1023	0.165548	1.26042e-77
cg02801786	12	113914222	NA	-5.10305	0.282516	2.662e-72	-5.25072	0.280197	1.26455e-77
cg26910675	1	198120958	NA	3.15123	0.141717	4.17537e-108	-2.55348	0.136269	1.2833e-77
cg25907671	17	42249103	ASB16	0.925902	0.0640242	3.85034e-47	-0.946434	0.050509	1.2984e-77
cg26747079	3	193518745	NA	1.96825	0.0923389	1.33028e-99	-1.68047	0.0896895	1.33209e-77
cg12575096	12	112143593	ACAD10;ACAD10	0.0603908	0.0610612	0.322666	-0.905912	0.0483519	1.34981e-77
cg20704442	13	36052768	MIR548F5;NBEA	-7.89676	0.432125	6.05347e-74	-8.25821	0.440798	1.37755e-77
cg10012530	2	129073706	HS6ST1	3.23712	0.141868	1.1822e-113	-2.63506	0.140654	1.38863e-77
cg00229387	6	43445942	TJAP1;TJAP1;TJAP1;TJAP1;TJAP1;TJAP1	-3.68795	0.240524	9.81571e-53	-4.38225	0.233977	1.52006e-77
cg15611809	5	67483833	NA	2.26627	0.131923	1.2564e-65	-2.47591	0.132213	1.59608e-77
cg08086724	14	36973204	SFTA3	-5.10284	0.266144	3.88315e-81	-4.97763	0.265876	1.75343e-77
cg13922669	11	24518374	LUZP2	-5.42202	0.298053	2.67632e-73	-5.29866	0.283028	1.76304e-77
cg26884463	7	29996206	SCRN1;SCRN1;SCRN1;SCRN1	-0.0410653	0.0540022	0.447003	-0.953138	0.0509127	1.77336e-77
cg07305270	1	78609219	NA	4.81283	0.264709	3.19441e-73	-4.94894	0.264415	1.92441e-77
cg05147578	22	18559240	PEX26;PEX26	2.64794	0.135089	1.1131e-84	-2.30613	0.123218	1.95203e-77
cg13983442	1	176174365	RFWD2;RFWD2	-0.228532	0.0937586	0.0148008	-1.50231	0.0802715	1.96715e-77
cg11625549	4	14185504	NA	5.29308	0.243977	4.57287e-103	-4.49803	0.24034	1.96991e-77
cg01356961	3	24624346	NA	3.34358	0.148628	1.42831e-110	-2.68381	0.143403	1.97552e-77
cg18972676	22	40784025	SGSM3;SGSM3	3.06479	0.126793	4.37635e-127	-2.29251	0.122496	1.9847e-77
cg17013360	2	202921665	NA	2.22318	0.110317	2.38618e-89	-1.97496	0.10555	2.12482e-77
cg25078444	14	29235193	FOXG1	-2.79694	0.260735	9.11899e-27	-4.84674	0.259049	2.17995e-77
cg02987387	19	38974074	RYR1;RYR1	0.428499	0.046748	5.41126e-20	-0.731266	0.039094	2.36822e-77
cg25833003	10	101822013	CPN1	4.46005	0.239202	7.09902e-77	-4.47794	0.239396	2.37339e-77
cg14321284	9	137186149	NA	-2.91918	0.165855	8.98373e-69	-3.14113	0.167964	2.55212e-77
cg23059670	5	145321815	SH3RF2	1.35816	0.097788	1.23464e-43	-1.72845	0.0924249	2.559e-77
cg26282236	12	1025755	RAD52	-0.940841	0.0574919	9.0951e-60	-1.03078	0.0551208	2.5956e-77
cg00486280	15	34988869	NA	-2.66938	0.152587	5.69773e-68	-2.64617	0.141515	2.66138e-77
cg08361238	1	117452304	PTGFRN	1.49628	0.0963857	5.29632e-54	-1.66556	0.0890756	2.69599e-77
cg26456554	2	240168283	HDAC4	0.892111	0.0713124	9.23725e-36	-1.34178	0.0717747	2.89445e-77
cg12604858	6	38061902	ZFAND3	4.3387	0.205588	1.07283e-97	-3.82106	0.204396	2.89623e-77
cg08058544	2	237080267	NA	-6.80261	0.36963	5.82821e-75	-6.80443	0.364002	2.94914e-77
cg17054386	2	219855054	CRYBA2;CRYBA2;CRYBA2	-1.64651	0.0901398	6.99361e-74	-1.68926	0.0903713	3.00227e-77
cg16790847	3	147123429	ZIC4;ZIC4;ZIC4	-3.14365	0.169828	8.34044e-76	-3.22502	0.172532	3.00812e-77
cg01660407	2	101008576	CHST10	10.9025	0.563215	1.18241e-82	-10.5119	0.562376	3.02823e-77
cg20485758	6	26088446	HFE;HFE;HFE;HFE;HFE;HFE;HFE;HFE;HFE	3.82237	0.211901	4.11097e-72	-3.89694	0.208507	3.15278e-77
cg16310313	6	116886641	NA	4.18484	0.235619	5.48952e-70	-4.43388	0.237241	3.17761e-77
cg11145461	1	201475451	CSRP1;CSRP1	4.10757	0.186732	7.25268e-106	-3.4204	0.183047	3.38112e-77
cg09602288	6	10382800	NA	-3.90952	0.229235	1.02415e-64	-4.28014	0.229108	3.65331e-77
cg25952292	3	8487684	LMCD1-AS1	6.08124	0.298824	4.69345e-91	-5.51645	0.295311	3.76057e-77
cg24279744	3	10408402	ATP2B2;ATP2B2	-0.983284	0.0699154	1.08306e-44	-1.13729	0.0608915	3.96704e-77
cg27409364	11	17757743	KCNC1;KCNC1	-2.55336	0.138344	2.23602e-75	-2.61361	0.139941	4.02641e-77
cg08161931	8	145028402	PLEC1;PLEC1;PLEC1	-1.47859	0.0931453	2.2869e-56	-1.69671	0.0908657	4.31534e-77
cg12956751	2	233246922	ALPP	1.825	0.0653844	6.31125e-168	-1.02483	0.0548853	4.35058e-77
cg25143824	20	9819820	PAK7;PAK7	-7.88595	0.409487	7.81877e-82	-7.58056	0.406035	4.55561e-77
cg01550799	7	114561804	MDFIC;MDFIC;MDFIC	3.66782	0.195113	4.24532e-78	-3.53624	0.189411	4.56144e-77
cg09125127	7	2549030	NA	-0.187817	0.0518211	0.000290497	-0.946759	0.0507121	4.59085e-77
cg15740759	19	45926585	ERCC1;ERCC1;ERCC1	-1.91938	0.141635	1.23371e-41	-2.60504	0.139561	4.88044e-77
cg21144493	1	7130061	CAMTA1	-0.992702	0.0557556	2.56186e-70	-1.01489	0.0543725	4.92156e-77
cg21296676	6	133561660	EYA4;EYA4;EYA4	-5.01857	0.271383	1.16278e-75	-5.18156	0.277612	4.98777e-77
cg21853707	1	164676874	PBX1	-1.90648	0.12961	1.06658e-48	-2.39565	0.128354	5.02018e-77
cg11290608	16	79631369	MAF;MAF;MAF	3.15538	0.144687	4.11002e-104	-2.71341	0.14538	5.03349e-77
cg10975863	14	68830704	RAD51L1;RAD51L1;RAD51L1	-2.15285	0.117907	7.98229e-74	-2.09065	0.112014	5.03797e-77
cg06484553	10	50323825	C10orf72;C10orf72	-2.31809	0.134088	1.96351e-66	-2.54377	0.136293	5.06326e-77
cg04983687	16	88558223	ZFPM1	6.58161	0.304966	5.03646e-102	-5.05173	0.270685	5.17799e-77
cg26681011	2	151092044	NA	0.201184	0.0420734	1.75134e-06	-0.75965	0.0407095	5.4197e-77
cg16476128	11	115509267	NA	-1.34516	0.0988758	6.02995e-42	-1.69275	0.0907352	5.87174e-77
cg02753027	19	39616041	PAK4;PAK4;PAK4;PAK4;PAK4	-1.037	0.0666384	2.96308e-54	-1.08549	0.0581873	5.95548e-77
cg20012601	4	141013584	MAML3	1.05059	0.0572793	1.80045e-74	-0.905646	0.0485472	5.97282e-77
cg04703950	10	104211424	C10orf95	5.06586	0.262326	2.85375e-82	-4.84773	0.259877	6.08306e-77
cg26206196	14	37052771	NKX2-8	-3.11802	0.168907	2.10321e-75	-3.19418	0.171247	6.24989e-77
cg03426508	17	17012823	MPRIP;MPRIP	0.446522	0.0504994	1.02304e-18	-0.739362	0.0396388	6.25433e-77
cg02193640	22	25456676	KIAA1671	2.40564	0.132602	6.50639e-73	-2.36437	0.126766	6.37163e-77
cg07572451	3	160168238	TRIM59	1.86187	0.112667	6.66992e-61	-2.00394	0.107454	6.63228e-77
cg10537546	10	45297578	NA	5.18997	0.259096	2.62223e-88	-4.84553	0.259828	6.66417e-77
cg10227572	7	995824	ADAP1	2.71449	0.141095	1.12628e-81	-2.65492	0.142379	6.93935e-77
cg13189264	1	110718862	SLC6A17	2.8468	0.113008	1.1132e-137	-2.04682	0.109768	6.94641e-77
cg02042600	15	42800833	SNAP23;SNAP23	1.75876	0.0965334	1.62718e-73	-1.58857	0.085193	6.95637e-77
cg16289723	12	50678295	LIMA1;LIMA1	3.38217	0.142193	3.49497e-123	-2.52754	0.135585	7.61711e-77
cg13916098	1	175166681	NA	-3.55832	0.18612	1.09042e-80	-3.40913	0.18288	7.66865e-77
cg27646484	16	31210736	NA	0.614492	0.0482948	6.2612e-37	-0.753616	0.0404276	7.7004e-77
cg05091947	4	48902299	OCIAD2;OCIAD2;OCIAD2;OCIAD2;OCIAD2	3.05346	0.131736	3.6627e-117	-2.39128	0.128297	8.07011e-77
cg01739725	14	38071393	NA	-3.61922	0.20306	1.83919e-70	-3.81884	0.2049	8.22003e-77
cg22414239	1	10966685	NA	2.38497	0.114024	5.06844e-96	-2.09134	0.112215	8.31177e-77
cg23584647	11	61717191	BEST1;BEST1	-0.0906836	0.039772	0.0226141	-0.737562	0.0395759	8.36121e-77
cg06409588	1	34092186	CSMD2;CSMD2;CSMD2;CSMD2	1.77462	0.0694356	1.37613e-141	-1.15843	0.0621605	8.4393e-77
cg22770911	10	8101307	GATA3;GATA3	-1.52506	0.132811	2.04532e-30	-2.38644	0.128084	9.13555e-77
cg18272304	16	57665508	ADGRG1;ADGRG1;ADGRG1;ADGRG1;ADGRG1;ADGRG1;ADGRG1;ADGRG1;ADGRG1	2.4068	0.124967	7.62002e-82	-2.28187	0.122492	9.66519e-77
cg09449232	12	106135284	NA	1.68427	0.0792701	5.50769e-99	-1.50635	0.0808688	9.97108e-77
cg26299177	14	99375869	NA	-1.86115	0.115882	1.19278e-57	-1.98408	0.106523	1.01984e-76
cg16422786	2	97268765	KANSL3;KANSL3;KANSL3;KANSL3;KANSL3;KANSL3;KANSL3	4.57936	0.219043	6.24125e-96	-4.02391	0.216068	1.06675e-76
cg00391479	19	1313527	NA	-0.363608	0.0476341	2.39976e-14	-0.825632	0.0443384	1.1107e-76
cg26004810	11	70048845	FADD	0.62247	0.0739601	4.16917e-17	-1.38571	0.0744212	1.13699e-76
cg05790087	14	70312750	NA	1.05585	0.0664254	1.63622e-56	-1.22884	0.0660209	1.29212e-76
cg12883767	12	58013109	SLC26A10	-1.39323	0.098115	1.60194e-45	-1.821	0.097852	1.36947e-76
cg12520969	1	157933053	NA	1.69399	0.124338	4.62649e-42	-2.26354	0.121635	1.38094e-76
cg04409116	3	140949715	PXYLP1;PXYLP1;PXYLP1	4.7772	0.249977	1.26369e-80	-4.64101	0.249409	1.41309e-76
cg04350136	6	30616105	C6orf136;C6orf136;C6orf136	7.11795	0.375889	3.28807e-79	-6.95354	0.373739	1.48347e-76
cg01336845	9	88126193	NA	1.27548	0.0791194	4.57343e-58	-0.961276	0.051668	1.49659e-76
cg08605991	13	46426238	SIAH3	2.62681	0.166454	9.81315e-56	-3.06377	0.164677	1.50133e-76
cg08072716	3	51989692	GPR62	-1.85519	0.0995468	8.4006e-77	-1.87055	0.10055	1.54014e-76
cg25368353	14	96705279	BDKRB2	-0.888818	0.0720939	8.73751e-35	-1.26265	0.0678723	1.54159e-76
cg10887021	5	140474145	PCDHB2	-4.66934	0.258007	1.43099e-72	-4.79351	0.257698	1.59879e-76
cg16001298	6	33825135	NA	1.55069	0.0534331	4.50825e-181	-0.858843	0.0461718	1.60503e-76
cg03783393	2	190550349	ANKAR	-0.681859	0.12094	1.74598e-08	-2.28333	0.122754	1.60848e-76
cg01948201	2	64682236	HSPC159	-7.2631	0.39791	8.85431e-74	-7.49128	0.40275	1.62692e-76
cg26824006	7	121957254	NA	-6.55345	0.356729	1.05675e-74	-6.60168	0.354942	1.65583e-76
cg09476232	22	19651560	NA	-1.19589	0.0698252	3.02602e-65	-1.25415	0.0674316	1.67307e-76
cg23683254	14	99584667	NA	-6.30587	0.344396	3.18266e-74	-6.08194	0.327038	1.72625e-76
cg21729073	4	48683385	FRYL	6.56186	0.328244	5.77666e-88	-6.00261	0.322796	1.77153e-76
cg11713493	17	17110295	PLD6	-0.921734	0.0674219	2.4404e-42	-1.2748	0.0685603	1.83092e-76
cg05975154	1	31384077	NA	-1.04739	0.0794511	1.67069e-39	-1.36187	0.0732451	1.85021e-76
cg08534628	13	100650073	NA	-3.89442	0.243798	4.72819e-57	-4.51299	0.242742	1.90471e-76
cg26797756	14	103751361	NA	0.612654	0.0650677	5.24764e-21	-1.12614	0.0605774	1.9627e-76
cg19082401	4	142690208	NA	2.3868	0.0863343	7.61691e-165	-1.42671	0.0767457	1.96315e-76
cg18363886	7	112092440	IFRD1;IFRD1;IFRD1;IFRD1;IFRD1;IFRD1	1.81869	0.070678	1.82784e-143	-1.17351	0.0631393	2.11042e-76
cg15394081	11	33893330	LMO2	2.77136	0.113284	4.42945e-130	-2.08092	0.111969	2.15971e-76
cg08351536	17	60885250	MARCH10;MARCH10	1.48229	0.0764767	7.40422e-83	-1.39605	0.0751216	2.19599e-76
cg23360111	14	75828696	NA	-2.0249	0.129751	1.49138e-54	-2.35438	0.12669	2.20188e-76
cg18849612	12	106496921	NUAK1	-2.44731	0.147205	1.30122e-61	-2.73087	0.146974	2.33142e-76
cg13701910	10	4174368	NA	-0.309242	0.0719983	1.75496e-05	-1.16503	0.0627148	2.51093e-76
cg07710883	11	64972227	CAPN1	3.32384	0.176131	1.09949e-78	-3.18013	0.171223	2.68055e-76
cg20874044	12	102874832	IGF1;IGF1;IGF1	2.17346	0.0911867	1.10998e-123	-1.71854	0.09253	2.69321e-76
cg10951783	16	49380569	NA	-0.885792	0.0564089	3.31185e-55	-0.956266	0.0514886	2.71092e-76
cg07022048	12	52638592	KRT7	-2.52028	0.16563	5.74181e-52	-3.07093	0.165355	2.74656e-76
cg14475564	6	13398821	GFOD1;GFOD1;GFOD1	3.5294	0.15876	4.65865e-108	-2.87349	0.154731	2.78587e-76
cg07836022	13	81622354	NA	0.874365	0.0634343	5.24023e-43	-1.08121	0.0582328	2.98788e-76
cg09230193	4	58366122	NA	2.70631	0.130868	6.2868e-94	-2.49712	0.134495	3.00878e-76
cg08293528	10	73565688	CDH23	-3.75652	0.21848	9.7164e-66	-4.11022	0.221395	3.09844e-76
cg07414558	11	63403819	ATL3;ATL3;ATL3;ATL3	2.46458	0.128078	1.04638e-81	-2.35716	0.126976	3.17537e-76
cg04956949	7	73119262	STX1A;STX1A	-0.640435	0.0808233	2.43339e-15	-1.25794	0.0677637	3.1857e-76
cg19527448	22	25943840	NA	-0.860441	0.0782522	4.90514e-28	-1.35187	0.0728254	3.20504e-76
cg10856875	14	65008641	HSPA2	-4.5945	0.264467	4.59996e-67	-5.01947	0.270425	3.31524e-76
cg27584762	5	86709126	CCNH	-3.09036	0.187496	1.34769e-60	-3.38275	0.182253	3.35665e-76
cg14578137	2	236228514	NA	-0.163425	0.0566371	0.00391277	-0.829943	0.0447183	3.44017e-76
cg17012934	21	42224651	NA	6.86495	0.353148	2.49633e-83	-6.55305	0.353109	3.5193e-76
cg22374834	3	55851348	ERC2	-1.17831	0.0974573	1.59282e-33	-1.63793	0.0882629	3.56497e-76
cg00939486	4	146802330	ZNF827;ZNF827	4.07005	0.191953	1.37074e-98	-3.52215	0.1898	3.57993e-76
cg21694644	15	89034578	NA	-2.43834	0.181167	4.27631e-41	-3.31304	0.178569	3.84444e-76
cg17132148	20	62509296	TPD52L2;TPD52L2;TPD52L2;TPD52L2;TPD52L2;TPD52L2	0.221818	0.0660159	0.00078083	-1.0516	0.0566824	3.8932e-76
cg20873570	8	23564901	NKX2-6	-5.20121	0.283092	1.02157e-74	-5.41187	0.291755	4.1282e-76
cg26751195	16	29673680	SPN;SPN	3.23245	0.165345	3.00921e-84	-3.08108	0.166106	4.16665e-76
cg25664054	17	36813786	NA	0.950324	0.0515603	3.53992e-75	-0.948567	0.0511437	4.3055e-76
cg17977546	17	74502823	NA	-4.7844	0.206063	1.50096e-117	-3.73664	0.201477	4.37373e-76
cg05695838	20	43085950	NA	5.73289	0.280375	6.79207e-92	-5.21359	0.281149	4.56523e-76
cg14242696	14	73361964	DPF3	-4.75585	0.264183	7.83795e-72	-4.75061	0.25619	4.61454e-76
cg12321810	5	32099940	PDZD2	-0.11282	0.0570584	0.0480248	-1.01659	0.0548299	4.82202e-76
cg02545621	3	55439737	NA	-0.000203514	0.0417645	0.996112	-0.733772	0.0395824	5.09702e-76
cg17896976	5	130598541	CDC42SE2;CDC42SE2	2.418	0.142162	2.21297e-64	-2.65881	0.143482	5.81785e-76
cg12686920	17	41739806	MEOX1;MEOX1;MEOX1	0.335659	0.0542023	6.04025e-10	-0.710084	0.0383201	5.84583e-76
cg11625005	5	1295737	TERT;TERT	0.173352	0.0700023	0.0132813	-0.756554	0.0408297	5.93262e-76
cg23455002	10	13388178	SEPHS1;SEPHS1;SEPHS1	0.0390319	0.057512	0.497353	-0.962524	0.0519476	6.01504e-76
cg19730092	10	72432797	ADAMTS14;ADAMTS14	0.333197	0.0472032	1.74006e-12	-0.77758	0.0419669	6.05512e-76
cg24671886	1	19756839	CAPZB	3.67817	0.186897	2.44111e-85	-3.29882	0.178057	6.23772e-76
cg15295927	4	27096392	NA	2.52693	0.128459	2.9129e-85	-2.3449	0.126569	6.25408e-76
cg13947830	1	1551964	MIB2;MIB2;MIB2;MIB2;MIB2;MIB2	-1.86178	0.112667	6.75692e-61	-2.08888	0.112755	6.33186e-76
cg21474628	1	2729430	NA	2.55369	0.133062	2.74266e-81	-2.53978	0.137103	6.48963e-76
cg05252898	13	42362736	VWA8;VWA8	0.55324	0.0784455	1.81961e-12	-1.00304	0.0541515	6.69963e-76
cg06547984	19	1280841	NA	1.04103	0.0850714	2.68282e-34	-1.51089	0.0815809	7.03538e-76
cg06585708	5	3602413	NA	-6.89921	0.351514	6.79483e-85	-6.37616	0.344294	7.12009e-76
cg05574195	3	193968161	LOC100505920;LOC101929337	1.37726	0.0846033	3.62684e-59	-1.43257	0.0773732	7.72269e-76
cg17745339	5	176755199	NA	2.27813	0.124969	1.34986e-73	-2.27304	0.122782	8.03351e-76
cg08843004	12	52995053	KRT72;KRT72;KRT72	-2.13782	0.131637	6.76961e-59	-2.42032	0.130738	8.05151e-76
cg03705912	5	16179210	MARCH11	-4.50735	0.328524	1.25449e-42	-5.59776	0.302434	8.62359e-76
cg23070026	3	64672542	ADAMTS9	-8.73906	0.463523	1.53055e-78	-8.48357	0.458369	8.75604e-76
cg03929791	15	77952087	LINGO1-AS2;LINGO1-AS2;LINGO1;LINGO1;LINGO1;LINGO1;LINGO1;LINGO1;LINGO1;LINGO1;LINGO1;LINGO1;LINGO1	0.463021	0.0464695	2.51287e-23	-0.821626	0.044394	8.84552e-76
cg01123334	12	95942788	USP44;USP44;USP44	-3.5303	0.212916	2.69747e-61	-3.89935	0.210707	9.10549e-76
cg14750948	3	147130477	ZIC1	-3.55356	0.214941	5.91474e-61	-3.86588	0.208901	9.1338e-76
cg03289906	7	94538408	PPP1R9A;PPP1R9A;PPP1R9A;PPP1R9A;PPP1R9A	1.43767	0.0804653	8.5545e-71	-1.24598	0.0673307	9.20687e-76
cg20546935	12	113682215	TPCN1;TPCN1;TPCN1	5.39577	0.254752	2.20199e-98	-4.70836	0.254448	9.40929e-76
cg19154466	13	52578958	ATP7B;ATP7B;ATP7B	-2.5916	0.14633	1.32601e-69	-2.68025	0.144849	9.47974e-76
cg04549697	14	69827589	NA	-3.05736	0.170977	6.59664e-71	-3.16901	0.171265	9.52247e-76
cg17342301	14	59828522	DAAM1;DAAM1	0.224675	0.0592507	0.000149954	-0.801105	0.043298	9.77077e-76
cg14997802	19	30270939	NA	-3.01238	0.161224	3.47698e-77	-3.02141	0.163301	9.77162e-76
cg03080879	2	175743413	CHN1;CHN1;CHN1	1.95868	0.0921008	3.67483e-99	-1.57773	0.0852882	1.0372e-75
cg00420929	19	18451112	PGPEP1	-2.29462	0.147475	3.06439e-54	-2.71481	0.14677	1.07129e-75
cg16006724	18	44335109	ST8SIA5	-4.41194	0.24431	2.86213e-72	-4.57171	0.247188	1.1161e-75
cg01631946	14	88531444	LINC01146	5.40004	0.280925	1.53821e-81	-5.19421	0.28086	1.13338e-75
cg06084210	13	103754324	NA	3.44624	0.194717	1.633e-69	-3.56438	0.192732	1.134e-75
cg04960007	17	5820294	NA	0.877107	0.0636639	5.73949e-43	-0.982844	0.053148	1.16303e-75
cg18941346	20	31877798	BPIFB1;BPIFB1	-4.06841	0.205665	3.41332e-86	-3.636	0.196655	1.23663e-75
cg15752195	19	18451004	PGPEP1;PGPEP1;PGPEP1	1.23975	0.0716962	1.83978e-66	-1.22546	0.0662815	1.24867e-75
cg11857514	12	122151762	TMEM120B	0.965331	0.0730637	1.13514e-39	-1.16059	0.0627754	1.26483e-75
cg15857661	10	104196243	MIR146B	1.42257	0.0417526	9.83203e-247	-0.683002	0.0369441	1.2773e-75
cg05087397	2	43380581	NA	-3.03086	0.200053	1.55191e-51	-3.70465	0.20041	1.32663e-75
cg25601886	11	2183420	INS;INS-IGF2;INS-IGF2	2.12616	0.136878	4.58219e-54	-2.62506	0.142018	1.35982e-75
cg25901248	13	36045525	NBEA	-4.25899	0.309353	6.55585e-43	-5.68328	0.307482	1.37777e-75
cg15307593	7	56160951	PHKG1;PHKG1;PHKG1;PHKG1	-0.25712	0.0524098	9.3776e-07	-0.710774	0.0384667	1.52595e-75
cg24535918	1	52429399	RAB3B	-1.55388	0.108073	1.27789e-46	-1.86463	0.100926	1.59679e-75
cg15419183	19	35660584	FXYD5;FXYD5;FXYD5;FXYD5	8.25447	0.435312	2.0298e-79	-8.02841	0.434597	1.6534e-75
cg09268450	14	101947168	NA	0.539435	0.0503193	9.8226e-27	-0.920331	0.0498239	1.70145e-75
cg05386769	2	218681558	TNS1	2.78169	0.144626	1.2411e-81	-2.66268	0.144155	1.72313e-75
cg25107254	4	187476455	MTNR1A	-5.49368	0.29305	1.10671e-77	-5.06713	0.274349	1.76527e-75
cg26770907	16	48844808	NA	-3.17499	0.198474	3.28236e-57	-3.66963	0.198703	1.8225e-75
cg12118389	4	1076596	RNF212;RNF212	-1.92285	0.117689	1.39281e-59	-2.14217	0.116001	1.85695e-75
cg03871930	6	33238206	VPS52	3.72647	0.200449	1.94108e-76	-3.70613	0.200698	1.8771e-75
cg12305845	8	36957694	NA	-3.84423	0.220159	1.00565e-67	-4.05766	0.21975	1.92371e-75
cg20322977	10	94821085	CYP26C1	-3.92251	0.198815	9.41994e-86	-3.69617	0.200209	2.04266e-75
cg05506147	5	95950118	NA	1.74452	0.0870119	1.83294e-88	-1.54158	0.0835092	2.10101e-75
cg04562589	4	188953527	NA	-4.75285	0.307542	1.53995e-53	-5.81471	0.314996	2.11873e-75
cg02371935	16	87521363	ZCCHC14	-3.08753	0.12562	2.90297e-131	-2.10223	0.113899	2.22125e-75
cg20446143	11	60466740	MS4A8B	3.62951	0.191628	3.04767e-79	-3.52771	0.191139	2.25246e-75
cg17254414	14	104347395	NA	-2.35254	0.144443	3.19428e-59	-2.45803	0.133182	2.2556e-75
cg24833079	16	3996400	NA	4.44379	0.242314	1.88502e-74	-4.45124	0.241182	2.26588e-75
cg14502916	19	47842518	C5AR2;C5AR2;C5AR2	0.109293	0.0515706	0.0340792	-0.714241	0.0387027	2.32267e-75
cg25766774	3	45018909	ZDHHC3;ZDHHC3;EXOSC7;ZDHHC3;EXOSC7	2.06394	0.101954	3.92986e-90	-1.87326	0.101507	2.32536e-75
cg15442959	13	33788523	STARD13;STARD13	3.22795	0.149154	1.4122e-102	-2.7121	0.146978	2.41179e-75
cg20052242	16	30102686	TBX6	-0.46866	0.0587755	1.62994e-15	-1.03068	0.0558566	2.42422e-75
cg22320849	9	22395999	NA	1.68851	0.0870868	6.53865e-83	-1.40455	0.0761229	2.47333e-75
cg05940538	8	102063934	FLJ42969	0.0648183	0.0539094	0.229241	-0.893911	0.0484493	2.50221e-75
cg19656486	8	143648647	NA	0.874536	0.0471526	4.31725e-76	-0.785821	0.042593	2.54416e-75
cg07208649	17	4692226	GLTPD2	-6.30111	0.331194	6.23269e-80	-6.08689	0.329922	2.54528e-75
cg18667659	2	99438903	C2orf55	1.37903	0.0614672	5.4448e-110	-1.01921	0.0552468	2.60066e-75
cg18534337	10	125267167	NA	1.48533	0.0737246	2.66675e-89	-1.34435	0.0728728	2.6225e-75
cg17313080	4	182481004	NA	1.9763	0.105639	2.24974e-77	-1.88139	0.101988	2.65109e-75
cg18944087	7	1098625	C7orf50;GPR146;C7orf50;C7orf50;GPR146	4.85039	0.247075	6.27804e-85	-4.54676	0.246487	2.70154e-75
cg03224418	20	62611858	SAMD10;PRPF6	-3.86404	0.239843	5.38725e-58	-4.23539	0.229621	2.75438e-75
cg08968773	1	221567575	NA	2.21389	0.100359	1.89101e-106	-1.71741	0.0931198	2.86468e-75
cg00058329	12	133195094	P2RX2;P2RX2;P2RX2;P2RX2;P2RX2;P2RX2	-4.13684	0.241218	2.05242e-65	-4.4289	0.240156	2.92947e-75
cg03544320	4	5894691	CRMP1	-3.23842	0.203078	7.27048e-57	-3.28529	0.178149	2.9548e-75
cg18369325	14	68736214	RAD51L1;RAD51L1;RAD51L1	4.29274	0.206422	5.93071e-95	-3.75344	0.203537	2.96484e-75
cg03768345	14	103027280	NA	-3.57342	0.209334	7.84847e-65	-3.87463	0.210118	3.00885e-75
cg10368484	22	49177166	NA	-0.353815	0.0447842	2.93631e-15	-0.782363	0.042431	3.11015e-75
cg19209802	1	12820223	C1orf158	-0.0403606	0.0470674	0.391176	-0.746754	0.0405005	3.1281e-75
cg02158978	12	133134938	FBRSL1	-1.70437	0.106468	2.74195e-57	-1.90861	0.103517	3.15693e-75
cg09267742	4	48683387	FRYL	6.44054	0.335651	2.92908e-81	-6.12232	0.332088	3.26045e-75
cg20990601	4	96023811	BMPR1B;BMPR1B;BMPR1B;BMPR1B	4.0075	0.171731	1.04126e-118	-3.10499	0.168424	3.27621e-75
cg08146796	5	145907713	NA	4.70207	0.236631	6.02442e-87	-4.36088	0.236548	3.2827e-75
cg03175652	2	66670114	MEIS1	2.42163	0.108763	2.21494e-108	-1.87148	0.101518	3.31013e-75
cg13224213	7	150689881	NOS3;NOS3;NOS3;NOS3	-4.32992	0.231085	1.31212e-77	-4.31532	0.234084	3.31383e-75
cg27464065	12	12940610	APOLD1;APOLD1	2.10037	0.113529	1.00083e-75	-1.99425	0.108202	3.57366e-75
cg13866747	13	91965808	NA	-0.52309	0.0887742	3.87409e-09	-1.58162	0.0858284	3.78248e-75
cg16655791	6	106429610	NA	-6.006	0.376958	9.04971e-57	-7.00821	0.380397	4.08464e-75
cg26382173	14	105994265	TMEM121	-0.276782	0.0455201	1.22228e-09	-0.820534	0.0445435	4.27133e-75
cg00004996	8	17271535	MTMR7	1.06774	0.0671785	1.66571e-56	-1.12519	0.0610847	4.33028e-75
cg25943431	12	28179902	NA	2.92926	0.147814	1.7144e-86	-2.76081	0.149889	4.42303e-75
cg11404915	12	127610471	NA	-1.62823	0.113897	4.13082e-46	-1.90172	0.103249	4.4538e-75
cg14009098	1	234041306	SLC35F3	-6.56896	0.365773	1.6788e-71	-6.75276	0.366632	4.48077e-75
cg20037601	15	73652167	HCN4	-2.79689	0.166638	9.39953e-63	-3.20022	0.173759	4.54327e-75
cg02943456	8	33866594	NA	0.613529	0.0547775	5.04881e-29	-0.769146	0.0417627	4.58848e-75
cg01764105	3	160119319	SMC4;SMC4;SMC4	-3.70273	0.256418	5.24502e-47	-4.80333	0.260827	4.69267e-75
cg25535569	5	54163217	NA	-4.53467	0.240711	2.01603e-78	-4.22268	0.229325	4.89119e-75
cg22961459	12	54763433	ZNF385A;ZNF385A;ZNF385A	1.40644	0.119008	4.12174e-32	-2.18701	0.118773	4.90521e-75
cg05583608	16	51147536	NA	-4.32788	0.238959	1.12079e-72	-4.43283	0.240795	5.29142e-75
cg26355552	3	9183074	SRGAP3;SRGAP3	4.24351	0.217009	2.74619e-84	-3.96982	0.215652	5.36144e-75
cg18454133	14	23835870	EFS;EFS	5.78822	0.32697	1.52549e-69	-5.90814	0.32096	5.43263e-75
[truncated: 8,003 more rows]

## Sheet: S3
Table S3. Epigenome-wide significant CpG associations with all-cause mortality (p < 3.6 x 10-8). HR_CI_95_Low indicates lower bound of the 95% confidence interval for HR, whilst HR_CI_95_High indicates the upper bound.
CpG	Chrom	Position	Gene	logHR	SE	Z	HR	HR_CI95_Low	HR_CI95_High	p
cg05575921	5	373378	AHRR	-0.585793	0.0367725	-15.9302	0.556664	0.517956	0.598266	3.91325e-57
cg03636183	19	17000585	F2RL3	-1.1494	0.08272	-13.8951	0.316826	0.269408	0.372591	6.78402e-44
cg21566642	2	233284661	NA	-0.876683	0.0653494	-13.4153	0.416161	0.36613	0.473028	4.9183e-41
cg01940273	2	233284934	NA	-1.31165	0.103063	-12.7267	0.269376	0.220106	0.329675	4.20442e-37
cg24859433	6	30720203	NA	-1.33369	0.109285	-12.2038	0.263503	0.212698	0.326445	2.9672e-34
cg19859270	3	98251294	GPR15	-1.28917	0.106569	-12.0971	0.275499	0.223567	0.339494	1.09443e-33
cg17739917	17	38477572	RARA;RARA;RARA	-1.15303	0.0956814	-12.0508	0.315678	0.261698	0.380792	1.92167e-33
cg14391737	11	86513429	PRSS23;PRSS23;PRSS23;PRSS23;PRSS23;PRSS23;PRSS23	-0.810025	0.0677139	-11.9625	0.444847	0.389558	0.507982	5.58826e-33
cg09935388	1	92947588	GFI1;GFI1;GFI1	-0.728863	0.062731	-11.6189	0.482457	0.42664	0.545576	3.30483e-31
cg25648203	5	395444	AHRR	-1.31042	0.113247	-11.5713	0.269706	0.21602	0.336734	5.75811e-31
cg25845814	14	74224613	MIR4505;ELMSAN1;ELMSAN1	-2.00335	0.174193	-11.5007	0.134883	0.0958699	0.189771	1.30813e-30
cg07978331	16	75046041	ZNRF1	-1.87737	0.165559	-11.3396	0.152992	0.110598	0.211638	8.35377e-30
cg21161138	5	399360	AHRR	-1.21815	0.110082	-11.0659	0.295777	0.238376	0.367	1.83681e-28
cg03329539	2	233283329	NA	-1.63424	0.148863	-10.9782	0.195101	0.14573	0.261199	4.86785e-28
cg27241845	2	233250370	NA	-1.27539	0.117366	-10.8668	0.279321	0.221923	0.351565	1.65879e-27
cg15342087	6	30720209	NA	-1.27977	0.118774	-10.7749	0.2781	0.220344	0.350996	4.52352e-27
cg04180924	3	98272064	NA	-1.16476	0.108772	-10.7083	0.311997	0.252095	0.386133	9.30544e-27
cg19572487	17	38476024	RARA;RARA;RARA	-1.33448	0.124916	-10.683	0.263295	0.206117	0.336334	1.22234e-26
cg21322436	7	145812842	CNTNAP2	-1.06937	0.10029	-10.6628	0.343224	0.281975	0.417777	1.51967e-26
cg24797066	20	48407084	NA	-2.46548	0.231903	-10.6315	0.0849685	0.0539339	0.133861	2.12671e-26
cg18110140	15	75350380	NA	-1.16026	0.10935	-10.6105	0.313405	0.252945	0.388315	2.66253e-26
cg02738868	14	74221164	ELMSAN1;ELMSAN1	-2.8073	0.266655	-10.5279	0.0603676	0.0357954	0.101808	6.42852e-26
cg02583484	12	54677008	HNRNPA1;HNRPA1L-2;HNRNPA1	-1.41688	0.135077	-10.4895	0.242469	0.186071	0.315962	9.65848e-26
cg25001882	14	78619077	NA	-1.58402	0.153869	-10.2946	0.205149	0.151739	0.27736	7.45367e-25
cg14051805	15	39917220	FSIP1	-0.955377	0.0933213	-10.2375	0.384667	0.320368	0.46187	1.34667e-24
cg03546163	6	35654363	FKBP5;FKBP5;FKBP5;FKBP5	-0.892193	0.0879087	-10.1491	0.409756	0.344904	0.486803	3.34498e-24
cg03450842	10	80834947	ZMIZ1	-2.06871	0.205582	-10.0627	0.126348	0.0844458	0.189043	8.07306e-24
cg27537125	1	25349681	NA	-1.85955	0.185758	-10.0106	0.155743	0.108216	0.224144	1.36938e-23
cg14753356	6	30720108	NA	-1.53234	0.153447	-9.98613	0.216029	0.159918	0.291828	1.75293e-23
cg21911711	19	16998668	F2RL3	-1.10686	0.111052	-9.96704	0.330597	0.265933	0.410985	2.12467e-23
cg23079012	2	8343710	NA	-0.444315	0.0445983	-9.9626	0.641263	0.58759	0.69984	2.22165e-23
cg20184330	14	74228393	ELMSAN1;ELMSAN1	-1.79301	0.180175	-9.95146	0.166459	0.116934	0.236959	2.48522e-23
cg14466441	6	11392193	NA	-0.91242	0.0940162	-9.70492	0.401551	0.333975	0.4828	2.87292e-22
cg05603985	1	2161049	SKI	-1.70012	0.176097	-9.65443	0.182662	0.129346	0.257954	4.70784e-22
cg10919522	14	74227441	C14orf43;C14orf43	-1.35293	0.140733	-9.61344	0.258482	0.196172	0.340582	7.01646e-22
cg26768182	9	134272679	NA	-1.51834	0.158029	-9.60797	0.219075	0.160723	0.298612	7.3992e-22
cg07986378	12	11898284	ETV6	-1.34804	0.140384	-9.60253	0.259749	0.197269	0.342018	7.8002e-22
cg18871648	14	74227431	ELMSAN1;ELMSAN1	-1.22091	0.12723	-9.59607	0.294963	0.229863	0.3785	8.30539e-22
cg13343932	17	76355061	SOCS3;LOC101928674;LOC101928674	-0.861351	0.0898716	-9.58424	0.422591	0.354341	0.503986	9.31384e-22
cg11047325	17	76354934	SOCS3	-0.728304	0.0763491	-9.53913	0.482727	0.415636	0.560648	1.44035e-21
cg13518625	8	29522838	NA	-0.828707	0.0872252	-9.50077	0.436614	0.368003	0.518016	2.0835e-21
cg18181703	17	76354621	SOCS3	-1.32451	0.139852	-9.47085	0.265932	0.202176	0.349795	2.77573e-21
cg03707168	19	49379127	PPP1R15A	-1.13471	0.119828	-9.4695	0.321514	0.254215	0.406629	2.81194e-21
cg01764256	20	45985832	ZMYND8;ZMYND8;ZMYND8;ZMYND8;ZMYND8;ZMYND8;ZMYND8;ZMYND8;ZMYND8;ZMYND8;ZMYND8;ZMYND8;ZMYND8;ZMYND8;ZMYND8;ZMYND8;ZMYND8;ZMYND8	-2.16493	0.228859	-9.45966	0.114758	0.0732788	0.179717	3.08935e-21
cg16758086	1	6173356	CHD5	1.28622	0.136326	9.43486	3.61907	2.77049	4.72758	3.91523e-21
cg12303084	20	45985741	ZMYND8;ZMYND8;ZMYND8	-1.44867	0.153928	-9.41134	0.234884	0.173712	0.317597	4.89835e-21
cg17287155	5	393347	AHRR	-0.876809	0.0932618	-9.40158	0.416109	0.346595	0.499564	5.37484e-21
cg18754985	3	98237750	CLDND1;CLDND1;CLDND1;CLDND1;CLDND1;CLDND1	-1.43524	0.152842	-9.39033	0.238059	0.176435	0.321206	5.98153e-21
cg06644428	2	233284112	NA	-0.48099	0.0514633	-9.34627	0.618171	0.55886	0.683777	9.07964e-21
cg19798735	7	110730805	IMMP2L;LRRN3;LRRN3;LRRN3	-1.77823	0.190675	-9.32594	0.168937	0.116258	0.245487	1.1e-20
cg09945032	3	38871019	NA	-1.3432	0.144283	-9.3095	0.261008	0.196716	0.346312	1.28433e-20
cg12876356	1	92946825	GFI1;GFI1;GFI1	-0.476107	0.0511474	-9.30853	0.621197	0.561944	0.686699	1.29618e-20
cg18316974	1	92947035	GFI1;GFI1;GFI1	-0.345204	0.0371957	-9.28076	0.708076	0.658292	0.761624	1.68271e-20
cg19305903	19	11203039	LDLR;LDLR;LDLR;LDLR;LDLR	-1.44353	0.156199	-9.24161	0.236093	0.17383	0.320656	2.42813e-20
cg06972908	16	30488321	ITGAL;ITGAL	-2.14592	0.232588	-9.22628	0.116961	0.0741414	0.184509	2.80207e-20
cg06991118	18	9117348	NDUFV2	-0.989705	0.108078	-9.15736	0.371686	0.300733	0.45938	5.31839e-20
cg12956751	2	233246922	ALPP	-1.78345	0.194804	-9.15513	0.168057	0.11472	0.246192	5.42944e-20
cg19881433	7	24922755	OSBPL3;OSBPL3;OSBPL3;OSBPL3;OSBPL3;OSBPL3	-1.63742	0.178909	-9.15224	0.194482	0.136959	0.276164	5.5764e-20
cg02786370	4	2747928	TNIP2;TNIP2;TNIP2	-0.95542	0.104837	-9.11337	0.384651	0.313205	0.472394	7.98592e-20
cg02978227	3	98292027	NA	-1.17493	0.129452	-9.07614	0.308842	0.239633	0.398039	1.12493e-19
cg00045592	1	160714299	SLAMF7;SLAMF7;SLAMF7;SLAMF7;SLAMF7;SLAMF7;SLAMF7;SLAMF7;SLAMF7;SLAMF7	-1.06543	0.118009	-9.0284	0.34458	0.273427	0.434249	1.74202e-19
cg27215690	1	25344157	NA	-1.78478	0.198181	-9.00584	0.167834	0.113812	0.247497	2.14025e-19
cg18404213	10	104563029	WBP1L;WBP1L	-2.0873	0.2325	-8.97763	0.124022	0.0786313	0.195616	2.76665e-19
cg25949550	7	145814306	CNTNAP2	-1.24287	0.138451	-8.97696	0.288555	0.219978	0.378511	2.78348e-19
cg13193840	2	233285289	NA	-0.939301	0.105264	-8.9233	0.390901	0.318029	0.480471	4.52581e-19
cg16969872	13	79968324	RBM26	-1.04023	0.117149	-8.87957	0.353373	0.280877	0.444581	6.71163e-19
cg02141604	3	52058921	NA	-1.48081	0.166853	-8.87494	0.227454	0.164009	0.315441	6.99695e-19
cg10969521	21	36355537	RUNX1	-0.960912	0.108336	-8.8697	0.382544	0.309361	0.47304	7.33441e-19
cg01478827	1	21558579	ECE1;ECE1;ECE1;ECE1	1.43391	0.163184	8.78711	4.19508	3.04676	5.7762	1.53461e-18
cg05673882	5	74862702	POLK	-0.929057	0.106041	-8.76131	0.394926	0.320814	0.486159	1.92997e-18
cg14624207	11	68142198	LRP5	-2.04604	0.234215	-8.73575	0.129246	0.0816679	0.204541	2.42051e-18
cg14227037	8	8864470	ERI1	-0.896865	0.10286	-8.7193	0.407846	0.333382	0.498943	2.79936e-18
cg00159243	12	109023799	SELPLG	-1.46987	0.169362	-8.67885	0.229955	0.164999	0.320483	3.99801e-18
cg18974499	8	142416513	NA	-0.808915	0.0934432	-8.65676	0.445341	0.370812	0.534849	4.85349e-18
cg18146737	1	92946700	GFI1;GFI1;GFI1	-0.255679	0.0296908	-8.61139	0.774391	0.730613	0.820792	7.21821e-18
cg00475490	11	86517110	PRSS23;PRSS23;PRSS23;PRSS23;PRSS23;PRSS23;PRSS23	-0.667135	0.077476	-8.61086	0.513177	0.440879	0.59733	7.25131e-18
cg26703534	5	377358	AHRR	-1.22768	0.144809	-8.47797	0.292971	0.220578	0.389122	2.29164e-17
cg04182427	7	32315577	PDE1C	-1.06083	0.125239	-8.47048	0.346167	0.27082	0.442475	2.44388e-17
cg05934812	5	334322	AHRR;AHRR	-1.004	0.118678	-8.45986	0.366411	0.290369	0.462368	2.67691e-17
cg22222502	5	150161551	SMIM3	-0.901569	0.106641	-8.45426	0.405932	0.329368	0.500295	2.8086e-17
cg17415380	3	71447574	FOXP1;FOXP1;FOXP1;FOXP1;FOXP1	-1.20385	0.142468	-8.44994	0.300038	0.226938	0.396684	2.91454e-17
cg05086879	22	39861490	MGAT3	-0.989566	0.117215	-8.44232	0.371738	0.295436	0.467746	3.11088e-17
cg09338374	22	39888390	NA	1.53069	0.181855	8.41711	4.62137	3.23576	6.60033	3.85881e-17
cg21163477	16	17439164	XYLT1	-1.54946	0.184573	-8.39483	0.212363	0.147901	0.304921	4.66563e-17
cg09465516	2	54751985	SPTBN1	-1.38046	0.165238	-8.35438	0.251464	0.181897	0.347637	6.57794e-17
cg18394552	5	159428643	NA	1.04406	0.125189	8.33989	2.84074	2.22264	3.63072	7.43622e-17
cg19719391	4	26789915	NA	1.46099	0.175208	8.33865	4.31024	3.05749	6.07629	7.51456e-17
cg05336220	16	17440611	XYLT1	-1.6231	0.194679	-8.3373	0.197286	0.134706	0.28894	7.60074e-17
cg26577523	2	70270826	PCBP1-AS1	-1.41636	0.170275	-8.31807	0.242595	0.173757	0.338704	8.94069e-17
cg01015663	1	23729692	TCEA3	-1.45464	0.174945	-8.31487	0.233484	0.165708	0.32898	9.18565e-17
cg03957124	6	37016869	NA	-1.98365	0.238627	-8.31276	0.137567	0.0861774	0.2196	9.35029e-17
cg19136686	16	17464401	XYLT1	-1.32201	0.159107	-8.30894	0.2666	0.195177	0.364159	9.65597e-17
cg04944536	12	116756890	NA	1.46754	0.176872	8.29716	4.33853	3.06753	6.13615	1.06632e-16
cg09182189	1	1709203	NADK	-1.63659	0.197797	-8.27408	0.194643	0.132091	0.286816	1.29449e-16
cg20174472	20	61283288	SLCO4A1	-1.27812	0.154894	-8.25157	0.27856	0.205624	0.377368	1.56321e-16
cg04885881	1	11123118	NA	-0.927886	0.112651	-8.23685	0.395389	0.317056	0.493075	1.76797e-16
cg27650500	1	25298480	NA	-2.19634	0.266718	-8.23466	0.11121	0.0659345	0.187575	1.8007e-16
cg02003183	14	103415882	CDC42BPB	0.781712	0.0951008	8.21983	2.18521	1.81361	2.63295	2.038e-16
cg00569896	4	204382	NA	0.567672	0.0692559	8.19674	1.76416	1.54023	2.02063	2.47003e-16
cg26673040	2	67157193	LOC101060019	-1.01053	0.123344	-8.19283	0.364025	0.285852	0.463577	2.55154e-16
cg11219720	5	453421	EXOC3	-1.47232	0.179905	-8.18385	0.229393	0.16123	0.326374	2.74912e-16
cg15781610	6	36992554	FGD2	-1.46207	0.178982	-8.16879	0.231756	0.163185	0.329141	3.11493e-16
cg21121843	4	3203982	HTT	-0.738227	0.0903718	-8.16878	0.47796	0.400375	0.57058	3.11524e-16
cg11660018	11	86510915	PRSS23	-1.22436	0.150217	-8.15061	0.293946	0.218979	0.394577	3.62099e-16
cg09834951	19	1265877	NA	-1.66825	0.204823	-8.14482	0.188577	0.126225	0.281731	3.79849e-16
cg07995927	2	161995135	TANK;TANK	-0.970608	0.119198	-8.1428	0.378853	0.299922	0.478555	3.86233e-16
cg22573230	17	7649271	DNAH2	-1.06469	0.130899	-8.13372	0.344834	0.266802	0.445688	4.16316e-16
cg08428972	19	18133184	NA	-1.52255	0.187652	-8.1137	0.218155	0.15102	0.315133	4.9102e-16
cg23248055	4	56185	ZNF718;ZNF595;ZNF595;ZNF595;ZNF595;ZNF718;ZNF718	1.03605	0.127957	8.09684	2.81806	2.19297	3.62133	5.64039e-16
cg06235438	16	30485966	ITGAL;ITGAL	-1.69805	0.20987	-8.09098	0.18304	0.121312	0.276177	5.91889e-16
cg02732789	16	17491177	XYLT1	-1.1741	0.145287	-8.08121	0.309098	0.232502	0.410927	6.41298e-16
cg19940644	1	12112386	NA	-0.733613	0.0908842	-8.07196	0.480171	0.401823	0.573795	6.91802e-16
cg25607249	19	47288039	SLC1A5;SLC1A5;SLC1A5;SLC1A5	-1.17757	0.146058	-8.06238	0.308025	0.231346	0.41012	7.4824e-16
cg25189904	1	68299493	GNG12	-0.566619	0.0703059	-8.05935	0.56744	0.494397	0.651276	7.67036e-16
cg14335029	9	134277886	NA	-1.8521	0.23007	-8.05014	0.156907	0.0999556	0.246309	8.27001e-16
cg03144189	1	227734067	NA	1.61335	0.200482	8.04733	5.01958	3.38857	7.43564	8.4617e-16
cg09060241	2	25598865	NA	1.9322	0.240554	8.03227	6.90465	4.30905	11.0637	9.56884e-16
cg11730958	5	118806244	HSD17B4;HSD17B4;HSD17B4;HSD17B4;HSD17B4	-1.59584	0.198886	-8.02387	0.202739	0.137292	0.299384	1.02462e-15
cg26306522	16	30467696	NA	-1.4512	0.181067	-8.0147	0.23429	0.164297	0.334101	1.10408e-15
cg25197654	8	21914006	DMTN;DMTN;DMTN;DMTN;DMTN	-1.2214	0.152447	-8.012	0.294816	0.218669	0.397479	1.12856e-15
cg08549335	7	30387954	ZNRF2	-0.776464	0.0970378	-8.00166	0.46003	0.380354	0.556397	1.22749e-15
cg02711608	19	47287964	SLC1A5;SLC1A5;SLC1A5;SLC1A5	-1.06898	0.133716	-7.99436	0.34336	0.264198	0.446241	1.30249e-15
cg04535902	1	92947332	GFI1;GFI1;GFI1	-0.589846	0.0738128	-7.99112	0.554412	0.479737	0.640711	1.33722e-15
cg12806681	5	368394	AHRR	-0.698654	0.0874442	-7.98971	0.497254	0.418934	0.590216	1.35259e-15
cg08064403	3	98240258	CLDND1;CLDND1;CLDND1;CLDND1;CLDND1;CLDND1	-0.681435	0.0856033	-7.96039	0.50589	0.427751	0.598304	1.71499e-15
cg05445320	20	45985736	ZMYND8;ZMYND8;ZMYND8;ZMYND8;ZMYND8;ZMYND8;ZMYND8;ZMYND8;ZMYND8;ZMYND8;ZMYND8;ZMYND8;ZMYND8;ZMYND8;ZMYND8;ZMYND8;ZMYND8;ZMYND8	-1.13292	0.142436	-7.95384	0.322093	0.243635	0.425817	1.8082e-15
cg22995183	16	14293184	MKL2;MKL2	1.32849	0.167182	7.94638	3.77533	2.72051	5.23914	1.92043e-15
cg25953130	10	63753550	ARID5B	-0.731912	0.0921072	-7.9463	0.480989	0.401544	0.576151	1.92162e-15
cg15526732	14	35883749	NA	-1.91231	0.241172	-7.92923	0.147738	0.0920888	0.237017	2.20501e-15
cg25163837	6	138225759	NA	-1.54731	0.195146	-7.92896	0.21282	0.145179	0.311976	2.20981e-15
cg17953136	2	20232577	LAPTM4A	1.44388	0.182174	7.92583	4.23712	2.96485	6.05532	2.26621e-15
cg02268851	11	47545207	CELF1;CELF1;CELF1	-2.18489	0.275842	-7.92081	0.11249	0.0655111	0.193157	2.35964e-15
cg22232492	20	12152900	NA	1.32122	0.166852	7.91851	3.74799	2.70255	5.19785	2.4038e-15
cg00252813	12	6642229	GAPDH	-1.53152	0.19408	-7.89116	0.216208	0.147798	0.31628	2.99382e-15
cg01010073	7	45065573	CCM2;CCM2;CCM2;CCM2	-1.21589	0.154174	-7.88646	0.296447	0.219136	0.401033	3.10885e-15
cg12144393	11	117480983	DSCAML1	-0.988575	0.12553	-7.87522	0.372107	0.290949	0.475903	3.40137e-15
cg10587886	3	8361835	LMCD1-AS1	-0.666399	0.0847161	-7.86626	0.513555	0.434987	0.606313	3.65405e-15
cg14853432	16	17436920	XYLT1	-0.951597	0.121278	-7.84641	0.386124	0.304435	0.489732	4.2813e-15
cg14779218	19	13925420	ZSWIM4	1.72266	0.219578	7.84532	5.59938	3.64112	8.61083	4.31864e-15
cg24134897	11	859670	TSPAN4;TSPAN4;TSPAN4;TSPAN4;TSPAN4;TSPAN4;TSPAN4	0.486107	0.0619815	7.84277	1.62597	1.43997	1.836	4.40711e-15
cg21611682	11	68138269	LRP5	-1.42828	0.182252	-7.83688	0.23972	0.167715	0.342639	4.61877e-15
cg01695954	2	10262019	RRM2;RRM2	-1.61714	0.206851	-7.81787	0.198466	0.132316	0.297686	5.37226e-15
cg17684034	5	74862658	POLK	-0.995835	0.127391	-7.81716	0.369415	0.287792	0.474187	5.40298e-15
cg00073090	19	1265879	NA	-1.55054	0.198406	-7.81496	0.212134	0.143789	0.312964	5.49806e-15
cg13645530	12	116756948	NA	1.01295	0.129823	7.80251	2.75371	2.13507	3.5516	6.0686e-15
cg17565444	14	94429203	ASB2	-0.898028	0.11516	-7.7981	0.407372	0.325063	0.510523	6.28439e-15
cg13530937	16	27760277	KIAA0556	1.15881	0.149145	7.76967	3.18614	2.37855	4.26794	7.86879e-15
cg05762054	2	122924609	NA	-1.2782	0.164661	-7.76261	0.278538	0.201709	0.384631	8.32003e-15
cg09010260	12	54842484	LOC102724050;LOC102724050	-1.04159	0.134581	-7.73954	0.352892	0.271073	0.459406	9.97786e-15
cg05726450	17	8771947	PIK3R6;PIK3R6;PIK3R6	1.69694	0.219337	7.73666	5.45721	3.55035	8.38824	1.02061e-14
cg10041129	11	117685550	NA	-1.77578	0.229641	-7.73285	0.169351	0.107973	0.265619	1.05163e-14
cg07626482	19	47289503	SLC1A5;SLC1A5;SLC1A5	-1.41467	0.183312	-7.71725	0.243006	0.169661	0.348059	1.18864e-14
cg10399789	1	92945668	GFI1;GFI1;GFI1	-0.705279	0.0915807	-7.70118	0.493971	0.412807	0.591092	1.3482e-14
cg00592995	20	56196368	ZBP1;ZBP1;ZBP1;ZBP1	1.5449	0.200993	7.68635	4.6875	3.16123	6.95067	1.51393e-14
cg23161492	15	90357202	ANPEP	-0.669163	0.087173	-7.67627	0.512137	0.431702	0.607558	1.63794e-14
cg23973524	19	18873222	CRTC1;CRTC1	0.994115	0.130145	7.63853	2.70233	2.09392	3.48753	2.19715e-14
cg03038262	11	315262	IFITM1	-0.937833	0.122841	-7.63454	0.391475	0.30771	0.498043	2.26627e-14
cg06123913	17	3707356	NA	1.25035	0.164122	7.61841	3.49155	2.53115	4.81636	2.5682e-14
cg03295019	17	27477644	MYO18A;MYO18A	1.99797	0.26247	7.61219	7.37408	4.40852	12.3345	2.6948e-14
cg01270753	9	101944336	NA	-0.841249	0.110531	-7.61098	0.431172	0.347189	0.535469	2.72021e-14
cg21575225	1	156073485	LMNA	-1.34734	0.177182	-7.60428	0.25993	0.18367	0.367853	2.86488e-14
cg22548335	15	85473388	SLC28A1;SLC28A1;SLC28A1	-1.59499	0.210148	-7.58986	0.20291	0.134408	0.306324	3.20251e-14
cg14377032	2	74758236	AUP1;AUP1;AUP1;HTRA2;HTRA2;HTRA2	-1.2826	0.169314	-7.5753	0.277315	0.199	0.38645	3.58289e-14
cg00417068	8	143926282	GML	-0.660952	0.0872648	-7.5741	0.51636	0.435183	0.612678	3.61634e-14
cg21393163	1	12217629	NA	-0.727175	0.0960711	-7.56914	0.483272	0.400328	0.583402	3.75706e-14
cg03149958	6	36326677	NA	-0.824205	0.10896	-7.56431	0.438584	0.354247	0.542999	3.89914e-14
cg13976502	14	74227875	C14orf43;C14orf43	-1.71877	0.227333	-7.56059	0.179287	0.114827	0.279933	4.01243e-14
cg21880733	11	77342278	CLNS1A	-1.55386	0.205564	-7.55901	0.211431	0.141316	0.316333	4.06138e-14
cg14162418	11	121336707	SORL1	-1.76423	0.233524	-7.55483	0.171318	0.108399	0.270756	4.19401e-14
cg00687674	15	69373260	MIR548H4;TMEM84	1.01765	0.13501	7.53757	2.76667	2.12343	3.60478	4.78806e-14
cg20732869	11	35314759	SLC1A2;SLC1A2;SLC1A2	-0.99226	0.131658	-7.53662	0.370738	0.286417	0.479883	4.82314e-14
cg05157376	1	92781750	RPAP2	-0.846677	0.112454	-7.52908	0.428838	0.344011	0.534582	5.10981e-14
cg10761804	19	1865012	KLF16	-1.00502	0.133783	-7.51228	0.366038	0.281611	0.475777	5.81052e-14
cg14580211	5	150161299	C5orf62	-0.992225	0.13227	-7.50154	0.370751	0.286084	0.480474	6.30729e-14
cg13039251	5	32018601	PDZD2	0.543449	0.0724701	7.49894	1.72193	1.49393	1.98474	6.43382e-14
cg09720404	9	82416645	NA	-0.93718	0.125059	-7.49393	0.391731	0.306576	0.500539	6.68416e-14
cg24507742	19	47288244	SLC1A5;SLC1A5;SLC1A5	-1.00721	0.134477	-7.48978	0.365238	0.280614	0.475383	6.89879e-14
cg09349128	22	50327986	NA	-1.22814	0.163994	-7.48897	0.292836	0.212341	0.403847	6.94188e-14
cg01297530	21	35724208	NA	1.29208	0.172622	7.48502	3.64034	2.59541	5.10597	7.1537e-14
cg23771366	11	86510998	PRSS23	-0.914826	0.12227	-7.48205	0.400586	0.315224	0.509063	7.31742e-14
cg04664897	11	72925852	NA	1.30106	0.174057	7.47489	3.67319	2.61147	5.16655	7.72656e-14
cg16841366	2	233286192	NA	-0.58996	0.0790601	-7.46217	0.55435	0.474775	0.647262	8.51118e-14
cg17417856	19	50191637	PRMT1;C19orf76;PRMT1;PRMT1	-1.18902	0.159631	-7.44857	0.304518	0.222708	0.416382	9.43568e-14
cg23036452	1	203644735	ATP2B4;ATP2B4	1.08027	0.145037	7.44825	2.94547	2.21666	3.91391	9.45894e-14
cg19266329	1	145456128	NA	-1.3051	0.175382	-7.44147	0.271146	0.192273	0.382374	9.95696e-14
cg02657160	3	98311063	CPOX	-1.02192	0.137493	-7.43255	0.359902	0.274885	0.471215	1.06523e-13
cg17307655	9	117214672	DFNB31;DFNB31;DFNB31	1.47679	0.198737	7.4309	4.37888	2.96618	6.4644	1.07859e-13
cg04942605	22	37699966	CYTH4	-1.7905	0.241114	-7.42592	0.166877	0.104031	0.267692	1.12001e-13
cg19730422	5	156718560	CYFIP2;CYFIP2;CYFIP2;CYFIP2	1.39161	0.187426	7.42487	4.02133	2.78505	5.8064	1.1289e-13
cg13784607	11	47546214	CELF1;CELF1	-1.25827	0.169673	-7.41582	0.284146	0.203758	0.396248	1.20871e-13
cg13787850	9	102195951	NA	-0.860458	0.11611	-7.4107	0.422968	0.336879	0.531057	1.25634e-13
cg00362690	15	69447139	MIR548H4	0.82995	0.112162	7.39953	2.2932	1.84064	2.85703	1.36667e-13
cg14262884	11	43757533	HSD17B12	-1.09403	0.148021	-7.39102	0.334865	0.250538	0.447575	1.45707e-13
cg00310412	15	74724918	SEMA7A;SEMA7A;SEMA7A	-1.37104	0.185745	-7.38128	0.253843	0.176384	0.365319	1.56779e-13
cg06338710	1	92946187	GFI1;GFI1;GFI1	-0.482594	0.065447	-7.37382	0.61718	0.542879	0.70165	1.65808e-13
cg09956442	19	18133156	NA	-1.049	0.14236	-7.36865	0.350287	0.265001	0.463022	1.72368e-13
cg00841849	2	8683604	NA	-1.22617	0.166888	-7.34728	0.293414	0.211556	0.406945	2.02275e-13
cg06484123	19	53107200	NA	0.540264	0.0736095	7.33959	1.71646	1.48586	1.98285	2.14244e-13
cg09842685	12	4492769	NA	-1.1603	0.158213	-7.33376	0.313392	0.229835	0.427326	2.23779e-13
cg00501876	3	39193251	CSRNP1	-1.56551	0.213891	-7.31919	0.208981	0.137418	0.317813	2.49475e-13
cg23999572	7	130716402	LINC-PINT;LINC-PINT;LINC-PINT;LINC-PINT;LINC-PINT;LINC-PINT;LINC-PINT;LINC-PINT	-0.887732	0.121326	-7.31694	0.411588	0.324482	0.522078	2.53685e-13
cg26487586	8	29230547	NA	-1.83684	0.251186	-7.31267	0.15932	0.0973776	0.260663	2.61883e-13
cg13518852	1	212892006	NA	0.785903	0.107514	7.30974	2.19439	1.77745	2.70913	2.67652e-13
cg10989144	3	187501131	NA	-1.00439	0.137437	-7.30801	0.366267	0.279776	0.479495	2.71133e-13
cg23353945	11	33718369	NA	1.80893	0.247951	7.29552	6.10391	3.7545	9.92349	2.97511e-13
cg07362849	19	17516901	BISPR;BISPR;BST2;MVB12A;BISPR;BISPR;MVB12A	-0.790214	0.108663	-7.27216	0.453748	0.366708	0.561447	3.53791e-13
cg23608915	2	102333795	MAP4K4;MAP4K4;MAP4K4;MAP4K4;MAP4K4	1.09492	0.150628	7.26902	2.98894	2.22486	4.01544	3.6211e-13
cg18942579	17	57915773	TMEM49	-0.762258	0.105087	-7.25359	0.466612	0.379757	0.573331	4.05872e-13
cg16145216	1	42385662	HIVEP3;HIVEP3	0.605174	0.0835532	7.24298	1.83157	1.5549	2.15747	4.38933e-13
cg07408494	5	172064076	NA	0.835066	0.11531	7.24193	2.30497	1.83871	2.88946	4.42348e-13
cg09109520	16	57673258	GPR56;GPR56;GPR56;GPR56;GPR56;GPR56;GPR56;GPR56;GPR56	0.900892	0.124429	7.2402	2.4618	1.92903	3.14171	4.48009e-13
cg24947681	15	39760933	NA	-1.07906	0.14909	-7.23762	0.339915	0.253784	0.455277	4.56611e-13
cg22721423	14	74229364	ELMSAN1	-1.22076	0.168801	-7.2319	0.295007	0.211909	0.410693	4.76283e-13
cg24258295	5	65505402	NA	1.35631	0.187677	7.22686	3.88185	2.68713	5.60777	4.94293e-13
cg19832381	6	27776524	HIST1H2BL;HIST1H3H	-0.891626	0.123391	-7.226	0.409988	0.321915	0.522159	4.97444e-13
cg24391385	2	65526509	NA	-1.39584	0.193456	-7.21532	0.247624	0.169482	0.361795	5.38057e-13
cg00210249	10	71135679	HK1;HK1;HK1;HK1;HK1	0.79328	0.110045	7.20867	2.21064	1.78175	2.74276	5.65016e-13
cg12054453	17	57915717	TMEM49	-0.469215	0.0651645	-7.20046	0.625493	0.550497	0.710707	6.00078e-13
cg04545963	14	35872393	NFKBIA	-1.06339	0.147714	-7.19899	0.345282	0.258487	0.46122	6.0661e-13
cg15114651	19	47289410	SLC1A5;SLC1A5;SLC1A5	-2.09467	0.291048	-7.19699	0.123111	0.0695916	0.21779	6.15559e-13
cg24049493	1	42385941	HIVEP3;HIVEP3	0.37686	0.0523802	7.1947	1.4577	1.31547	1.6153	6.25995e-13
cg23570810	11	315102	IFITM1	-0.562436	0.0781762	-7.19447	0.569819	0.48887	0.664172	6.27032e-13
cg23407476	7	45019461	MYO1G	-1.86638	0.25958	-7.18999	0.154683	0.0930012	0.257275	6.47959e-13
cg07787301	17	76325712	NA	-1.03959	0.144835	-7.17775	0.353599	0.266211	0.469672	7.08665e-13
cg13668129	19	41768075	HNRNPUL1	-1.86448	0.260318	-7.16233	0.154976	0.0930425	0.258136	7.93194e-13
cg12075928	8	141801307	PTK2;PTK2	-0.784157	0.1096	-7.15471	0.456505	0.368259	0.565896	8.38487e-13
cg16531578	6	42370098	TRERF1;TRERF1	-0.679652	0.09502	-7.15272	0.506794	0.420678	0.610537	8.50728e-13
cg16146513	19	39801853	LRFN1	1.54376	0.21585	7.152	4.68216	3.067	7.1479	8.55235e-13
cg26878655	17	38481877	RARA;RARA;RARA	-1.43352	0.200988	-7.13235	0.238469	0.160824	0.353601	9.86721e-13
cg00741986	4	2748332	TNIP2;TNIP2	-1.35923	0.190636	-7.12999	0.256858	0.176776	0.373218	1.00377e-12
cg01926616	11	115796067	NA	-1.11634	0.156656	-7.12602	0.327478	0.240899	0.445172	1.03313e-12
cg22851561	14	74214183	C14orf43;C14orf43	-1.20487	0.169203	-7.12086	0.29973	0.215131	0.417596	1.0726e-12
cg02610360	11	120197521	TMEM136	0.618986	0.0869392	7.11976	1.85704	1.5661	2.20204	1.08118e-12
cg17032689	11	102175583	NA	-2.26003	0.317466	-7.11897	0.104347	0.0560085	0.194406	1.08738e-12
cg02538248	16	75045643	ZNRF1	-1.1951	0.167895	-7.11816	0.302672	0.217801	0.420615	1.09375e-12
cg05533761	11	86437953	NA	-0.697287	0.098019	-7.11379	0.497935	0.410902	0.603401	1.12898e-12
cg17825846	16	23815246	NA	-1.27621	0.179441	-7.11215	0.279093	0.19634	0.396725	1.14246e-12
cg17975379	6	4893429	CDYL;CDYL;CDYL;CDYL	1.86499	0.262408	7.10719	6.45585	3.86003	10.7973	1.1843e-12
cg17342080	1	9474427	NA	-0.935693	0.131665	-7.10663	0.392314	0.303082	0.507817	1.18912e-12
cg14099685	11	47546068	CUGBP1	-1.74899	0.246293	-7.10127	0.173949	0.107344	0.281881	1.23617e-12
cg21684640	7	33843957	NA	1.30808	0.184297	7.09768	3.69907	2.57762	5.30844	1.26867e-12
cg02857075	17	57910474	VMP1	-0.884256	0.124621	-7.09557	0.413021	0.323515	0.527291	1.28824e-12
cg15122008	1	40867644	SMAP2;SMAP2;SMAP2;SMAP2	-1.37336	0.193874	-7.08377	0.253254	0.173193	0.370325	1.40288e-12
cg15441605	9	12814643	LURAP1L-AS1;LURAP1L	-0.826975	0.116783	-7.0813	0.43737	0.347891	0.549864	1.42808e-12
cg09940677	14	103415458	CDC42BPB	1.94032	0.274051	7.08013	6.96097	4.06815	11.9108	1.44018e-12
cg06035956	5	379099	AHRR;AHRR	-1.23045	0.173789	-7.08012	0.292163	0.207824	0.410727	1.44027e-12
cg11183227	15	91455407	MAN2A2	0.871623	0.12318	7.07602	2.39079	1.87798	3.04363	1.48354e-12
cg15851905	4	77928471	SEPT11;SEPT11	-0.940237	0.133023	-7.06825	0.390535	0.300906	0.506861	1.56903e-12
cg04956244	17	38511592	RARA;RARA;RARA;RARA	1.86236	0.263638	7.06408	6.43891	3.84064	10.795	1.61679e-12
cg10508439	3	152226825	NA	1.05591	0.149487	7.06357	2.87459	2.14453	3.85318	1.62273e-12
cg07069636	16	30671749	NA	-1.35939	0.192539	-7.06032	0.256819	0.176091	0.374555	1.66114e-12
cg08542560	5	14671841	OTULIN	-0.847078	0.120068	-7.055	0.428666	0.338779	0.542401	1.72601e-12
cg17619755	6	31760629	VARS	0.520456	0.0738116	7.05114	1.68279	1.45614	1.94473	1.77452e-12
cg09502149	1	43406792	SLC2A1	-1.52669	0.216606	-7.04821	0.217254	0.142099	0.332157	1.81238e-12
cg15277721	8	129243228	NA	-0.995698	0.141376	-7.04289	0.369466	0.280049	0.487432	1.88294e-12
cg26361535	8	144576604	ZC3H3	-0.699763	0.0993699	-7.042	0.496703	0.408802	0.603505	1.89495e-12
cg24029291	10	97093943	SORBS1;SORBS1;SORBS1;SORBS1;SORBS1;SORBS1;SORBS1;SORBS1;SORBS1;SORBS1;SORBS1;SORBS1	1.46321	0.207988	7.03505	4.3198	2.87358	6.49386	1.99189e-12
cg26470501	19	45252955	BCL3	-1.14212	0.162356	-7.03465	0.319142	0.23216	0.438715	1.9976e-12
cg24149237	11	117687628	NA	-1.55025	0.220523	-7.02987	0.212196	0.13773	0.326924	2.06724e-12
cg23565821	6	33385056	CUTA;CUTA;CUTA;CUTA;CUTA	-1.16198	0.165497	-7.02113	0.312867	0.226198	0.432744	2.20076e-12
cg08507178	22	50357265	PIM3	-1.74266	0.248294	-7.01853	0.175054	0.107603	0.284788	2.24211e-12
cg09123897	11	9774828	NA	-0.776693	0.110708	-7.01568	0.459925	0.370213	0.571375	2.2883e-12
cg09018739	16	57180107	CPNE2	1.75605	0.250333	7.01484	5.78952	3.54453	9.45642	2.30211e-12
cg17041834	21	16427406	NRIP1	-1.73402	0.247395	-7.00911	0.176573	0.108728	0.286753	2.39837e-12
cg19925780	1	101509557	NA	0.750105	0.107161	6.99979	2.11722	1.71613	2.61205	2.56353e-12
cg05773425	1	16644480	FBXO42	1.03686	0.148176	6.9975	2.82035	2.10948	3.77078	2.60576e-12
cg11320225	1	161709963	NA	-1.19992	0.171571	-6.99371	0.301219	0.2152	0.421623	2.67718e-12
cg16963392	11	64620640	EHD1;EHD1;EHD1	-1.50783	0.215663	-6.99162	0.22139	0.145073	0.337855	2.71735e-12
cg23320029	3	171004750	TNIK;TNIK;TNIK;TNIK;TNIK;TNIK;TNIK;TNIK	-0.856648	0.122528	-6.99142	0.424583	0.333938	0.539832	2.72109e-12
cg03770138	9	136009651	RALGDS	-1.4067	0.201428	-6.98364	0.24495	0.165053	0.363525	2.8762e-12
cg22304262	19	47287778	SLC1A5;SLC1A5;SLC1A5	-0.903928	0.129484	-6.98102	0.404976	0.314205	0.52197	2.93037e-12
cg21026639	12	54656343	CBX5	-1.09633	0.157165	-6.97565	0.334096	0.245523	0.454621	3.04463e-12
cg05302489	6	31760426	VARS	0.689414	0.0989587	6.96669	1.99255	1.64125	2.41904	3.24496e-12
cg25325512	6	37142220	PIM1	-0.875229	0.125665	-6.96476	0.416767	0.325781	0.533162	3.28973e-12
cg13025388	11	118098752	MPZL3;MPZL3;MPZL3;MPZL3	-0.913014	0.131135	-6.9624	0.401313	0.310357	0.518926	3.34528e-12
cg23409325	16	11296711	NA	-0.991446	0.142585	-6.95338	0.37104	0.280577	0.490669	3.56637e-12
cg21766592	19	47288066	SLC1A5;SLC1A5;SLC1A5;SLC1A5	-0.740601	0.106638	-6.94502	0.476827	0.386893	0.587667	3.78412e-12
cg25586488	10	44757334	NA	-0.961467	0.138527	-6.94064	0.382332	0.291424	0.501597	3.9033e-12
cg01000422	16	47677874	PHKB;PHKB	1.23632	0.178186	6.93835	3.44292	2.42803	4.88201	3.96704e-12
cg07330742	10	80889044	ZMIZ1	-2.04989	0.295565	-6.93551	0.128749	0.0721371	0.229789	4.04767e-12
cg13750140	1	41688346	SCMH1;SCMH1;SCMH1;SCMH1	1.05509	0.152323	6.92667	2.87224	2.1309	3.87149	4.30864e-12
cg24711224	5	176561865	NSD1;NSD1	-0.940941	0.135874	-6.9251	0.390261	0.299019	0.509343	4.35653e-12
cg08792700	9	86911279	SLC28A3;SLC28A3;SLC28A3	-0.730053	0.105492	-6.92043	0.481883	0.391874	0.592567	4.50271e-12
cg15542713	1	42385581	HIVEP3;HIVEP3	0.465847	0.0673639	6.91538	1.59336	1.39629	1.81826	4.66623e-12
cg21134922	5	60586909	NA	1.31061	0.189568	6.91368	3.70844	2.55759	5.37714	4.72231e-12
cg26703507	2	113404661	SLC20A1	-0.867442	0.125496	-6.91209	0.420024	0.328437	0.537152	4.77549e-12
cg11931220	12	49276387	NA	-1.13122	0.163712	-6.90981	0.32264	0.234081	0.444703	4.85318e-12
cg15619756	16	17436933	XYLT1	-0.954973	0.138207	-6.90975	0.384822	0.293507	0.504547	4.85507e-12
cg09662411	1	92946132	GFI1;GFI1;GFI1	-0.488694	0.0707956	-6.90289	0.613427	0.533951	0.704732	5.09548e-12
cg23720123	21	16813982	NA	-0.741483	0.107419	-6.90273	0.476407	0.385961	0.588048	5.10109e-12
cg04551776	5	393366	AHRR	-1.06231	0.153919	-6.90171	0.345658	0.255641	0.467372	5.13795e-12
cg14115749	19	19596444	GATAD2A;GATAD2A	1.71879	0.249353	6.89299	5.57777	3.42146	9.09307	5.46308e-12
cg22214659	15	91455349	MAN2A2	1.62547	0.2361	6.88467	5.0808	3.19863	8.07049	5.79223e-12
cg23842572	17	17030253	MPRIP;MPRIP	1.18155	0.171826	6.87644	3.25943	2.32746	4.56457	6.13667e-12
cg25691553	3	49057884	NDUFAF3;DALRD3;NDUFAF3;MIR425;NDUFAF3;NDUFAF3	-0.951785	0.138434	-6.87536	0.386051	0.294313	0.506385	6.18333e-12
cg07922290	16	11146606	CLEC16A;CLEC16A	-1.22081	0.177644	-6.87226	0.29499	0.208255	0.417847	6.31937e-12
cg08421448	16	31106703	VKORC1;VKORC1	1.36532	0.198685	6.87176	3.91696	2.65356	5.7819	6.34168e-12
cg11556164	7	110738315	LRRN3;IMMP2L;LRRN3;LRRN3	-0.776632	0.113035	-6.87073	0.459953	0.368551	0.574022	6.38763e-12
cg04213565	5	35900039	NA	0.762937	0.111093	6.86758	2.14457	1.72495	2.66626	6.53012e-12
cg24889777	16	67552713	LOC100505942	1.04264	0.152069	6.85636	2.83669	2.10558	3.82167	7.06391e-12
cg10788371	11	76381040	LRRC32;LRRC32;LRRC32	-1.05118	0.153351	-6.85469	0.349526	0.25879	0.472077	7.14663e-12
cg19744173	2	112913178	FBLN7;FBLN7	1.2842	0.187387	6.85316	3.61176	2.50158	5.21463	7.22382e-12
cg03252902	3	98275054	NA	-0.634424	0.0925824	-6.85253	0.530241	0.442249	0.63574	7.25563e-12
cg07687574	17	8844581	PIK3R5;PIK3R5;PIK3R5;PIK3R5;PIK3R5	-1.08391	0.158195	-6.8517	0.338272	0.24809	0.461234	7.29789e-12
cg15636519	2	191894418	STAT4	-0.684541	0.0999259	-6.85048	0.504322	0.41462	0.61343	7.36004e-12
cg19916943	5	95992957	NA	-1.23386	0.180252	-6.84519	0.291166	0.204507	0.414545	7.63719e-12
cg24577031	15	75023481	NA	-0.992186	0.144972	-6.84401	0.370765	0.279061	0.492605	7.70092e-12
cg04159558	3	18011544	LOC339862	1.18762	0.173568	6.84237	3.27926	2.33364	4.60804	7.78927e-12
cg26369418	5	131409352	CSF2	-1.20428	0.176021	-6.8417	0.299908	0.212402	0.423464	7.82575e-12
cg01884891	12	116975346	NA	-0.967447	0.141408	-6.84151	0.380052	0.288055	0.50143	7.83622e-12
cg22579075	7	94250352	SGCE;SGCE;SGCE	-0.671324	0.0981753	-6.83802	0.511031	0.421581	0.619462	8.0295e-12
cg27050612	17	46133198	NFE2L1	-2.10369	0.307695	-6.83694	0.122006	0.0667528	0.222992	8.09051e-12
cg02325250	5	131409289	CSF2	-1.29134	0.188976	-6.83334	0.274903	0.189812	0.398141	8.29591e-12
cg01959652	18	4017666	DLGAP1;DLGAP1	1.07164	0.156831	6.8331	2.92018	2.1474	3.97104	8.31e-12
cg15344028	2	204801510	ICOS;ICOS	-0.648382	0.0949774	-6.8267	0.522891	0.434077	0.629878	8.68912e-12
cg16284674	10	135123337	ZNF511;TUBGCP2	0.613953	0.0899637	6.82446	1.84772	1.54903	2.20401	8.8258e-12
cg20450889	14	97043565	NA	1.73868	0.255003	6.81827	5.68984	3.45176	9.37905	9.21436e-12
cg07339236	20	50312490	ATP9A	-0.825203	0.121079	-6.81543	0.438146	0.345586	0.555496	9.39841e-12
cg26332838	12	55840205	NA	-0.4194	0.0615428	-6.81476	0.657441	0.582736	0.741724	9.44182e-12
cg25292882	15	39431467	NA	-0.848045	0.124514	-6.81084	0.428251	0.335515	0.54662	9.70299e-12
cg24838345	8	125737353	MTSS1	-0.664691	0.097605	-6.81001	0.514433	0.424861	0.622888	9.75947e-12
cg16993186	10	11224102	CELF2;CELF2;CELF2;CELF2	1.11403	0.163713	6.8048	3.04662	2.21038	4.19925	1.0119e-11
cg22672242	5	43068049	LOC100132356;LOC648987;LOC100506639	-1.3664	0.200984	-6.79857	0.255023	0.171989	0.378143	1.0566e-11
cg09537006	14	74237539	ELMSAN1	-1.36799	0.201233	-6.79804	0.254618	0.171633	0.377728	1.06048e-11
cg12781632	13	49061160	NA	-1.47174	0.216534	-6.7968	0.229527	0.150148	0.350871	1.06967e-11
cg01695348	3	113616235	GRAMD1C;GRAMD1C	0.867452	0.127638	6.79617	2.38084	1.85389	3.05756	1.07434e-11
cg24771152	6	31760608	VARS	0.387515	0.0570306	6.79486	1.47331	1.3175	1.64756	1.08419e-11
cg19799178	6	37136661	PIM1;PIM1	-1.26872	0.186735	-6.79421	0.281193	0.195009	0.405464	1.0891e-11
cg06724693	1	3010896	PRDM16;PRDM16	1.23874	0.182433	6.79007	3.45125	2.41373	4.93473	1.12078e-11
cg04937481	20	5637035	NA	1.24709	0.183711	6.78835	3.48022	2.4279	4.98863	1.13423e-11
cg08203231	5	52385556	ITGA2;ITGA2;ITGA2;ITGA2;ITGA2;ITGA2	0.835585	0.123108	6.78744	2.30616	1.81176	2.93548	1.14144e-11
cg23398131	12	112741167	HECTD4	-1.64112	0.241863	-6.78533	0.193762	0.120613	0.311274	1.15817e-11
cg16743273	19	2076833	MOBKL2A	1.09216	0.160985	6.78427	2.98071	2.17415	4.08649	1.16674e-11
cg20294744	13	48978285	RB1	-0.532688	0.0785285	-6.78337	0.587025	0.503284	0.6847	1.17407e-11
cg10765427	19	17005225	CPAMD8	-1.62354	0.239422	-6.78108	0.1972	0.123342	0.315285	1.19284e-11
cg10222359	9	131902202	PPP2R4;PPP2R4;PPP2R4;PPP2R4;PPP2R4;PPP2R4	-1.38486	0.204317	-6.778	0.250358	0.167744	0.373661	1.21852e-11
cg02532700	22	37257404	NCF4;NCF4	-0.606748	0.0895411	-6.77619	0.545121	0.457378	0.649696	1.23387e-11
cg20842915	7	39665132	RALA	-0.801296	0.118282	-6.77443	0.448747	0.355893	0.565827	1.24896e-11
cg24924577	15	90735148	SEMA4B	0.89654	0.132428	6.77001	2.45111	1.89077	3.1775	1.28773e-11
cg01127300	22	38614796	NA	-0.674436	0.0996231	-6.76987	0.509444	0.41908	0.619292	1.28898e-11
cg10589813	20	48809978	NA	-1.31109	0.1937	-6.76868	0.269525	0.184383	0.393982	1.29964e-11
cg24306398	2	39445725	CDKL4	-1.07923	0.159498	-6.76642	0.339856	0.248616	0.464579	1.32004e-11
cg05438378	15	67383736	SMAD3	-0.75406	0.111459	-6.76533	0.470453	0.37813	0.585316	1.33002e-11
cg17405323	16	50778876	CYLD;CYLD;CYLD	-0.862876	0.127623	-6.76112	0.421947	0.328567	0.541865	1.36932e-11
cg20178893	1	164558298	PBX1;PBX1;PBX1	-1.40614	0.208261	-6.75182	0.245087	0.162948	0.368632	1.46004e-11
cg06285727	11	72524028	ATG16L2	-0.864636	0.128084	-6.75054	0.421205	0.327694	0.541401	1.47296e-11
cg12305238	7	13948997	ETV1;ETV1;ETV1;ETV1;ETV1;ETV1;ETV1;ETV1	-0.655485	0.0971184	-6.74934	0.51919	0.4292	0.628049	1.48518e-11
cg18608055	19	1130866	SBNO2;SBNO2	-1.20458	0.178535	-6.74705	0.299817	0.211294	0.425427	1.50885e-11
cg07573872	19	1126342	SBNO2;SBNO2	-0.676184	0.100289	-6.74234	0.508554	0.417802	0.619018	1.55857e-11
cg07941916	5	131762292	C5orf56	-1.28437	0.190645	-6.73696	0.276826	0.190515	0.402239	1.61737e-11
cg21900712	15	82458649	EFTUD1;EFTUD1	-1.01549	0.150744	-6.73651	0.362227	0.269567	0.486736	1.62238e-11
cg16824319	1	248903933	LOC646627	1.4988	0.222613	6.73278	4.47633	2.89357	6.92486	1.66449e-11
cg06826457	12	12867669	NA	-0.85797	0.127473	-6.73063	0.424022	0.330281	0.544369	1.68931e-11
cg17585440	19	2052181	MKNK2;MKNK2	-1.81853	0.270207	-6.73016	0.162264	0.0955479	0.275564	1.6948e-11
cg16736826	1	41951512	EDN2	-1.71052	0.254397	-6.72382	0.180771	0.109796	0.297627	1.77016e-11
cg00021659	2	161996385	TANK;TANK	-0.870076	0.129493	-6.71909	0.41892	0.325017	0.539953	1.82861e-11
cg10106857	6	16320655	ATXN1;ATXN1	-0.971872	0.144704	-6.71629	0.378374	0.284937	0.502451	1.86409e-11
cg14574582	5	179051690	HNRNPH1;HNRNPH1	-1.6906	0.251791	-6.71431	0.184409	0.112579	0.302069	1.88958e-11
cg10691866	7	65817282	TPST1	-0.708226	0.105512	-6.71227	0.492517	0.400506	0.605666	1.91614e-11
cg10814308	10	97087287	SORBS1;SORBS1;SORBS1;SORBS1;SORBS1;SORBS1;SORBS1;SORBS1;SORBS1;SORBS1;SORBS1;SORBS1	0.961975	0.143331	6.71158	2.61686	1.97596	3.46564	1.9253e-11
cg07384001	14	52779847	PTGER2	-1.29569	0.193222	-6.70572	0.273708	0.18742	0.399722	2.00421e-11
cg26963277	11	2722407	KCNQ1OT1;KCNQ1;KCNQ1	-0.616108	0.0918991	-6.70418	0.540042	0.451027	0.646625	2.02546e-11
cg14616353	3	151917645	NA	-0.89269	0.133212	-6.70126	0.409553	0.315442	0.531741	2.06623e-11
cg23583523	11	118087893	AMICA1;AMICA1	-0.82031	0.122434	-6.70004	0.440295	0.34636	0.559705	2.08364e-11
cg16783053	10	112261195	DUSP5	-1.48478	0.221676	-6.698	0.226551	0.146715	0.34983	2.11285e-11
cg03227037	20	62212228	NA	0.916127	0.136869	6.69344	2.49959	1.91146	3.26868	2.17986e-11
cg27118035	16	31891978	ZNF267	0.712144	0.106439	6.69064	2.03836	1.65455	2.5112	2.22192e-11
cg18645642	1	8631756	RERE;RERE	-1.06252	0.158863	-6.68827	0.345584	0.253122	0.471822	2.2583e-11
cg14096828	7	110731116	LRRN3;LRRN3;LRRN3;LRRN3;LRRN3;LRRN3;IMMP2L;IMMP2L	-1.17295	0.175654	-6.6776	0.309453	0.21932	0.436629	2.42889e-11
cg26077811	11	119232263	USP2;USP2	-1.34242	0.20114	-6.67407	0.261212	0.176109	0.387439	2.48812e-11
cg14768892	15	39915931	FSIP1	-0.837245	0.125504	-6.67105	0.432902	0.338501	0.553629	2.53974e-11
cg01971407	11	313624	IFITM1	-0.950383	0.142465	-6.67098	0.386593	0.292407	0.511117	2.54098e-11
cg13738609	17	7328672	C17orf74	1.6895	0.25339	6.6676	5.41679	3.29652	8.90077	2.60018e-11
cg20295214	1	206226794	AVPR1B	-0.870245	0.130548	-6.66607	0.418849	0.324291	0.540979	2.62744e-11
cg14114377	19	45756845	MARK4	-1.65753	0.248704	-6.66468	0.190609	0.117071	0.310343	2.65249e-11
cg01434938	14	50833146	CDKL1;CDKL1	1.33257	0.199954	6.66437	3.79078	2.56169	5.60957	2.65801e-11
cg23954423	6	46291216	RCAN2;RCAN2;RCAN2;LOC101926915	-0.955025	0.143344	-6.66245	0.384803	0.290551	0.509628	2.69301e-11
cg12169251	22	36755187	MYH9	-1.14672	0.172137	-6.66167	0.317677	0.226706	0.445153	2.70736e-11
cg02259246	6	45558205	NA	-1.06519	0.159978	-6.65832	0.344664	0.251897	0.471595	2.76968e-11
cg00711496	19	50191497	C19orf76;PRMT1;PRMT1;PRMT1	-0.415833	0.0624855	-6.65487	0.65979	0.583738	0.745751	2.83544e-11
cg06635952	2	70025869	ANXA4	0.991208	0.149017	6.65167	2.69449	2.01202	3.60844	2.89794e-11
cg23747607	3	168851790	MECOM;MECOM;MECOM;MECOM;MECOM;MECOM;MECOM	-0.840717	0.126453	-6.64848	0.431401	0.336701	0.552736	2.96129e-11
cg00959259	3	122281975	PARP9;PARP9;DTX3L;PARP9;PARP9;PARP9;PARP9	-0.514751	0.077538	-6.63869	0.59765	0.513389	0.69574	3.16483e-11
cg15058033	22	50744372	PLXNB2	-2.17017	0.326901	-6.63861	0.114158	0.0601517	0.216653	3.16646e-11
cg00039048	21	16423363	NRIP1	-1.05485	0.15894	-6.6368	0.348244	0.255032	0.475525	3.20574e-11
cg12919873	21	38929815	NA	-0.584847	0.0881749	-6.63281	0.557191	0.468759	0.662306	3.29357e-11
cg06791426	12	133135361	FBRSL1	0.775004	0.116874	6.63112	2.1706	1.72622	2.72937	3.3314e-11
cg06421013	20	19194143	SLC24A3	-0.702745	0.106003	-6.62948	0.495224	0.40232	0.609581	3.36872e-11
cg01756827	20	47923790	NA	0.855499	0.129083	6.62749	2.35255	1.82668	3.0298	3.41434e-11
cg01553433	19	17515486	BST2;MVB12A;BISPR;BISPR	-0.741874	0.11194	-6.62742	0.476221	0.382406	0.593051	3.41612e-11
cg13185177	3	194119885	GP5	0.74883	0.112992	6.62731	2.11452	1.69447	2.63871	3.41869e-11
cg02734358	4	90227074	GPRIN3	-0.839739	0.126711	-6.62718	0.431823	0.33686	0.553558	3.42163e-11
cg25989755	4	151134483	DCLK2;DCLK2;DCLK2	0.628629	0.0948637	6.62666	1.87504	1.5569	2.25818	3.43378e-11
cg08170837	3	72494352	RYBP	-0.589187	0.0889689	-6.6224	0.554778	0.466003	0.660465	3.53423e-11
cg06946797	16	11422409	NA	-0.708289	0.106999	-6.61961	0.492486	0.399316	0.607395	3.60146e-11
cg09225720	5	80231701	NA	1.30033	0.196527	6.61653	3.6705	2.49713	5.39522	3.67718e-11
cg15548246	6	13121401	PHACTR1;PHACTR1	1.55146	0.2346	6.61321	4.71835	2.97919	7.47279	3.76072e-11
cg00656917	1	32422024	NA	-2.14496	0.324394	-6.61221	0.117073	0.0619913	0.221095	3.78612e-11
cg15058210	2	240196877	HDAC4	-0.84752	0.128214	-6.6102	0.428476	0.333266	0.550887	3.83807e-11
cg18158149	1	162138215	NOS1AP;NOS1AP	-0.811199	0.122792	-6.60631	0.444325	0.349285	0.565224	3.94016e-11
cg17814814	1	222060676	NA	1.43726	0.217633	6.60407	4.20915	2.74755	6.44828	4.00017e-11
cg14735390	15	91140846	CRTC3;CRTC3	-1.25607	0.190201	-6.60391	0.284772	0.196155	0.413425	4.00465e-11
cg23916896	5	368804	AHRR	-0.47553	0.0720578	-6.59929	0.621555	0.53969	0.715839	4.13131e-11
cg00010201	3	98287106	NA	-0.685191	0.103861	-6.59722	0.503994	0.411168	0.617777	4.18946e-11
cg20433154	5	325118	AHRR;AHRR	1.22013	0.18503	6.59425	3.38764	2.35722	4.86849	4.27411e-11
cg00508575	12	90050967	ATP2B1;ATP2B1	1.12408	0.170506	6.59266	3.0774	2.20317	4.29851	4.32028e-11
cg18925412	2	197615949	NA	1.0658	0.161718	6.59049	2.90316	2.11455	3.9859	4.38377e-11
cg01867298	11	117689143	NA	-1.04092	0.158141	-6.58221	0.35313	0.259015	0.481443	4.63508e-11
cg25242306	13	74667131	KLF12	1.14775	0.174383	6.58182	3.15111	2.23887	4.43505	4.64731e-11
cg15187398	19	2093896	MOBKL2A	-0.928047	0.141057	-6.57924	0.395325	0.299838	0.521221	4.72866e-11
cg11832281	10	11211022	CUGBP2;CUGBP2;CUGBP2;CUGBP2	-0.930517	0.141463	-6.57782	0.39435	0.29886	0.520349	4.77388e-11
cg16936953	17	57915665	TMEM49	-0.593333	0.0902129	-6.57703	0.552483	0.462945	0.659338	4.79949e-11
cg19325791	17	46560683	NA	1.07928	0.164105	6.57675	2.94256	2.13324	4.05894	4.8083e-11
cg22322605	1	172468968	NA	1.95025	0.296792	6.5711	7.03046	3.92965	12.5781	4.99455e-11
cg01899089	5	369969	AHRR	-1.11687	0.170024	-6.56888	0.327304	0.234545	0.456747	5.06934e-11
cg04179000	14	23342291	LRP10	-1.7114	0.260557	-6.56824	0.180613	0.108383	0.300978	5.09126e-11
cg08899667	6	31761055	VARS	0.99057	0.150954	6.56205	2.69277	2.00312	3.61986	5.3074e-11
cg12194346	20	23438392	NA	1.27229	0.193975	6.55901	3.569	2.44025	5.21986	5.41654e-11
cg27430693	12	94208276	CRADD	0.976287	0.148903	6.55653	2.65458	1.98267	3.55421	5.50758e-11
cg13268653	8	118990548	EXT1	-1.34346	0.205004	-6.55333	0.260941	0.174599	0.38998	5.62671e-11
cg14792781	2	10116243	GRHL1	-0.887946	0.135504	-6.55293	0.4115	0.315522	0.536674	5.64191e-11
cg06433467	5	67730071	NA	-0.522956	0.0798079	-6.55269	0.592766	0.506933	0.693131	5.65098e-11
cg07202214	11	76381081	LRRC32;LRRC32	-1.17966	0.180066	-6.55125	0.307384	0.215978	0.437476	5.70565e-11
cg01201120	17	1987136	SMG6;SMG6;SMG6;SMG6	-1.28569	0.196434	-6.54514	0.276461	0.188117	0.406292	5.94413e-11
cg01406381	19	47288263	SLC1A5;SLC1A5;SLC1A5	-0.684159	0.104554	-6.5436	0.504515	0.411034	0.619256	6.00541e-11
cg03572525	16	4332683	NA	1.29234	0.197561	6.54149	3.64131	2.47225	5.36317	6.09109e-11
cg18806093	10	71721612	NA	1.54556	0.23629	6.54093	4.69057	2.95186	7.45343	6.11364e-11
cg10781276	20	39946942	NA	0.709389	0.10852	6.53696	2.03275	1.64328	2.51452	6.27811e-11
cg16795184	16	56777257	NUP93	1.67173	0.255845	6.53414	5.32136	3.2229	8.78614	6.39744e-11
cg10750182	10	73497514	C10orf105;C10orf105;CDH23	-1.50358	0.230137	-6.53342	0.222332	0.141615	0.349056	6.42845e-11
cg09273683	10	22936953	PIP4K2A	-1.57365	0.240902	-6.53232	0.207287	0.129275	0.332375	6.47575e-11
cg02643958	2	191726329	NA	1.64016	0.251087	6.53222	5.15597	3.15199	8.43405	6.4803e-11
cg03753385	8	145579317	FBXL6;C8ORFK29;FBXL6	-1.02362	0.156714	-6.53173	0.359293	0.264273	0.488477	6.50123e-11
cg16047567	1	12664243	DHRS3	-0.72688	0.111286	-6.53163	0.483415	0.388681	0.601239	6.50565e-11
cg10207189	13	51185590	NA	1.30646	0.200037	6.5311	3.69309	2.49527	5.46591	6.52876e-11
cg23474890	12	122467179	BCL7A;BCL7A	0.795683	0.121977	6.52322	2.21595	1.74475	2.81441	6.88117e-11
cg19541622	4	56180	ZNF718;ZNF595;ZNF595;ZNF595;ZNF595;ZNF718;ZNF718	0.792009	0.121428	6.52245	2.20783	1.74022	2.80108	6.91699e-11
cg15387619	3	132316156	ACKR4;ACAD11;ACKR4;NPHP3-ACAD11	0.430063	0.0659366	6.52238	1.53736	1.35098	1.74944	6.92019e-11
cg09609957	14	91711676	GPR68;GPR68	-1.55598	0.238657	-6.51974	0.210982	0.13216	0.336815	7.04293e-11
cg24296397	3	49692537	BSN	1.15904	0.177902	6.51508	3.18689	2.24873	4.51645	7.26514e-11
cg00100361	12	110752302	ATP2A2;ATP2A2	-1.23231	0.189246	-6.5117	0.291618	0.201246	0.422572	7.43073e-11
cg25331593	9	140197800	NRARP	-1.06175	0.16326	-6.50342	0.34585	0.251142	0.476272	7.85139e-11
cg07286682	15	69447132	MIR548H4	0.821533	0.126332	6.50299	2.27398	1.77523	2.91287	7.87378e-11
cg07209871	1	212632324	NA	0.998316	0.153566	6.50088	2.71371	2.00839	3.66673	7.98491e-11
cg05845141	19	18120614	ARRDC2;ARRDC2	-1.27711	0.196452	-6.50088	0.278842	0.189731	0.409806	7.98514e-11
cg02423587	1	36059379	TFAP2E	0.939515	0.144568	6.49879	2.55874	1.92739	3.3969	8.09708e-11
cg13379236	4	110833808	EGF	0.922864	0.142056	6.4965	2.51649	1.90492	3.32439	8.22128e-11
cg11146034	12	96590670	ELK3	-1.01817	0.156742	-6.49582	0.361257	0.265704	0.491173	8.25806e-11
cg01237738	11	102322056	TMEM123	-0.907864	0.139764	-6.49568	0.403385	0.306727	0.530502	8.26612e-11
cg00202479	6	31760383	VARS	0.973643	0.149919	6.49447	2.64757	1.9735	3.55189	8.33283e-11
cg26892401	7	2847908	GNA12;GNA12;GNA12	-1.09659	0.168878	-6.4934	0.334007	0.239887	0.465055	8.39188e-11
cg10433802	10	66288560	NA	0.996791	0.153524	6.49273	2.70957	2.00549	3.66084	8.42946e-11
cg17573365	11	65868160	PACS1	1.14852	0.177073	6.48611	3.15351	2.22879	4.46189	8.80835e-11
cg15285513	6	21200930	CDKAL1	-1.1828	0.182542	-6.47959	0.306421	0.214259	0.438226	9.19747e-11
cg00303773	17	17752575	TOM1L2;TOM1L2;TOM1L2;TOM1L2;TOM1L2;TOM1L2	-0.481884	0.0744187	-6.47531	0.617619	0.533796	0.714605	9.46205e-11
cg04011474	2	28904455	NA	-0.972369	0.150236	-6.47226	0.378186	0.281724	0.507676	9.65477e-11
cg19885130	11	68146832	LRP5;LRP5	-0.654949	0.101223	-6.47035	0.519469	0.425989	0.633462	9.77741e-11
cg10045115	6	41008483	NA	-1.7001	0.26276	-6.47015	0.182666	0.109143	0.305717	9.79072e-11
cg02767093	13	99130655	STK24;STK24	-1.49936	0.231777	-6.46896	0.223273	0.141758	0.351662	9.86784e-11
cg23105522	8	141123778	TRAPPC9;TRAPPC9	1.25229	0.193699	6.46513	3.49833	2.39323	5.11373	1.01209e-10
cg11885285	22	39834526	NA	1.4115	0.218429	6.46204	4.10209	2.67349	6.29407	1.03302e-10
cg05723029	18	10896785	PIEZO2	0.876954	0.135729	6.46108	2.40357	1.84215	3.13609	1.03959e-10
cg06563667	1	58016025	DAB1	-0.900155	0.13933	-6.46058	0.406507	0.309364	0.534153	1.04306e-10
cg04987734	14	103415873	CDC42BPB	1.02303	0.1584	6.45847	2.7816	2.03922	3.79424	1.05764e-10
cg15144237	2	16581393	NA	-1.09454	0.1695	-6.45749	0.334692	0.240086	0.466578	1.06455e-10
cg00244001	10	126336805	FAM53B	-1.07301	0.166271	-6.4534	0.341976	0.246869	0.473725	1.09368e-10
cg12814335	17	1466713	PITPNA	0.846009	0.131172	6.44962	2.33033	1.80204	3.0135	1.12131e-10
cg10062919	17	38503802	RARA;RARA;RARA;RARA	-1.91544	0.297067	-6.44786	0.147276	0.0822753	0.263631	1.13441e-10
cg06858852	5	169706415	LCP2	-1.05474	0.163676	-6.44411	0.348282	0.252702	0.480011	1.16282e-10
cg21668652	17	55749538	MSI2	0.793916	0.123336	6.43701	2.21204	1.73704	2.81694	1.21848e-10
cg23337648	11	47546192	CELF1;CELF1	-1.21577	0.188888	-6.43643	0.296483	0.204747	0.429321	1.22319e-10
cg07372520	1	180086434	NA	1.55405	0.241472	6.43573	4.73059	2.94696	7.59376	1.22881e-10
cg08110170	11	72474129	STARD10	-0.670555	0.104202	-6.43514	0.511424	0.41695	0.627305	1.23362e-10
cg04625615	15	41788368	ITPKA	-0.944012	0.14674	-6.43322	0.389064	0.29182	0.518712	1.24931e-10
cg19226017	6	35697185	FKBP5;LOC285847	-1.2202	0.189674	-6.43314	0.295171	0.203527	0.42808	1.24997e-10
cg03172765	2	232034629	PSMD1	0.912356	0.141834	6.43255	2.49018	1.88583	3.28822	1.25483e-10
cg08565919	16	4625419	C16orf96	1.65129	0.256759	6.4313	5.21373	3.15206	8.62386	1.26515e-10
cg05284742	14	93552128	ITPK1;ITPK1;ITPK1	-1.19341	0.185593	-6.43025	0.303186	0.210732	0.4362	1.27398e-10
cg00950497	10	116393423	ABLIM1;ABLIM1;ABLIM1	0.828487	0.128891	6.42782	2.28985	1.77867	2.94794	1.29449e-10
cg20454518	12	133135463	FBRSL1	0.601065	0.093626	6.41985	1.82406	1.51825	2.19146	1.3641e-10
cg14277403	9	100748520	ANP32B	-1.20161	0.187193	-6.41911	0.300709	0.208357	0.433996	1.37074e-10
cg01616876	12	113544928	RASAL1	-1.29337	0.201531	-6.41772	0.274344	0.184821	0.40723	1.38333e-10
cg10769036	6	134466956	NA	1.20958	0.188475	6.4177	3.35207	2.31677	4.85002	1.38349e-10
cg11956636	10	126330161	FAM53B	-0.936673	0.146013	-6.415	0.39193	0.294389	0.521788	1.4082e-10
cg02679745	9	139927646	C9orf139;FUT7	-1.47878	0.230747	-6.40865	0.227915	0.144998	0.35825	1.46811e-10
cg06987098	6	138196028	TNFAIP3;TNFAIP3;TNFAIP3	-1.30923	0.204298	-6.40844	0.270029	0.18093	0.403003	1.4702e-10
cg26823705	1	145435523	NBPF20;NBPF10;NBPF10	-0.909055	0.141881	-6.40717	0.402905	0.305094	0.532073	1.48241e-10
cg24374476	10	74080727	NA	-1.35611	0.211871	-6.40063	0.257662	0.1701	0.390297	1.54739e-10
cg26276120	12	6977747	TPI1;TPI1;TPI1	-1.03656	0.16209	-6.39495	0.354674	0.258142	0.487305	1.60604e-10
cg25118516	9	132053387	NA	1.12742	0.176411	6.39084	3.08767	2.18509	4.36306	1.64973e-10
cg17501210	6	166970252	RPS6KA2;RPS6KA2	-0.743058	0.116347	-6.38657	0.475657	0.378669	0.597487	1.69651e-10
cg22996023	17	8803989	PIK3R5;PIK3R5;PIK3R5;PIK3R5;PIK3R5;PIK3R5	-1.50885	0.236471	-6.38068	0.221164	0.139133	0.35156	1.76299e-10
cg13985437	11	76381044	LRRC32;LRRC32	-1.20461	0.188794	-6.38057	0.299809	0.207082	0.434056	1.76434e-10
cg03109660	4	37684505	RELL1;RELL1	-1.15761	0.181452	-6.37969	0.314237	0.220194	0.448446	1.77447e-10
cg13552988	17	25596421	NA	1.70353	0.267155	6.37656	5.49331	3.25411	9.27336	1.81105e-10
cg19701538	16	17474952	XYLT1	-0.796573	0.12516	-6.36442	0.450872	0.35279	0.576222	1.96032e-10
cg10619342	15	65369005	LOC390594	0.640717	0.10071	6.36198	1.89784	1.55788	2.31198	1.99176e-10
cg07251887	17	73641809	LOC100130933;RECQL5	-1.2118	0.190497	-6.36129	0.29766	0.204913	0.432385	2.00066e-10
cg15916554	15	31508820	NA	-0.992827	0.156129	-6.35901	0.370528	0.27285	0.503174	2.03052e-10
cg23931381	19	18119847	ARRDC2;ARRDC2	-0.395167	0.062179	-6.35532	0.673567	0.596285	0.760865	2.07993e-10
cg13714975	11	33718099	NA	0.645909	0.101651	6.35417	1.90772	1.56311	2.32831	2.09558e-10
cg17738628	15	67155520	NA	-0.926353	0.145922	-6.34829	0.395995	0.297496	0.527107	2.17719e-10
cg15554421	3	99792561	C3orf26;FILIP1L;FILIP1L	-0.852381	0.134322	-6.34581	0.426398	0.327703	0.554818	2.21261e-10
cg09610644	3	197249274	BDH1;BDH1;BDH1	0.774289	0.122035	6.34482	2.16905	1.70763	2.75515	2.22689e-10
cg08099136	6	32811251	PSMB8;PSMB8	-0.836902	0.131942	-6.34295	0.43305	0.334371	0.560851	2.25408e-10
cg03037271	17	40548565	NA	1.21566	0.191757	6.33959	3.37253	2.31596	4.91111	2.30371e-10
cg02327909	12	53009774	KRT73	1.38987	0.219279	6.33839	4.01434	2.61195	6.16971	2.32177e-10
cg08149865	8	21914600	EPB49;EPB49;EPB49;EPB49	-1.14974	0.181422	-6.33737	0.31672	0.221947	0.451962	2.33715e-10
cg26362015	11	128490600	NA	1.28351	0.202624	6.33444	3.60929	2.42632	5.36904	2.38203e-10
cg25748521	7	139366758	HIPK2;HIPK2	-1.65709	0.261663	-6.33291	0.190694	0.114185	0.318467	2.40579e-10
cg25809905	17	42467728	ITGA2B	0.594228	0.0938576	6.33117	1.81163	1.50723	2.17752	2.43313e-10
cg07943658	5	352001	AHRR;AHRR	0.924837	0.146084	6.33087	2.52146	1.89367	3.35736	2.43776e-10
cg07267541	9	12784592	LURAP1L;LURAP1L-AS1	-0.819252	0.129411	-6.3306	0.440761	0.342017	0.568013	2.44205e-10
cg03550138	7	150736206	ABCB8;ABCB8;ABCB8;ABCB8	-1.30371	0.206015	-6.32824	0.271522	0.18132	0.406598	2.47974e-10
cg17588460	11	118090742	AMICA1;AMICA1	-1.01691	0.16071	-6.32762	0.361709	0.263975	0.495629	2.48972e-10
cg16547579	20	4954333	SLC23A2;SLC23A2	-0.916887	0.144913	-6.32716	0.399762	0.30092	0.531069	2.49713e-10
cg01706940	11	47545602	CELF1;CELF1	-1.5035	0.237654	-6.32641	0.222351	0.139556	0.354267	2.50923e-10
cg08959878	2	2710266	NA	0.915613	0.14479	6.32372	2.49831	1.88105	3.31811	2.55333e-10
cg11557553	5	404996	AHRR;LOC100310782	1.48179	0.234342	6.32318	4.4008	2.78009	6.96633	2.56232e-10
cg16545019	9	14277484	NFIB;NFIB;NFIB	0.660265	0.104439	6.32201	1.9353	1.57707	2.37491	2.5818e-10
cg06831571	11	34592196	NA	0.649401	0.102796	6.31741	1.91439	1.56506	2.3417	2.65983e-10
cg05713943	13	97912352	MBNL2;MBNL2;MBNL2	-1.61706	0.255989	-6.31691	0.198482	0.120178	0.327808	2.66844e-10
cg06121808	2	113404678	SLC20A1	-0.767015	0.121488	-6.31351	0.464397	0.365998	0.589251	2.72777e-10
cg20236803	5	138587908	NA	-1.32286	0.209541	-6.31316	0.266371	0.176655	0.401651	2.734e-10
cg23902113	10	44757323	NA	-0.809647	0.128261	-6.3125	0.445015	0.346098	0.572203	2.7456e-10
cg06301193	11	68352804	PPP6R3;PPP6R3;PPP6R3;PPP6R3;PPP6R3;PPP6R3	-1.70798	0.270634	-6.31102	0.181232	0.106628	0.308034	2.772e-10
cg25964299	1	15508314	TMEM51;TMEM51;TMEM51;TMEM51	1.32956	0.210675	6.31095	3.77939	2.50089	5.71148	2.77333e-10
cg06690548	4	139162808	SLC7A11	-0.385589	0.0611026	-6.31053	0.68005	0.603295	0.766569	2.78085e-10
cg19773510	22	31257528	OSBP2;OSBP2;OSBP2;OSBP2;OSBP2	0.872087	0.138204	6.31012	2.3919	1.82433	3.13604	2.78821e-10
cg11064521	15	69606134	PAQR5;PAQR5	2.05491	0.325702	6.30917	7.80611	4.12284	14.7799	2.80544e-10
cg18744828	20	52487065	NA	-0.875996	0.138851	-6.30888	0.416447	0.317226	0.546701	2.81066e-10
cg09971811	20	24930099	CST7;CST7	-0.991253	0.157159	-6.30732	0.371111	0.272728	0.504985	2.83909e-10
cg16612971	10	75686132	NA	1.8693	0.296604	6.30234	6.48373	3.6254	11.5956	2.93193e-10
cg12716379	6	158388427	NA	-1.07058	0.169877	-6.30212	0.342809	0.245727	0.478246	2.93607e-10
cg13784312	9	134609065	RAPGEF1	-0.654077	0.103804	-6.30106	0.519921	0.424208	0.63723	2.95621e-10
cg14359811	2	197066467	HECW2;HECW2	-0.92375	0.146632	-6.29978	0.397027	0.297856	0.529217	2.9806e-10
cg03052614	17	17410416	PEMT;PEMT;PEMT;PEMT;PEMT	1.1868	0.18844	6.29802	3.27658	2.26475	4.74047	3.01463e-10
cg03502889	11	34255733	ABTB2	-0.763815	0.121382	-6.29264	0.465885	0.367247	0.591017	3.12102e-10
cg12836643	22	39129370	GTPBP1	1.65747	0.26362	6.28735	5.24602	3.12922	8.79476	3.22936e-10
cg08260754	19	36100919	NA	1.02793	0.163501	6.28699	2.79526	2.02885	3.85118	3.23685e-10
cg02882540	5	76256334	CRHBP	-1.4309	0.227639	-6.28582	0.239094	0.153039	0.373538	3.26123e-10
cg26572459	3	4866695	ITPR1;ITPR1;ITPR1	-1.12702	0.179372	-6.28314	0.323998	0.227961	0.460494	3.318e-10
cg05422344	11	114033783	ZBTB16;ZBTB16	-0.983938	0.156724	-6.27815	0.373836	0.274965	0.508259	3.42623e-10
cg01272202	5	112716899	MCC	-0.777926	0.123989	-6.27415	0.459358	0.360256	0.585721	3.5155e-10
cg06710464	17	79047695	BAIAP2;BAIAP2;BAIAP2;BAIAP2	1.08666	0.173251	6.27216	2.96435	2.11085	4.16294	3.56068e-10
cg04018738	6	31760616	VARS	0.406259	0.0647842	6.27096	1.50119	1.32218	1.70444	3.5882e-10
cg18305324	6	31590580	SNORA38;BAT2	1.50748	0.240464	6.26905	4.51533	2.81843	7.2339	3.63251e-10
cg00840791	19	16453259	NA	-0.365856	0.0584011	-6.26453	0.693603	0.618585	0.777718	3.73943e-10
cg07512814	19	11203661	LDLR	-0.746693	0.119203	-6.26407	0.473931	0.375189	0.598661	3.75061e-10
cg12992827	3	101901234	NA	-0.758717	0.121152	-6.26254	0.468267	0.369291	0.59377	3.78765e-10
cg08067349	12	102187313	GNPTAB	-0.678417	0.108376	-6.25985	0.50742	0.410315	0.627505	3.85352e-10
cg06647928	5	73612203	NA	-1.46192	0.233797	-6.25295	0.23179	0.146584	0.366525	4.02763e-10
cg08673945	9	20490677	MLLT3;MLLT3	-1.08758	0.173968	-6.25161	0.337032	0.239656	0.473971	4.06238e-10
cg13800216	11	40294708	LRRC4C;LRRC4C;LRRC4C;LRRC4C	-0.625032	0.1	-6.25029	0.535244	0.439979	0.651138	4.09696e-10
cg16331492	2	107456855	ST6GAL2;ST6GAL2;ST6GAL2	0.66405	0.106246	6.25012	1.94264	1.57745	2.39238	4.10131e-10
cg08420312	9	133247664	HMCN2;HMCN2	-1.58907	0.254262	-6.24974	0.204115	0.124007	0.335972	4.11142e-10
cg22805381	14	51760188	NA	-1.0278	0.164474	-6.24898	0.357795	0.259199	0.493895	4.13136e-10
cg11148876	14	91436403	RPS6KA5;RPS6KA5	-1.14272	0.182916	-6.24723	0.318952	0.222857	0.456481	4.17795e-10
cg13993688	7	99774469	GPC2;STAG3;STAG3;STAG3;STAG3	1.19649	0.191603	6.2446	3.30847	2.27266	4.81637	4.24884e-10
cg24707889	21	46341304	ITGB2;ITGB2	1.10039	0.176247	6.24346	3.00534	2.12751	4.24536	4.28008e-10
cg01435643	13	113689776	MCF2L;MCF2L	0.607981	0.0973985	6.2422	1.83672	1.51753	2.22305	4.31469e-10
cg19327252	3	50267735	GNAI2;GNAI2;GNAI2	2.27082	0.363866	6.24082	9.68737	4.74769	19.7665	4.35279e-10
cg15133043	17	29405668	NA	0.884753	0.14178	6.24034	2.42239	1.83468	3.19835	4.36614e-10
cg15350922	12	46054221	NA	0.970388	0.155519	6.23968	2.63897	1.94561	3.57942	4.38481e-10
cg18105732	20	12188599	NA	-0.903349	0.144782	-6.23936	0.40521	0.3051	0.53817	4.39353e-10
cg08343624	17	79364211	NA	-0.903971	0.145043	-6.23245	0.404958	0.304754	0.53811	4.59199e-10
cg05659611	3	98240624	CLDND1;CLDND1;CLDND1;CLDND1;CLDND1;CLDND1	-0.497996	0.079937	-6.22986	0.607747	0.519613	0.710829	4.66851e-10
cg14861638	1	150997146	PRUNE;PRUNE;PRUNE;PRUNE;PRUNE;PRUNE;PRUNE;PRUNE	1.05125	0.168767	6.22904	2.86124	2.05542	3.98299	4.69315e-10
cg12467226	3	13694484	LOC285375	-1.46559	0.23531	-6.22833	0.230942	0.145615	0.366268	4.7142e-10
cg05866990	11	34592252	NA	0.852756	0.136928	6.22778	2.3461	1.79388	3.06832	4.7308e-10
cg04945608	20	43118723	TTPAL;TTPAL	-1.16716	0.187413	-6.22776	0.311249	0.215567	0.449401	4.73136e-10
cg15530636	4	47486820	ATP10D	1.36587	0.219323	6.22765	3.91912	2.54977	6.02389	4.73475e-10
cg05723839	11	76596947	ACER3;ACER3;ACER3;ACER3	-0.93433	0.150131	-6.22342	0.392849	0.292707	0.527251	4.86442e-10
cg15725086	11	33210030	CSTF3-AS1	0.756573	0.121689	6.21726	2.13096	1.67878	2.70494	5.05918e-10
cg12600032	5	134796081	NA	1.67696	0.269851	6.21439	5.34926	3.15207	9.07802	5.15237e-10
cg15673843	19	4990502	KDM4B	1.09407	0.176093	6.21301	2.98639	2.11474	4.21733	5.19792e-10
cg04725636	8	67004538	DNAJC5B	-0.748725	0.120532	-6.21186	0.472969	0.373453	0.599004	5.23608e-10
cg08767171	13	42491015	VWA8;VWA8	-0.92135	0.148362	-6.21016	0.397981	0.297562	0.53229	5.293e-10
cg19589396	8	103937374	NA	-0.781788	0.125938	-6.20774	0.457587	0.3575	0.585696	5.37519e-10
cg04258133	11	1953661	TNNT3;TNNT3;TNNT3;TNNT3	0.679157	0.109432	6.20619	1.97221	1.59149	2.44401	5.42834e-10
cg03140410	17	30594811	RHBDL3	-0.712941	0.114909	-6.20439	0.4902	0.391348	0.614022	5.49084e-10
cg20273931	2	106490359	NCK2;NCK2;NCK2	-0.89543	0.144342	-6.20355	0.408432	0.307791	0.54198	5.5205e-10
cg21368706	17	7294836	PLSCR3;PLSCR3;TMEM256-PLSCR3	-1.45366	0.234502	-6.19892	0.233713	0.147596	0.370077	5.68535e-10
cg19578936	17	2163849	SMG6;SMG6	-1.46123	0.235725	-6.19887	0.231951	0.146133	0.368168	5.68703e-10
cg05198378	5	82104885	NA	-0.804462	0.129802	-6.19758	0.447329	0.346847	0.576919	5.73364e-10
cg26242531	14	104190678	ZFYVE21	1.12439	0.181484	6.19554	3.07835	2.15694	4.39337	5.80851e-10
cg02104900	8	125667339	MTSS1;MTSS1;MTSS1	-0.809978	0.130755	-6.19463	0.444868	0.344296	0.574817	5.84208e-10
cg12803068	7	45002919	MYO1G	0.279881	0.0451825	6.19446	1.32297	1.21085	1.44547	5.84837e-10
cg05568549	6	41907198	CCND3;CCND3;CCND3;CCND3	-1.4955	0.241456	-6.19368	0.224136	0.139632	0.359782	5.87761e-10
cg07711192	12	14426994	NA	1.21187	0.19572	6.19184	3.35975	2.28934	4.93066	5.94673e-10
cg22312060	10	22311832	NA	0.699572	0.112995	6.19117	2.01289	1.61302	2.5119	5.97206e-10
cg03584763	5	132672047	FSTL4	0.937509	0.151515	6.18759	2.55361	1.89752	3.43657	6.1092e-10
cg25305703	8	128378218	NA	-0.686396	0.110975	-6.18515	0.503387	0.404986	0.625697	6.2042e-10
cg21354676	13	80613372	NA	0.72109	0.116614	6.18358	2.05667	1.63645	2.5848	6.2664e-10
cg11533519	20	4954399	SLC23A2;SLC23A2	-0.975709	0.157878	-6.18016	0.376925	0.276611	0.513618	6.40382e-10
cg20157888	10	98447831	PIK3AP1	0.844625	0.136678	6.17968	2.3271	1.78023	3.04198	6.42315e-10
cg16536330	8	29957344	LEPROTL1;LEPROTL1	-0.82821	0.134031	-6.17923	0.436831	0.335912	0.568068	6.44132e-10
cg26905258	13	77898407	MYCBP2	-1.36563	0.221034	-6.17836	0.25522	0.165489	0.393604	6.47712e-10
cg20400733	7	112023776	NA	1.21956	0.197447	6.17665	3.38571	2.29923	4.98559	6.54759e-10
cg06034194	9	12814626	LURAP1L-AS1;LURAP1L	-0.640668	0.103729	-6.17639	0.52694	0.429999	0.645736	6.55839e-10
cg14303526	10	101609768	ABCC2	0.974106	0.157758	6.17467	2.6488	1.94431	3.60855	6.63032e-10
cg03793277	19	45416910	APOC1	0.964467	0.15624	6.173	2.62339	1.9314	3.56331	6.70065e-10
cg27467282	13	52116184	NA	0.843957	0.136742	6.17188	2.32555	1.77881	3.04033	6.74825e-10
cg10410419	11	64622681	EHD1;EHD1;EHD1	-1.48033	0.239875	-6.17124	0.227563	0.142206	0.364153	6.77571e-10
cg16251489	16	17490793	XYLT1	-1.23361	0.200008	-6.16778	0.29124	0.19679	0.431021	6.92559e-10
cg11058932	7	130372167	TSGA13	1.06063	0.172001	6.16644	2.88819	2.06167	4.04607	6.98467e-10
cg26856289	1	24307516	SFRS13A;SFRS13A	-0.937521	0.152051	-6.16584	0.391597	0.290679	0.527552	7.0109e-10
cg12510708	7	26193805	NFE2L3	-0.821719	0.133294	-6.16469	0.439675	0.338588	0.570942	7.06205e-10
cg09383132	19	45258265	BCL3	-1.15189	0.186859	-6.16447	0.316039	0.219122	0.455823	7.07197e-10
cg05207730	11	116797991	SIK3;SIK3;SIK3	0.618425	0.100325	6.16424	1.856	1.52469	2.25931	7.08211e-10
cg24067911	6	16729610	ATXN1;ATXN1	-1.10608	0.179442	-6.16398	0.330855	0.232754	0.470304	7.09381e-10
cg07677157	12	66050928	NA	-0.437016	0.0709586	-6.15875	0.645961	0.562091	0.742346	7.33218e-10
cg12012114	21	43884488	NA	1.38187	0.224469	6.15616	3.98233	2.56489	6.18308	7.45297e-10
cg22108930	7	111800870	DOCK4	-0.508407	0.0825876	-6.15598	0.601453	0.511567	0.707132	7.4617e-10
cg13003054	22	31741284	PATZ1;PATZ1;PATZ1;PATZ1	-1.20861	0.196356	-6.15518	0.298613	0.203221	0.43878	7.49933e-10
cg01293296	3	135790100	PPP2R3A;PPP2R3A;PPP2R3A	1.09106	0.177337	6.15249	2.97743	2.10326	4.21494	7.62769e-10
cg19459791	15	65363022	NA	0.767811	0.124889	6.14793	2.15504	1.68714	2.75272	7.85031e-10
cg15866367	13	49796387	MLNR	0.867738	0.141156	6.14736	2.38152	1.80593	3.14056	7.8785e-10
cg09477886	5	10507827	NA	-1.15128	0.187491	-6.14044	0.316231	0.218984	0.456665	8.2291e-10
cg13705457	11	34592254	NA	0.696922	0.113539	6.13815	2.00756	1.60703	2.50792	8.34857e-10
cg01795822	1	10528093	DFFA;DFFA	0.765922	0.124787	6.13782	2.15098	1.68429	2.74698	8.36609e-10
cg18844158	1	156096574	LMNA;LMNA;LMNA;LMNA;LMNA;LMNA;LMNA	-1.57411	0.256479	-6.13739	0.207191	0.12533	0.342521	8.38887e-10
cg26034658	11	65836743	PACS1	1.59115	0.259257	6.13735	4.90939	2.95357	8.16032	8.3911e-10
cg07491249	6	108975258	FOXO3;FOXO3	1.12923	0.184067	6.13489	3.09327	2.15645	4.43707	8.52183e-10
cg10336072	2	70030534	ANXA4	0.922064	0.1503	6.13483	2.51447	1.87289	3.37584	8.52478e-10
cg00848997	7	73508431	LIMK1;LIMK1	-1.08953	0.177618	-6.13413	0.336375	0.237484	0.476444	8.56255e-10
cg18581607	17	4714084	PLD2;PLD2;PLD2;PLD2	0.627488	0.10232	6.1326	1.8729	1.53257	2.28881	8.64519e-10
cg05399785	1	3564031	WDR8	0.796441	0.129877	6.13225	2.21763	1.71925	2.8605	8.66431e-10
cg25114611	6	35696870	FKBP5;LOC285847	-0.911422	0.148665	-6.13069	0.401952	0.300352	0.537921	8.74993e-10
cg04602511	16	27735333	KIAA0556	1.10569	0.180358	6.13055	3.02131	2.12165	4.30245	8.75769e-10
cg01844491	7	33972979	BMPER	0.783173	0.127766	6.12975	2.1884	1.70362	2.81114	8.80151e-10
cg05753553	17	2689486	NA	0.774208	0.126304	6.12971	2.16887	1.69326	2.77808	8.80387e-10
cg25061445	15	57912784	GCOM1;GCOM1;GCOM1;GCOM1;GCOM1;MYZAP;MYZAP;GCOM1;GCOM1;GCOM1	-0.669012	0.109145	-6.12959	0.512214	0.413569	0.634389	8.81032e-10
cg12874323	15	40094314	GPR176;GPR176;GPR176	1.1058	0.180567	6.12401	3.02163	2.12101	4.30467	9.12489e-10
cg12802677	15	77288844	PSTPIP1	-0.820516	0.13404	-6.12145	0.440205	0.338501	0.572465	9.27296e-10
cg07926098	21	31044189	GRIK1;GRIK1	0.913545	0.149244	6.12117	2.49315	1.86085	3.34029	9.28929e-10
cg15357199	17	16995607	MPRIP;MPRIP	1.40503	0.229584	6.11991	4.07565	2.59881	6.39174	9.36301e-10
cg12147622	10	74021432	NA	-0.882536	0.144235	-6.11875	0.413732	0.311851	0.548899	9.43143e-10
cg21199085	15	59469479	MYO1E	0.32001	0.0523054	6.1181	1.37714	1.24296	1.52581	9.46971e-10
cg06647068	12	104853274	CHST11	-0.919877	0.150423	-6.11528	0.398568	0.296799	0.535233	9.63893e-10
cg06084585	13	50797125	DLEU1	-1.39444	0.228085	-6.11367	0.247973	0.158584	0.387749	9.73685e-10
cg01901332	11	75031054	ARRB1;ARRB1	-0.750927	0.122843	-6.11288	0.471929	0.370947	0.6004	9.78471e-10
cg26999721	17	15904178	TTC19;ZSWIM7;ZSWIM7;TTC19	-0.749976	0.12271	-6.11179	0.472378	0.371398	0.600814	9.85188e-10
cg26671366	2	109605815	EDAR;EDAR	1.00661	0.16478	6.10882	2.73631	1.98109	3.77943	1.00367e-09
cg24590766	1	45436367	EIF2B3;EIF2B3;EIF2B3	-0.95702	0.156663	-6.10877	0.384036	0.282501	0.522064	1.00405e-09
cg24665265	15	70852115	NA	1.11179	0.182001	6.10872	3.03981	2.12778	4.34276	1.00436e-09
cg01739167	17	4806344	CHRNE	1.24462	0.203779	6.10768	3.47161	2.32849	5.17593	1.01092e-09
cg18641329	13	49070825	RCBTB2	-1.50215	0.245958	-6.10736	0.222651	0.137488	0.360565	1.01293e-09
cg05241923	9	136010810	RALGDS	-0.887991	0.14547	-6.10428	0.411482	0.309404	0.547236	1.03268e-09
cg09467248	6	26026096	NA	-1.10008	0.180279	-6.10212	0.332843	0.233768	0.473907	1.04674e-09
cg07958818	1	19767194	CAPZB;CAPZB;CAPZB;CAPZB	-1.16364	0.190763	-6.0999	0.312348	0.214912	0.453959	1.06137e-09
cg16731493	6	4906599	CDYL;CDYL;CDYL;CDYL	0.979809	0.160652	6.09895	2.66395	1.94437	3.64983	1.06767e-09
cg00417323	18	29307959	NA	0.715755	0.11738	6.09778	2.04573	1.62531	2.57491	1.07549e-09
cg04313565	16	17561865	XYLT1	-1.21385	0.199117	-6.09616	0.297051	0.201068	0.438854	1.08647e-09
cg22467671	9	20512810	MLLT3;MLLT3	-1.1272	0.185033	-6.0919	0.323937	0.225403	0.465545	1.11575e-09
cg00621302	5	150159900	SMIM3	-1.20757	0.198327	-6.08879	0.298923	0.202648	0.440935	1.13767e-09
cg01218206	11	116933977	SIK3	-0.90845	0.149245	-6.08698	0.403149	0.300904	0.540135	1.15059e-09
cg12968903	4	153601789	TMEM154	1.17071	0.192346	6.08645	3.22427	2.2116	4.70063	1.1544e-09
cg21484914	16	2338842	ABCA3	0.95116	0.156294	6.08572	2.58871	1.90566	3.51658	1.15966e-09
cg04368724	6	31760593	VARS	0.738749	0.121424	6.08406	2.09331	1.64998	2.65577	1.17174e-09
cg00172979	19	19549603	GATAD2A	-1.30148	0.213945	-6.08324	0.272129	0.178922	0.41389	1.17775e-09
cg08006309	16	1587810	IFT140;TMEM204	0.66227	0.108888	6.0821	1.93919	1.56651	2.40053	1.18617e-09
cg15928524	17	17599543	RAI1	-1.06017	0.174433	-6.0778	0.346398	0.246092	0.487587	1.21842e-09
cg10692136	16	17461119	XYLT1	-1.24512	0.204954	-6.07513	0.287906	0.192661	0.430237	1.23884e-09
cg09646173	5	149317669	PDE6A	-1.07278	0.176652	-6.07283	0.342056	0.241953	0.483576	1.25678e-09
cg25885803	11	47290281	MADD;MADD;NR1H3;MADD;MADD;MADD;MADD;MADD;MADD;NR1H3;NR1H3;MADD;MADD	-1.51101	0.248868	-6.07154	0.220687	0.1355	0.359429	1.26687e-09
cg07356233	10	26771480	APBB1IP	0.70497	0.116121	6.071	2.02379	1.61184	2.54101	1.27116e-09
cg12009405	6	148651331	NA	-0.512354	0.0844104	-6.0698	0.599083	0.507735	0.706867	1.28067e-09
cg23327334	5	176855304	GRK6;GRK6;GRK6	-1.62122	0.267169	-6.06815	0.197657	0.117084	0.333677	1.2939e-09
cg03538601	9	134609146	RAPGEF1;RAPGEF1	-0.922067	0.15197	-6.06743	0.397696	0.295253	0.535684	1.29972e-09
cg04132263	13	79968174	RBM26;RBM26;RBM26	-0.350385	0.0577502	-6.06726	0.704417	0.629032	0.788836	1.30111e-09
cg20286560	22	39331284	NA	1.07764	0.177834	6.05981	2.93775	2.0732	4.16282	1.36283e-09
cg01562603	15	31657070	KLF13;KLF13	-1.05328	0.173848	-6.0586	0.348792	0.248077	0.490396	1.3731e-09
cg15659943	9	107631656	ABCA1	1.25639	0.207396	6.05795	3.51273	2.33943	5.2745	1.3787e-09
cg03427663	16	30445585	NA	-1.1166	0.184351	-6.05694	0.32739	0.22811	0.469878	1.38739e-09
cg19838043	14	104196038	ZFYVE21	0.836151	0.138054	6.05669	2.30747	1.76045	3.02446	1.38947e-09
cg00420390	7	2256023	MAD1L1;MAD1L1;MAD1L1;MAD1L1;MAD1L1	-0.722663	0.119325	-6.05625	0.485458	0.384222	0.613368	1.39329e-09
cg02920129	3	21792195	ZNF385D	-0.314329	0.0519237	-6.05366	0.730279	0.659616	0.808512	1.41587e-09
cg01692968	9	108005349	NA	-0.690131	0.11401	-6.05325	0.50151	0.401083	0.627083	1.41948e-09
cg11714502	9	130640212	AK1	-1.4014	0.231512	-6.05325	0.246252	0.156429	0.387653	1.41949e-09
cg11182465	1	205917315	NA	1.65592	0.273592	6.05251	5.23788	3.0639	8.95442	1.42608e-09
cg18006990	6	43594962	GTPBP2	-1.91773	0.317069	-6.0483	0.14694	0.0789317	0.273546	1.46384e-09
cg26202327	2	233193151	DIS3L2;DIS3L2;DIS3L2;DIS3L2	-1.24447	0.20581	-6.04668	0.288095	0.192464	0.431242	1.47859e-09
cg15480998	10	79373438	KCNMA1;KCNMA1;KCNMA1;KCNMA1;KCNMA1;KCNMA1	-0.566496	0.0937109	-6.04515	0.56751	0.472288	0.681931	1.49272e-09
cg03585096	13	20287930	PSPC1;PSPC1;PSPC1	-0.750646	0.124208	-6.04347	0.472061	0.37006	0.602177	1.50838e-09
cg23919111	14	95983256	NA	-1.16315	0.192516	-6.04183	0.312501	0.21428	0.455744	1.52376e-09
cg04424621	6	27101941	HIST1H2BJ	-0.784779	0.129951	-6.03903	0.456221	0.353639	0.588559	1.55048e-09
cg03816583	3	153942348	ARHGEF26;ARHGEF26;ARHGEF26	0.770804	0.127677	6.03716	2.1615	1.68297	2.77609	1.56853e-09
cg14165660	10	112889349	NA	0.969908	0.160695	6.0357	2.6377	1.92505	3.61418	1.58275e-09
cg10944802	1	38506462	NA	0.933508	0.15488	6.02729	2.54342	1.87751	3.44549	1.66734e-09
cg12761472	6	119031922	NA	-0.784454	0.130151	-6.02727	0.456369	0.353615	0.58898	1.66747e-09
cg14030402	1	53682341	C1orf123	1.17042	0.194224	6.02616	3.22336	2.20285	4.71664	1.67897e-09
cg06633162	6	158481402	SYNJ2	0.803286	0.133315	6.02549	2.23287	1.71943	2.89962	1.68595e-09
cg15593587	1	70688681	SRSF11;SRSF11	-0.884066	0.146732	-6.02504	0.4131	0.309853	0.550749	1.69071e-09
cg07675998	11	64268315	NA	0.543553	0.0902499	6.02276	1.72212	1.44292	2.05534	1.71471e-09
cg11847601	16	57180054	CPNE2	2.14539	0.356321	6.02096	8.54539	4.25041	17.1804	1.7339e-09
cg05969150	16	72882495	ZFHX3;ZFHX3	1.34514	0.223455	6.01972	3.83872	2.47731	5.94828	1.74719e-09
cg16102363	10	104376001	SUFU;SUFU	-0.900055	0.149547	-6.01856	0.406547	0.303261	0.545011	1.75973e-09
cg10965265	7	128306480	NA	0.537731	0.0893539	6.018	1.71212	1.43706	2.03982	1.76589e-09
cg00417304	11	45124456	PRDM11	-1.10252	0.18322	-6.01748	0.332033	0.23186	0.475487	1.77154e-09
cg01612140	6	78166436	NA	-0.872612	0.145077	-6.01483	0.417859	0.314441	0.555289	1.80072e-09
cg24679427	1	112046207	ADORA3;TMIGD3;ADORA3;ADORA3;TMIGD3;ADORA3;ADORA3;ADORA3;TMIGD3;TMIGD3	1.47589	0.245447	6.01307	4.37494	2.70425	7.07778	1.82037e-09
cg09000502	3	37944377	CTDSPL;CTDSPL	-1.19241	0.198392	-6.01036	0.303489	0.205717	0.447729	1.85114e-09
cg13179236	9	134852592	MED27;MED27	1.49342	0.248476	6.01033	4.45231	2.73579	7.24585	1.85152e-09
cg26348226	1	21617442	ECE1;ECE1;ECE1	-1.29653	0.215726	-6.01007	0.27348	0.179184	0.417399	1.85441e-09
cg10213935	3	172238177	TNFSF10;TNFSF10;TNFSF10;TNFSF10	-0.647561	0.107779	-6.00823	0.52332	0.423668	0.646412	1.8756e-09
cg04695090	22	38609508	MAFF;MAFF;MAFF;MAFF	1.52365	0.253735	6.00489	4.58894	2.79083	7.54558	1.91467e-09
cg26862622	21	43860746	UBASH3A;UBASH3A;UBASH3A	-1.36651	0.227611	-6.0037	0.254996	0.163227	0.398361	1.92875e-09
cg04389058	3	57041402	ARHGEF3	-1.03418	0.172296	-6.00235	0.355517	0.253631	0.498333	1.94478e-09
cg01641754	5	98355983	NA	-0.686952	0.114453	-6.00205	0.503107	0.402011	0.629626	1.94844e-09
cg19956914	7	56147257	SUMF2;SUMF2;SUMF2;SUMF2;SUMF2	0.560028	0.0933149	6.00149	1.75072	1.4581	2.10207	1.95519e-09
cg06062640	20	52272952	NA	-0.846132	0.141005	-6.00071	0.429071	0.325466	0.565657	1.96453e-09
cg16734744	12	105081903	CHST11;CHST11	-0.844325	0.140727	-5.99974	0.429848	0.326233	0.566371	1.97635e-09
cg07803582	13	91795038	LINC00379	-0.947945	0.158	-5.99965	0.387536	0.28433	0.528205	1.97749e-09
cg01530294	22	41128702	NA	1.34102	0.223648	5.99613	3.82295	2.4662	5.92608	2.02072e-09
cg00574412	17	27892866	ABHD15	-1.15083	0.19196	-5.99515	0.316375	0.217173	0.460891	2.03304e-09
cg01561259	17	78560781	RPTOR;RPTOR	0.533235	0.0889701	5.99342	1.70444	1.43169	2.02914	2.05472e-09
cg12633968	18	12492303	SPIRE1;SPIRE1;SPIRE1	0.905658	0.151118	5.99305	2.47356	1.83946	3.32624	2.05948e-09
cg10895511	2	158277352	CYTIP	-0.921207	0.153713	-5.99304	0.398038	0.2945	0.537979	2.05949e-09
cg20505457	14	69388953	ACTN1;ACTN1;ACTN1	1.43365	0.239303	5.99095	4.19399	2.62381	6.70382	2.0862e-09
cg11459094	1	203264923	NA	1.40428	0.234487	5.98874	4.07261	2.57203	6.44865	2.11479e-09
cg19616007	3	98272602	NA	-0.737245	0.123286	-5.97994	0.47843	0.375731	0.6092	2.23223e-09
cg16859352	10	106090233	ITPRIP;ITPRIP;ITPRIP	-1.45216	0.242856	-5.9795	0.234064	0.145417	0.376751	2.2382e-09
cg12828354	5	149466715	CSF1R;CSF1R;CSF1R	1.52599	0.255273	5.97787	4.59969	2.78894	7.58608	2.26074e-09
cg10884112	2	144769404	GTDC1;GTDC1;GTDC1;GTDC1;GTDC1;GTDC1;GTDC1	1.07581	0.179996	5.97685	2.93237	2.06066	4.17284	2.27487e-09
cg14455466	5	134895387	NA	1.04188	0.174334	5.97637	2.83455	2.01415	3.98913	2.28165e-09
cg12474798	10	64565772	ADO;ADO	-0.681744	0.114123	-5.97379	0.505734	0.404372	0.632504	2.31807e-09
cg27110054	8	103137274	NCALD;NCALD;NCALD;NCALD;NCALD;NCALD;NCALD	-1.16104	0.194397	-5.97253	0.313161	0.213942	0.458393	2.33606e-09
cg01257799	11	118753476	CXCR5	-1.22109	0.20448	-5.9717	0.294908	0.19753	0.440291	2.34798e-09
cg07803149	3	45068568	CLEC3B	-0.731567	0.122512	-5.97141	0.481155	0.378445	0.61174	2.35215e-09
cg03935116	12	31476565	FAM60A;FAM60A;FLJ13224;FAM60A	-0.918005	0.153755	-5.97057	0.399315	0.29542	0.539749	2.36425e-09
cg23310123	1	28471208	NA	-0.625096	0.104711	-5.96973	0.53521	0.435907	0.657135	2.37652e-09
cg01385679	20	45033155	ELMO2;ELMO2	-1.36339	0.2284	-5.96931	0.255792	0.163483	0.400222	2.3826e-09
cg13116138	12	51582638	POU6F1;POU6F1	-1.14828	0.192364	-5.96928	0.317183	0.217555	0.462435	2.38309e-09
cg15088912	13	48987465	LPAR6;LPAR6;LPAR6;LPAR6;RB1	-0.58625	0.0982682	-5.96581	0.55641	0.458933	0.674592	2.43421e-09
cg13289509	10	105519104	SH3PXD2A	-1.33211	0.22332	-5.96504	0.263919	0.170365	0.408848	2.44579e-09
cg00911776	7	130682239	FLJ43663;FLJ43663	-0.770822	0.12925	-5.96381	0.462633	0.359102	0.596011	2.46427e-09
cg23491443	12	54230081	NA	0.408644	0.0685376	5.96233	1.50478	1.31563	1.72112	2.48665e-09
cg19360064	16	70462214	ST3GAL2	-0.846995	0.142084	-5.96125	0.428701	0.324499	0.566365	2.50322e-09
cg13294852	2	102672129	NA	-0.675529	0.113346	-5.9599	0.508887	0.407513	0.63548	2.52392e-09
cg16934134	11	71792680	NUMA1;NUMA1;NUMA1;LRTOMT;LRTOMT;LRTOMT;LRTOMT;LRTOMT;LRTOMT;LRTOMT;LRTOMT	1.48511	0.249208	5.95931	4.41543	2.70924	7.19613	2.53301e-09
cg03295554	11	128395450	ETS1	-0.513232	0.0861671	-5.95624	0.598558	0.505546	0.708683	2.58108e-09
cg25429619	1	174846521	RABGAP1L;RABGAP1L;RABGAP1L;RABGAP1L;RABGAP1L;RABGAP1L	0.576021	0.0967188	5.95562	1.77895	1.47175	2.15025	2.59088e-09
cg00431146	14	102532653	NA	-1.70735	0.286814	-5.9528	0.181347	0.103365	0.31816	2.63594e-09
cg18826637	2	145116633	NA	-0.395151	0.0663883	-5.95212	0.673578	0.591396	0.767181	2.64687e-09
cg09665968	10	112155715	NA	-1.29147	0.216985	-5.9519	0.274866	0.179648	0.420551	2.65041e-09
cg09126320	8	22778500	PEBP4	-0.978633	0.164541	-5.94765	0.375825	0.272225	0.518851	2.72016e-09
cg17907003	1	117533414	NA	-0.916935	0.154171	-5.94754	0.399742	0.295495	0.540767	2.72205e-09
cg06930745	1	156461845	MEF2D;MEF2D	1.9375	0.325797	5.94694	6.94135	3.66543	13.1451	2.73197e-09
cg20484181	12	32733371	FGD4;FGD4;FGD4;FGD4;FGD4	0.750721	0.126249	5.94634	2.11853	1.65413	2.7133	2.74203e-09
cg05307394	2	62611092	NA	-0.842142	0.141637	-5.94579	0.430787	0.326363	0.568622	2.75131e-09
cg17917441	5	153796141	SAP30L-AS1;GALNT10	1.14039	0.191813	5.94533	3.128	2.1478	4.55552	2.75897e-09
cg07197831	2	27503157	DNAJC5G	-1.19684	0.201309	-5.94529	0.302147	0.20364	0.448304	2.75962e-09
cg24497361	11	3858493	RHOG	-1.02668	0.172797	-5.94154	0.358194	0.255289	0.502577	2.82355e-09
cg25865751	7	75226291	HIP1;HIP1	-1.22952	0.206946	-5.94125	0.292434	0.194928	0.438712	2.82851e-09
cg05612693	21	36310945	RUNX1	-1.00128	0.168542	-5.94082	0.367411	0.264051	0.511228	2.83606e-09
cg12581512	14	94422013	ASB2;ASB2	-0.830949	0.139871	-5.94081	0.435636	0.33118	0.573036	2.83617e-09
cg00944304	15	40738072	BAHD1	-1.04704	0.176266	-5.94015	0.350974	0.248449	0.495807	2.84766e-09
cg14977938	14	104190829	ZFYVE21	0.825208	0.138945	5.9391	2.28236	1.73825	2.99677	2.86591e-09
cg13709639	12	49526040	TUBA1B	-0.827615	0.139387	-5.93754	0.437091	0.332602	0.574404	2.89338e-09
cg19483007	3	149327651	WWTR1;WWTR1;WWTR1	-0.991766	0.167052	-5.93688	0.370921	0.267354	0.514608	2.90502e-09
cg10726445	13	76336809	LMO7;LMO7;LMO7	0.383615	0.0646386	5.93477	1.46758	1.29295	1.6658	2.94256e-09
cg25433915	11	94822086	ENDOD1	0.700606	0.118109	5.93188	2.01497	1.59858	2.53982	2.99483e-09
cg27178850	11	9039431	NA	1.60179	0.27006	5.93126	4.96192	2.92264	8.42413	3.00616e-09
cg16352612	7	76054035	ZP3;ZP3	-1.18436	0.19973	-5.9298	0.305943	0.206838	0.452533	3.033e-09
cg25945207	3	190418937	NA	0.74296	0.125336	5.92775	2.10215	1.64429	2.68751	3.07118e-09
cg12159583	9	134532611	RAPGEF1;RAPGEF1;RAPGEF1	0.760224	0.128252	5.9276	2.13876	1.66339	2.74998	3.07399e-09
cg12818408	9	131690369	PHYHD1;PHYHD1;PHYHD1	1.03123	0.174002	5.92657	2.80452	1.99411	3.94429	3.09328e-09
cg07969918	22	31682909	PIK3IP1;PIK3IP1	-1.32808	0.22416	-5.9247	0.264986	0.170772	0.411176	3.12877e-09
cg02912498	20	47255183	PREX1	-0.994165	0.167875	-5.92204	0.370032	0.266283	0.514204	3.17966e-09
cg14711927	2	70369031	NA	-0.823159	0.139008	-5.92169	0.439043	0.334336	0.576541	3.18657e-09
cg21721107	10	11623423	USP6NL;USP6NL	-0.85688	0.144711	-5.92134	0.424484	0.319657	0.563689	3.19333e-09
cg05355306	11	47415173	NA	-1.62883	0.275203	-5.91863	0.19616	0.114382	0.336406	3.24643e-09
cg19120513	11	102189303	BIRC3;BIRC3	-0.885455	0.149612	-5.91833	0.412526	0.307682	0.553098	3.25225e-09
cg00699559	5	419712	AHRR;AHRR	0.899735	0.152086	5.91598	2.45895	1.82513	3.31288	3.29911e-09
cg19502694	6	110725921	DDO;DDO	-1.20895	0.204429	-5.91378	0.298512	0.199964	0.445627	3.34343e-09
cg18644227	1	161710013	NA	-1.08602	0.183703	-5.91184	0.337556	0.235493	0.483854	3.38309e-09
cg20596640	13	20436062	ZMYM5;ZMYM5;ZMYM5	-0.590571	0.099932	-5.90973	0.554011	0.455466	0.673877	3.4266e-09
cg21373546	19	50191788	ADM5	-0.687452	0.11633	-5.9095	0.502856	0.400335	0.631631	3.4314e-09
cg23090529	1	51442133	NA	-0.538529	0.0911421	-5.90868	0.583606	0.488134	0.69775	3.44854e-09
cg03189652	2	209224422	PTH2R	0.592013	0.100252	5.90524	1.80762	1.48516	2.2001	3.52137e-09
cg01005506	10	64565768	ADO;ADO	-0.901733	0.152715	-5.90466	0.405866	0.300878	0.547487	3.53368e-09
cg26164488	2	64440295	NA	-1.08418	0.183649	-5.90358	0.338178	0.235952	0.484694	3.55707e-09
cg02743070	10	80834309	ZMIZ1	-1.30068	0.220384	-5.90187	0.272347	0.17682	0.419482	3.594e-09
cg01092582	8	129000122	PVT1	-1.44453	0.244811	-5.90059	0.235856	0.14597	0.381094	3.62202e-09
cg16324526	9	134459345	RAPGEF1;RAPGEF1;RAPGEF1	1.27099	0.215404	5.90049	3.56437	2.33685	5.43669	3.62425e-09
cg12020957	3	37534565	ITGA9	-1.73113	0.293493	-5.89837	0.177084	0.0996223	0.314775	3.67109e-09
cg13264822	7	137565290	CREB3L2	0.915898	0.155284	5.8982	2.49902	1.84328	3.38803	3.67485e-09
cg22284796	17	3707364	NA	0.965776	0.163766	5.89729	2.62682	1.90561	3.621	3.69524e-09
cg02284258	16	73017982	ZFHX3;ZFHX3	1.38716	0.235229	5.89707	4.00347	2.5247	6.3484	3.70019e-09
cg17840178	6	30709803	FLOT1	-0.809193	0.137249	-5.89581	0.445217	0.340209	0.582637	3.72852e-09
cg18136439	7	80069491	NA	1.10181	0.186921	5.89453	3.00962	2.08643	4.3413	3.75742e-09
cg10072269	6	43061834	PTK7;PTK7;PTK7;PTK7;PTK7;PTK7;PTK7	0.38105	0.0646642	5.89275	1.46382	1.28957	1.66161	3.79813e-09
cg01918977	19	12897075	NA	-1.20754	0.20497	-5.89131	0.298932	0.200033	0.446728	3.8315e-09
cg00626263	7	5741049	RNF216;RNF216	-0.69609	0.118203	-5.88894	0.498531	0.395437	0.628502	3.88689e-09
cg09579341	9	129097386	MVB12B;MVB12B	0.761239	0.129326	5.88621	2.14093	1.66157	2.75857	3.95158e-09
cg26764244	1	68299511	GNG12	-0.460717	0.0782834	-5.88524	0.630831	0.541101	0.735441	3.97465e-09
cg19363048	1	27131819	NA	0.817256	0.138907	5.88349	2.26428	1.72462	2.97281	4.01695e-09
cg08709672	1	206224334	AVPR1B;AVPR1B	-0.888546	0.151034	-5.88309	0.411253	0.305879	0.552929	4.02673e-09
cg21552014	3	146026497	NA	0.788026	0.134021	5.87987	2.19905	1.69105	2.85966	4.10598e-09
cg04344422	1	3126365	PRDM16;PRDM16	0.916101	0.155834	5.87869	2.49952	1.84167	3.39237	4.13525e-09
cg05599410	2	109863982	SH3RF3	1.32595	0.225708	5.87465	3.76578	2.41953	5.86108	4.23744e-09
cg04819977	2	97435833	CNNM4	1.13277	0.192833	5.87437	3.10426	2.12725	4.53	4.24458e-09
cg02003199	8	145579422	TMEM249;TMEM249;TMEM249;FBXL6;FBXL6;TMEM249	-1.14204	0.194518	-5.87114	0.319166	0.217993	0.467295	4.32805e-09
cg16219322	5	399012	AHRR	-0.825798	0.140667	-5.87059	0.437885	0.332372	0.576894	4.34234e-09
cg17805294	18	43408770	SIGLEC15	-0.912446	0.155458	-5.86938	0.401541	0.296076	0.544573	4.37416e-09
cg14576319	3	171175713	TNIK;TNIK;TNIK;TNIK;TNIK;TNIK;TNIK;TNIK;TNIK	-1.19349	0.203363	-5.86878	0.303161	0.203503	0.451623	4.39005e-09
cg23190089	11	2920209	SLC22A18AS;SLC22A18	-0.814781	0.138879	-5.86683	0.442736	0.337234	0.581245	4.44201e-09
cg20451986	11	133928302	NA	0.679009	0.115753	5.86604	1.97192	1.57167	2.47411	4.46335e-09
cg16022904	1	26870173	RPS6KA1	-1.44733	0.246836	-5.86355	0.235197	0.144985	0.381538	4.53073e-09
cg00304631	1	246132849	SMYD3;SMYD3	-0.752552	0.128363	-5.86269	0.471163	0.36636	0.605946	4.55431e-09
cg26422481	13	21584849	LATS2	-1.05634	0.180285	-5.8593	0.347725	0.244218	0.495102	4.64825e-09
cg05704547	3	60067722	FHIT;FHIT	0.628386	0.107347	5.85378	1.87458	1.51891	2.31355	4.80518e-09
cg25431484	11	34592283	NA	0.531556	0.090827	5.8524	1.70158	1.4241	2.03313	4.84521e-09
cg21681320	1	3011044	PRDM16;PRDM16	1.70925	0.292073	5.85213	5.52482	3.11677	9.79334	4.85325e-09
cg23086613	1	117047419	NA	-1.09768	0.187578	-5.85185	0.333645	0.231003	0.481894	4.86141e-09
cg06805218	5	14676623	OTULIN	-1.13417	0.193836	-5.8512	0.321687	0.220009	0.470357	4.88041e-09
cg20813374	6	35657180	FKBP5;FKBP5;FKBP5;FKBP5	-0.922482	0.157718	-5.84892	0.397531	0.291824	0.541528	4.94771e-09
cg24399529	15	69373153	MIR548H4;TMEM84	0.614249	0.105045	5.8475	1.84827	1.50436	2.2708	4.99028e-09
cg20176212	3	5079556	NA	1.60139	0.273907	5.84648	4.95994	2.89952	8.4845	5.02079e-09
cg14179389	1	92947961	GFI1;GFI1;GFI1	-0.42822	0.0732477	-5.84618	0.651668	0.564518	0.752272	5.02975e-09
cg02561820	3	195910638	NA	-1.30212	0.222743	-5.84583	0.271955	0.175751	0.42082	5.04046e-09
cg22440155	19	2664262	GNG7	0.840227	0.143745	5.84527	2.31689	1.74804	3.07087	5.05739e-09
cg09977126	5	75599987	SV2C;SV2C	0.916124	0.156815	5.84206	2.49958	1.83817	3.39898	5.15585e-09
cg20732076	6	42335231	TRERF1	-0.848141	0.145235	-5.83979	0.42821	0.322131	0.569222	5.22682e-09
cg16746355	14	65228827	SPTB	1.06723	0.182779	5.83894	2.90733	2.03195	4.15982	5.25337e-09
cg14244842	4	86935922	NA	1.05608	0.180873	5.83881	2.87509	2.01694	4.09837	5.25738e-09
cg21774980	20	34090548	CEP250	-1.16885	0.200223	-5.83772	0.310725	0.209868	0.460051	5.29194e-09
cg11442048	19	6014053	LOC100128568;RFX2;RFX2	0.787316	0.134876	5.83734	2.19749	1.68702	2.86242	5.30414e-09
cg20517277	9	33143352	B4GALT1	-1.14909	0.196857	-5.83721	0.316924	0.215472	0.466143	5.30812e-09
cg06521527	6	11217462	NEDD9;NEDD9;NEDD9;NEDD9;NEDD9	-0.720142	0.123377	-5.83693	0.486683	0.382144	0.619819	5.31705e-09
cg17328138	19	42382177	CD79A;CD79A	-1.41359	0.242257	-5.83509	0.243268	0.151313	0.391106	5.37622e-09
cg21201401	20	62367884	LIME1	0.601881	0.103166	5.83408	1.82555	1.49134	2.23465	5.40895e-09
cg05195751	8	59773067	TOX	0.743398	0.127455	5.83263	2.10307	1.63819	2.69987	5.45603e-09
cg18458509	11	2920189	SLC22A18AS;SLC22A18	-1.05992	0.181738	-5.83215	0.346483	0.242654	0.49474	5.47165e-09
cg03028088	10	63843221	ARID5B;ARID5B	-1.01821	0.174593	-5.83192	0.36124	0.256556	0.508639	5.4794e-09
cg21386849	6	37073379	NA	-0.960865	0.164781	-5.83116	0.382562	0.276974	0.528401	5.50422e-09
cg21075678	7	137557164	NA	0.798078	0.136898	5.82975	2.22127	1.69853	2.90488	5.55121e-09
cg24555528	12	50046087	FMNL3;FMNL3	1.60016	0.274484	5.82972	4.95385	2.89269	8.48367	5.55205e-09
cg00637980	6	152470649	MIR3163;SYNE1;SYNE1	0.77757	0.1335	5.82449	2.17618	1.67517	2.82703	5.72869e-09
cg08233112	12	123574762	PITPNM2;PITPNM2	-1.55023	0.266167	-5.82429	0.212199	0.125945	0.357524	5.73565e-09
cg20458044	17	57904327	TMEM49	-1.41288	0.242638	-5.82299	0.243441	0.151307	0.391677	5.78031e-09
cg15396830	4	90224479	GPRIN3	-0.410696	0.0705364	-5.82247	0.663188	0.577559	0.761513	5.79839e-09
[truncated: 339 more rows]

## Sheet: S4
Table S4. Epigenome-wide signifinant CpG associations with all-cause mortality, replicated using the coxme R package to account for relatedness. HR_CI_95_Low indicates lower bound of the 95% confidence interval for HR, whilst HR_CI_95_High indicates the upper bound.
[truncated: 1,183 more rows]

[truncated: 10 more sheets: S5, S6, S7, S8, S9, S10, S11, S12, S13, S14]
